# Supplementary material for: Molecular insights into the Darwin paradox of coral reefs from the sea anemone Aiptasia
Source: Sci Adv. 2023 Mar 15;9(11):eadf7108. doi: 10.1126/sciadv.adf7108 (PMC10017044; doi:10.1126/sciadv.adf7108)
Supplement: Supplementary file 2 — Data S1 to S5 [file sciadv.adf7108_data_s1_to_s5.zip]

Archive with 5 entries (5 files):
- adf7108_Data_S1.xlsx
- adf7108_Data_S2.xlsx
- adf7108_Data_S3.xlsx
- adf7108_Data_S4.xlsx
- adf7108_Data_S5.xlsx
