# Supplementary material for: Molecular insights into the Darwin paradox of coral reefs from the sea anemone Aiptasia
Source: Sci Adv. 2023 Mar 15;9(11):eadf7108. doi: 10.1126/sciadv.adf7108 (PMC10017044; doi:10.1126/sciadv.adf7108)
Supplement: Supplementary file 2 — Data S1 to S5 [file sciadv.adf7108_data_s1_to_s5.zip › adf7108_Data_S1.xlsx]

## Sheet: tpm
Data S1: Tissue-specific transcriptomic profiles of Aiptasia in different symbiotic states Gene-expression levels are reported as transcripts per million (TPM). Apo, aposymbiotic; Sym, symbiotic; Epi, epidermis; Gas, gastrodermis
Gene ID	ApoEpi1	ApoEpi2	ApoEpi3	ApoEpi4	ApoGas1	ApoGas2	ApoGas3	ApoGas4	SymEpi1	SymEpi2	SymEpi3	SymEpi4	SymGas1	SymGas2	SymGas3	SymGas4
AIPGENE10	33.9903	77.194	47.9174	35.1644	60.4571	84.9472	92.1923	50.064	46.3517	56.3817	85.043	75.2831	153.141	60.7718	107.596	104.789
AIPGENE100	0.463809	0.779181	1.91586	1.48452	1.86886	1.38621	1.2436	4.21938	0	0.664349	5.2284	2.86478	2.09728	1.72923	5.72723	0.260785
AIPGENE1000	3.5795	2.74815	1.92136	1.28059	0.37578	0.672634	4.20641	2.7328	0.621315	0.989539	0.40295	0.156039	1.05316	1.84912	3.51601	0.729952
AIPGENE10000	21.0218	21.2002	23.0448	25.0997	23.8345	34.5945	31.2037	31.3373	49.4574	32.3574	24.141	31.9657	102.392	82.4737	105.158	117.813
AIPGENE10001	46.6212	40.7782	25.1608	33.4271	44.6393	45.2518	39.918	33.7189	67.9831	72.9554	32.8902	50.3805	74.1379	58.5976	85.0487	47.6756
AIPGENE10002	161.544	83.7021	135.792	206.045	111.775	92.8698	170.025	271.342	195.215	164.938	119.451	187.402	226.567	214.691	133.898	305.498
AIPGENE10003	0.399868	4.05305	2.19717	1.68012	0.8957	1.73555	2.26017	0.923986	1.21687	4.61558	4.78325	3.70096	1.51327	1.29651	0.369439	2.82465
AIPGENE10004	21.3569	27.3284	25.6421	32.9413	23.7041	37.092	21.5459	29.7757	33.0981	31.7529	37.5812	24.7904	13.1232	25.4956	15.718	23.4989
AIPGENE10005	24.7426	25.3112	26.0064	19.6242	30.0734	32.0929	32.644	25.2467	46.1472	16.4325	34.0072	17.8948	33.2552	30.1355	28.7803	50.7526
AIPGENE10006	113.594	95.2528	113.021	98.6994	85.7932	92.0439	106.661	98.3555	129.041	88.6194	74.6194	99.3888	109.884	105.565	97.1454	157.774
AIPGENE10007	38.3041	21.319	22.1777	23.3221	32.3062	43.9073	28.0225	36.5217	22.6079	21.2265	32.1334	27.4508	19.9807	47.6896	14.6295	52.7927
AIPGENE10008	40.4219	34.3025	19.7279	17.0989	1.27495	3.16486	0.986916	2.28343	8.14944	56.7701	8.93046	7.25427	0.683844	1.40965	0.524886	0.255098
AIPGENE10009	10.692	22.0199	24.3971	7.46243	8.44224	13.0239	14.1198	12.2842	17.6107	8.13629	7.6936	12.3319	15.0678	21.4346	35.5212	14.1971
AIPGENE1001	5.87428	3.88221	1.49736	2.16283	6.57893	2.88651	4.05215	2.93316	14.0966	4.73891	1.23492	7.35371	1.95513	2.86787	4.70525	6.64565
AIPGENE10010	14.0185	6.81126	15.804	16.3856	14.2209	19.4951	13.7771	15.3136	23.128	26.2261	7.84773	14.4367	14.9045	11.7635	34.4895	12.7038
AIPGENE10011	11.9732	6.6635	5.74422	7.41305	5.59571	8.70028	4.57506	2.89096	88.9711	2.09111	6.28449	4.38425	4.49392	3.6991	0.919156	4.67958
AIPGENE10012	65.7105	63.2819	90.5571	64.2394	78.9929	77.8944	69.2747	63.5101	62.5355	72.3729	74.1888	68.8462	64.831	56.7684	91.2034	67.7886
AIPGENE10014	2.70007	8.95303	4.28445	12.341	10.0809	14.4543	24.4396	15.8166	14.62	11.3919	13.5384	9.24387	4.21885	5.12972	4.1211	3.14784
AIPGENE10015	7.70943	6.07887	5.71099	7.19599	9.20123	5.78099	10.5887	7.41227	2.91032	2.58357	17.0817	4.72073	4.97495	4.66772	4.3098	4.08296
AIPGENE10016	1.83939	10.8111	12.8178	10.5861	6.88522	10.0755	8.13563	7.19444	7.5956	11.6349	9.204	7.84974	6.23536	6.28368	3.72137	11.8884
AIPGENE10017	5.32739	7.17448	3.69635	5.26438	11.1473	12.3697	6.19788	5.62411	8.99779	6.65522	11.1787	7.58325	3.20954	3.54214	4.58434	5.94845
AIPGENE10019	39.2053	43.7324	47.1683	41.1721	43.1212	56.4846	38.0026	31.4195	97.9145	47.79	32.7066	50.4034	43.0916	39.4586	33.9501	48.3268
AIPGENE1002	25.6917	18.8587	5.14167	11.5681	26.7388	19.8086	29.753	14.9748	7.54819	5.10212	24.1932	4.78196	37.2907	22.5867	38.9194	47.5348
AIPGENE10020	47.1685	23.0685	20.2853	26.7031	49.7623	51.0338	47.1645	33.7919	25.3288	32.5218	13.4636	26.8783	36.5046	21.5401	15.8051	36.6465
AIPGENE10021	9.96203	6.75046	20.0095	15.1397	4.95233	5.14258	12.1154	6.57573	19.5121	28.5259	18.1307	21.4668	4.47048	20.6388	19.2236	2.28456
AIPGENE10022	41.4098	71.5101	28.5175	52.6133	94.674	105.967	83.2989	96.9004	42.5788	20.2135	11.3825	29.348	87.0822	81.8361	132.982	88.2087
AIPGENE10024	36.1455	32.0267	61.1575	52.5677	65.4702	65.9553	68.1377	71.9074	50.5018	48.5368	59.7966	57.596	56.7525	44.9361	37.9792	33.3577
AIPGENE10025	874.397	858.116	724.53	930.486	1192.15	1386.67	981.386	988.753	1748.61	620.628	231.127	579.135	442.77	482.038	522.732	605.552
AIPGENE10028	2.03564	9.19134	5.84761	6.46083	4.08335	4.26237	4.61579	4.66442	5.44859	8.65137	18.3384	10.401	7.75904	4.61577	7.81795	5.27892
AIPGENE10029	22.7777	22.7383	14.3226	22.0649	28.6011	20.1542	20.1285	19.8033	83.4501	91.1015	22.3451	29.9384	17.4469	26.7358	19.2918	17.6672
AIPGENE1003	4.52015	1.12409	3.2928	4.2187	4.05735	8.08355	5.7689	3.56402	3.69053	4.21143	2.74574	3.87756	1.42247	4.22919	1.59668	10.791
AIPGENE10030	3.07229	11.0596	4.57061	6.16528	9.12988	4.94021	6.66321	2.0504	4.14697	2.92362	18.7039	4.69749	2.16055	2.89753	1.59656	3.69342
AIPGENE10031	110.112	121.85	103.437	108.429	91.9815	96.5054	106.132	103.704	82.5883	78.6377	62.7468	74.0916	103.275	91.8443	123.447	109.42
AIPGENE10033	13.0921	13.6094	6.0472	10.5014	14.2359	18.6672	8.21872	6.48835	33.6921	17.7612	21.2839	22.233	16.7241	19.2007	6.65007	13.3004
AIPGENE10034	6.33657	9.13431	10.4756	7.4345	4.43329	2.58861	6.57254	4.38888	11.5181	26.9087	22.0733	43.3216	3.30896	5.78235	0.603129	2.32376
AIPGENE10035	78.2008	79.0543	70.7975	71.3517	81.242	92.553	91.6957	87.3017	75.321	72.0825	76.6125	55.7816	95.5015	74.653	92.7294	124.55
AIPGENE10036	91.9529	83.8352	125.754	112.858	80.0713	96.109	92.8675	106.723	127.485	119.785	99.1674	134.459	96.5607	126.886	111.592	91.1231
AIPGENE10037	160.539	200.181	278.049	193.906	206.054	260.31	219.443	220.124	308.246	342.714	200.849	257.944	278.114	293.921	306.288	199.366
AIPGENE10038	235.277	202.255	282.884	258.242	145.209	160.059	181.988	216.103	207.264	220.451	200.856	178.788	262.227	304.429	359.886	247.995
AIPGENE10039	6.36268	7.09826	2.18368	3.94697	7.53766	2.52745	5.67267	3.31312	4.85579	5.86491	10.5966	6.75627	5.09238	1.83725	7.82886	22.796
AIPGENE1004	14.2385	6.32346	6.17943	21.309	13.7761	12.6864	22.1379	29.0023	10.2954	13.7795	6.84861	9.83122	57.0613	61.4231	97.6558	88.3521
AIPGENE10040	6.07001	7.58531	0.923575	10.0539	18.7878	18.7523	11.9251	7.89038	1.30126	5.46167	3.39628	2.61863	4.78999	0.563144	3.08562	3.57261
AIPGENE10041	27.0878	40.8734	55.3154	39.8129	26.2874	18.5517	15.0326	21.5828	86.9059	39.7593	37.4291	41.1919	35.4883	42.8297	34.2785	49.0293
AIPGENE10042	22.4138	24.1357	14.3299	15.2005	20.7028	19.3659	16.8004	12.8185	43.2769	17.4796	10.628	15.1254	20.0007	13.8961	10.2876	15.3536
AIPGENE10043	45.8754	35.6361	26.0192	32.7261	37.66	34.9161	26.2531	20.0144	50.7069	41.4199	92.3342	33.5671	20.5774	22	22.9381	36.9266
AIPGENE10044	18.5233	16.1784	28.5523	17.0492	15.3439	15.6669	18.7857	17.1718	31.9528	32.5103	25.6266	29.93	28.4863	21.772	23.8863	25.3057
AIPGENE10045	19.327	34.4391	37.9765	37.9546	60.7944	50.0656	44.8262	50.5802	32.638	32.7321	36.7301	35.2959	41.4373	38.7748	40.7209	36.2752
AIPGENE10046	14.807	18.9186	4.94639	5.48038	4.39843	9.56004	9.37859	10.1546	23.167	1.88191	1.52036	10.7934	9.13108	19.5471	3.67683	7.2651
AIPGENE10047	3.91407	2.90692	3.43353	5.23783	12.5299	17.8261	26.7767	4.62188	4.18305	1.29145	8.30626	2.35209	7.90982	13.3524	23.7433	17.4803
AIPGENE10048	3.83396	6.28918	8.87257	2.67223	1.2028	3.02166	6.86761	1.75566	3.63548	4.70888	1.76418	2.93216	6.48456	0.638115	1.16824	2.00148
AIPGENE10049	32.1359	40.3654	27.0395	25.677	42.7554	38.3697	28.6666	30.2158	31.793	34.7248	29.4496	37.314	49.1824	30.7824	55.9103	30.2105
AIPGENE1005	13.8595	8.34293	12.2517	8.56939	10.795	10.6713	10.6829	6.43275	4.93768	12.4639	4.72695	11.5253	5.17706	5.45606	8.4173	20.6006
AIPGENE10050	37.8838	50.7622	47.3933	45.0362	35.8713	41.9043	32.1759	46.128	43.6278	48.007	46.9777	47.4274	53.1123	62.3301	60.6276	39.4099
AIPGENE10051	19.1336	19.4707	20.8039	15.3641	13.4539	9.49477	16.7391	16.5445	26.9481	18.0885	15.8625	12.0144	7.38673	9.36292	1.64146	9.64523
AIPGENE10053	5.7899	64.5921	0	16.6821	85.3402	87.6792	68.6211	20.23	0	8.5962	44.2053	6.36639	6.12382	15.0771	0	2.73878
AIPGENE10054	27.3624	0	128.332	66.0081	73.1291	0	13.2386	58.5112	26.0508	47.9689	17.9812	157.192	172.255	34.0798	0	0
AIPGENE10055	1.7292	1.44799	122.476	54.4753	2.4262	1.28876	2.31368	16.1648	87.6058	152.248	84.612	98.5581	2.92194	19.8114	3.99138	6.78222
AIPGENE10056	9.2812	6.55517	2.72127	4.23629	7.35661	6.0452	7.07627	5.15162	3.49366	2.29737	7.37646	2.38629	1.05644	1.91603	1.8733	0.811356
AIPGENE10057	38.8162	39.546	19.9077	34.4646	29.8058	16.8711	18.5299	31.4057	47.458	30.8008	66.5867	41.0187	28.9079	29.2626	36.6109	22.3095
AIPGENE10058	2.62206	5.39756	2.12578	3.06823	2.76473	2.75168	3.67662	1.44154	4.60105	4.22515	3.05219	4.64254	2.8018	3.18275	2.76199	7.49779
AIPGENE1006	1.20044	2.41005	1.25513	3.75825	2.09641	2.8373	2.59065	4.78612	0.27305	1.13108	4.49158	1.68519	14.6852	18.5837	8.51791	39.2053
AIPGENE10060	4.17118	0.917493	5.38079	1.70421	2.33518	3.0024	2.80085	2.00429	10.1894	2.63772	8.39132	2.6816	5.74899	0.677685	0.635785	1.9916
AIPGENE10061	7.68444	4.91084	2.59098	3.31149	0.804253	2.1503	3.40779	2.5799	2.89234	4.73431	10.0455	2.35351	0.25113	1.22795	2.44447	0.660205
AIPGENE10062	30.0809	7.31774	34.244	22.6058	24.0764	18.6898	17.3117	24.4555	5.69048	19.6319	32.821	15.913	19.1781	8.81682	94.5758	25.2463
AIPGENE10063	2.35275	3.91912	7.85138	3.52792	6.23748	3.16663	6.01727	4.20899	3.68191	2.20914	10.1955	3.74151	1.20723	6.92046	3.24445	5.62525
AIPGENE10065	12.6537	11.7266	10.4116	11.4728	10.0451	9.7041	14.5047	11.1119	14.487	10.7029	20.9575	10.2546	15.5436	13.2733	13.4767	13.3819
AIPGENE10066	1.69143	5.05212	5.53703	3.95872	4.42326	6.33911	6.11992	6.67335	0.959476	5.62757	25.9621	5.10261	2.01143	5.6002	12.421	1.31317
AIPGENE10067	9.56866	7.95421	6.70322	6.74397	10.7718	7.82351	8.73872	8.67427	2.46353	6.01676	10.4789	6.87066	4.14519	4.64017	5.39755	3.08821
AIPGENE10068	2.20515	5.31722	1.25884	1.90743	5.65972	3.31624	4.85608	4.7987	2.39621	2.73698	1.90203	2.34493	2.49897	4.04046	3.09951	2.27395
AIPGENE10069	24.7705	22.5383	27.4563	26.2535	45.6238	32.9065	40.205	44.6071	42.566	31.0508	64.8764	38.4858	24.4488	38.0453	27.7265	15.1166
AIPGENE1007	20.4866	21.5127	41.5649	42.2403	33.5042	25.4225	20.8102	52.8913	84.368	23.8347	11.8013	24.4596	51.4331	11.3267	44.0995	25.072
AIPGENE10070	6.30834	1.84119	2.3917	2.67747	8.8556	6.22978	6.14257	3.62709	3.00984	4.25946	4.51769	6.43529	2.2861	7.28978	3.68201	6.54745
AIPGENE10071	2.7842	12.2737	2.5067	2.66244	6.54175	10.9513	5.19509	3.25113	5.65005	5.10763	1.20771	5.61516	4.84724	3.45328	13.1176	3.58441
AIPGENE10072	9.6346	3.83351	4.59332	4.56345	10.8179	4.14933	6.5438	6.70611	5.38003	6.89521	5.63408	3.8111	4.895	5.34399	3.08888	3.46881
AIPGENE10073	1.22561	10.4395	2.44044	1.54546	5.74407	6.17541	6.02737	5.16572	0.448222	2.94599	2.37603	2.5061	9.38627	8.50582	2.86041	1.40016
AIPGENE10074	20.0826	20.0741	39.8226	35.3584	53.506	43.1353	47.805	42.3872	30.1531	37.7325	24.7394	41.7882	32.5758	39.4475	34.379	35.1745
AIPGENE10077	9.81666	5.17118	11.8131	11.7726	14.8434	11.395	11.8004	12.369	15.7942	9.08965	11.018	9.30113	8.73947	12.706	16.7946	7.98234
AIPGENE10078	55.3712	54.9556	55.1873	50.7261	34.8112	47.5812	29.8917	20.7299	42.4671	53.6565	53.2939	47.0572	38.1428	48.1172	60.8774	43.1504
AIPGENE10079	17.2351	0	27.1724	11.0875	6.76077	24.2851	23.024	22.9909	35.1254	23.5306	9.19178	11.9073	18.2577	9.0657	0	13.5226
AIPGENE1008	30.2324	23.7958	15.6575	23.5997	16.987	24.1733	22.2122	16.3605	47.9883	19.5151	15.156	21.8672	24.7939	16.037	28.6219	23.6198
AIPGENE10081	87.6105	130.236	18.5089	102.145	218.876	189.588	202.774	238.992	121.092	35.524	14.127	39.3953	229.362	66.2513	180.16	140.901
AIPGENE10082	11.685	10.1028	3.18097	9.80527	9.39181	11.3817	12.7467	7.14972	12.3862	3.65172	15.3506	5.66547	4.1941	7.99126	2.10918	3.74301
AIPGENE10083	15.1796	22.299	23.2981	14.8238	11.7285	13.0965	11.7539	18.5948	30.5966	13.849	10.2989	16.4626	14.1657	33.609	31.5143	14.9466
AIPGENE10084	3.43648	9.41698	7.86205	12.112	8.55054	9.55245	6.95814	14.0918	3.01693	10.7068	11.1232	11.8527	14.9637	8.69504	7.52041	14.328
AIPGENE10087	9.08449	4.61347	4.86935	6.59936	6.27698	8.21779	6.7489	6.82263	6.76153	9.40589	4.24523	8.69828	3.54487	5.36	5.45755	3.74682
AIPGENE10088	51.7744	37.4527	31.1563	25.0971	18.9719	11.9	12.6525	20.2761	24.6296	13.9682	12.9336	29.7736	23.5763	22.4008	26.41	4.48428
AIPGENE10089	61.1764	55.5889	55.1262	80.1536	75.1479	70.282	69.7373	116.6	53.6594	58.6259	45.9568	63.3239	78.3441	70.7708	89.9234	67.3546
AIPGENE1009	70.1246	66.9175	39.8581	140.066	215.197	288.888	221.405	223.269	109.038	122.831	29.1968	89.7522	452.12	548.625	637.11	1104.08
AIPGENE10090	8.29571	8.9289	13.8522	14.3439	20.6428	13.2444	21.5634	12.9373	11.6537	9.13696	18.3749	6.26847	29.8811	18.3067	19.6132	38.7154
AIPGENE10091	36.5723	17.7381	27.3077	25.3614	29.1388	32.2724	29.5423	26.2749	27.6168	32.956	22.8959	29.8995	33.1155	38.3691	10.7232	46.0798
AIPGENE10092	2.81323	7.72363	4.37494	5.42743	1.4449	1.50281	0.984598	3.37496	5.18019	4.69163	4.18449	7.65858	2.52272	4.69565	0.706995	0
AIPGENE10093	75.6847	127.982	41.3544	119.232	173.111	162.849	198.54	222.713	75.4993	27.8209	16.8195	36.4314	156.637	103.744	200.132	113.75
AIPGENE10094	3.00186	4.32972	4.63196	4.43731	3.79769	3.85683	7.14428	6.3513	1.5316	3.51497	7.9401	4.83639	0.656534	3.98974	1.72392	2.22116
AIPGENE10095	4.49123	1.70886	10.9123	2.81733	0.998527	0.978931	0.271144	1.15207	0.324828	5.4208	3.59087	7.10757	0.689224	2.76749	0.55406	7.7066
AIPGENE10097	23.5639	24.9418	19.8707	18.509	25.1801	28.893	26.59	13.9659	14.0359	20.1606	101.541	19.7092	27.5	23.0607	37.3727	22.8476
AIPGENE10098	16.5065	10.5595	11.623	17.3375	17.1308	16.4967	25.3281	22.0357	5.18115	6.16738	9.11948	11.1692	29.9796	7.91845	20.7638	14.57
AIPGENE10099	0.579421	1.5801	5.49737	6.50698	0.754395	1.12982	4.55996	3.30829	2.85114	10.1369	7.73005	7.11981	0.430294	4.3186	3.73399	7.38027
AIPGENE101	3.40688	0	1.3436	2.42469	0.600397	3.23247	3.46857	1.08069	0	3.38579	1.48993	0.236298	2.95059	3.24122	14.2203	0.366849
AIPGENE1010	1.3076	8.55291	4.34603	6.24936	6.26544	4.5508	7.97618	10.6346	6.91118	2.82578	5.68649	5.16088	13.793	18.9524	11.9037	34.2391
AIPGENE10100	10.5546	5.4848	19.0743	4.99958	6.19255	5.63438	8.80508	4.35141	4.04726	9.16114	10.1466	12.3048	11.8312	6.26217	8.2856	4.99682
AIPGENE10101	15.8834	25.7758	13.3958	10.8923	22.6168	27.9973	18.9156	11.4364	22.738	13.3715	13.4671	12.6884	23.997	22.8251	26.2401	27.4519
AIPGENE10102	35.1165	49.0567	47.1455	44.9305	50.1569	62.6577	46.7206	47.9121	40.4797	33.8764	27.3927	38.0931	29.5774	44.2894	61.3718	18.3425
AIPGENE10103	10.2093	17.0305	8.41399	11.0941	33.5504	38.7908	31.5644	15.4313	23.5891	18.1204	28.4676	12.7826	36.1096	28.9993	29.437	47.8392
AIPGENE10105	21.4069	37.6165	16.1115	25.8481	30.1386	32.3143	38.7393	40.4101	9.63165	8.3542	12.796	11.8344	34.189	21.4088	23.8051	21.648
AIPGENE10106	13.5388	14.8879	13.6353	13.3728	15.1997	17.4476	12.3229	10.4728	11.345	3.39384	12.9603	4.46834	19.3157	13.7594	16.943	11.3889
AIPGENE10108	42.5786	37.2295	20.6071	31.2436	32.1606	42.1398	32.7424	34.7223	40.5614	32.3219	14.496	33.7862	43.0353	40.186	53.4498	28.8936
AIPGENE10109	34.6017	41.6335	26.1706	33.0046	35.951	30.2025	35.0105	35.5583	63.5653	32.7345	27.3529	33.552	48.1312	38.1421	23.4536	36.2496
AIPGENE1011	1.22094	0	3.29078	6.24435	2.00221	2.10493	2.40111	2.28168	0.795401	9.14375	6.73484	3.99637	0	1.85785	0	0.464932
AIPGENE10110	14.9812	13.3737	23.5335	12.8766	23.4917	14.1407	17.1769	14.4658	1.90443	9.10169	19.1302	11.6875	7.98301	7.50143	2.74381	8.43827
AIPGENE10112	43.4125	23.5731	46.0167	31.0763	36.3462	39.3019	32.8272	32.5417	17.7135	32.6253	9.82495	24.0921	23.5302	24.2422	37.6772	13.4637
AIPGENE10113	7.52788	17.3264	10.5321	9.00242	9.55579	13.0767	11.8489	9.16628	10.5101	10.6212	16.1133	12.1278	15.0129	14.9861	10.8483	23.0993
AIPGENE10114	1.79316	17.7887	6.78453	9.62207	18.9467	25.5736	16.6357	12.1489	33.6938	15.6614	7.03741	12.7547	17.5005	18.8236	14.1842	11.6949
AIPGENE10115	54.0995	32.0037	23.3117	35.3138	49.1147	39.1829	46.9607	66.0813	28.9998	23.9088	35.2296	36.5896	32.4433	24.7289	35.6214	53.3785
AIPGENE10116	18.6711	16.7519	17.093	23.4557	31.0106	40.6261	28.6512	30.0474	12.6327	24.4317	51.8876	16.6735	13.2902	9.5283	18.1897	27.4035
AIPGENE10117	21.0017	13.4882	25.4038	29.5794	18.0914	13.116	19.3012	22.9416	10.7203	18.7702	11.8519	23.5315	16.4459	8.91689	11.8914	19.0491
AIPGENE10118	91.566	92.9625	57.8903	47.6614	61.8285	50.6583	44.028	54.9588	70.0174	72.5985	40.4788	40.0895	86.0188	57.3743	104.97	86.0254
AIPGENE10119	22.5312	42.5993	28.6373	25.4107	29.0342	39.1332	31.7392	27.9565	26.3278	17.2205	23.5836	29.3025	29.5845	34.336	21.0119	27.812
AIPGENE1012	17.3912	18.1678	3.42488	10.4946	9.68349	6.90279	6.64249	6.09686	3.234	4.63507	10.0342	3.27727	5.4227	5.03331	3.8431	1.69775
AIPGENE10120	17.4238	29.738	23.7291	32.4658	28.4282	26.0025	29.2019	45.986	33.4337	17.2583	18.3526	30.6305	18.8057	32.518	14.8942	35.5557
AIPGENE10122	10.4672	3.86188	3.92658	5.20753	7.5744	6.1574	8.15076	6.69133	4.65713	1.07794	7.26661	2.99541	1.62659	1.74682	2.43146	4.91867
AIPGENE10124	0	5.12882	2.40437	1.12279	0	0	1.38845	1.27843	0	2.40999	0.321193	0.800783	2.64942	3.38287	0	0
AIPGENE10125	23.9137	6.29131	12.6867	17.297	14.4384	14.9051	13.1643	25.0193	9.99807	19.585	11.8997	23.8992	2.0177	8.31562	3.08554	6.6232
AIPGENE10127	6.15908	4.7234	1.47935	2.59358	0.980664	1.10495	3.69297	2.08055	1.89751	1.57649	6.94913	1.96463	2.42231	1.14982	3.77954	4.7984
AIPGENE10128	4.29029	1.92028	3.2581	4.91159	6.37476	5.76428	7.32575	4.98598	7.94788	8.88208	4.44469	5.73762	5.95724	5.56527	4.86061	12.2751
AIPGENE10129	191.821	107.492	94.4428	107.823	154.792	169.885	127.515	135.664	134.221	121.988	71.9673	145.924	215.834	163.042	221.86	163.681
AIPGENE1013	14.5496	49.4748	10.1575	19.1409	18.4609	17.7721	37.2345	32.123	38.708	26.4723	23.0055	20.9743	89.7121	125.568	62.4176	89.0905
AIPGENE10131	21.5271	21.9706	28.6866	25.4129	15.8546	17.2973	18.2469	22.7088	19.7246	25.2525	23.7543	26.5113	14.7344	21.1973	23.5676	23.8527
AIPGENE10132	14.2514	12.9164	15.5766	14.5276	7.05527	9.24973	20.738	13.0759	5.96246	12.8209	7.2423	20.204	17.7778	18.2261	19.9576	21.4305
AIPGENE10133	62.5245	40.3393	35.4222	30.9285	56.0561	38.0468	33.8066	44.4117	136.06	60.9639	10.4522	44.851	48.6585	38.914	23.8977	44.2029
AIPGENE10134	36.1449	35.9671	17.0706	20.1397	36.1643	31.4199	25.2243	27.8713	35.9666	41.5834	14.3967	39.1116	20.4	19.2674	26.2884	27.7484
AIPGENE10135	11.0385	18.3307	17.7616	13.3136	16.1778	12.1649	15.2545	11.245	8.66629	15.3681	12.2474	18.1919	12.7506	24.4053	18.1884	29.4096
AIPGENE10136	0	1.21554	1.87226	1.12747	2.38926	2.88845	1.36287	2.03287	0	0.69518	4.48148	0.526072	1.08925	4.04312	2.09924	10.5651
AIPGENE10137	4.72019	4.3185	0	3.88627	6.70649	8.62655	3.55771	6.2764	0.930409	1.25288	7.41774	0.482183	8.69083	0	0.997136	3.13287
AIPGENE10138	7.39755	3.75735	2.3192	4.88493	5.84107	5.58825	9.05331	6.46945	1.80562	5.66885	7.61283	3.764	1.05113	2.60361	1.62693	4.23729
AIPGENE10139	8.56178	6.61406	7.07901	10.8127	15.2258	8.92152	14.5995	12.4551	12.4298	8.87931	13.2801	15.084	15.3913	22.4706	12.8379	12.3677
AIPGENE1014	7.16026	16.3657	6.61655	26.7142	6.76257	18.1448	14.7771	18.1573	8.5885	10.4671	10.8903	6.27165	30.419	44.6187	12.2551	50.2776
AIPGENE10140	5.00562	13.1164	6.26847	12.3782	10.5558	4.99085	9.51536	7.8009	0.968353	4.43669	12.0484	5.92491	3.15637	26.4276	14.6861	7.78435
AIPGENE10141	2.49859	8.27132	2.5511	4.79875	3.20735	0.922186	1.65917	1.73416	13.4727	10.9749	6.45147	10.2948	6.71268	4.77431	1.07737	3.62688
AIPGENE10142	27.4624	45.7029	44.6155	50.1659	53.267	56.6828	66.2837	56.6056	61.1919	51.4941	58.8318	65.182	59.3849	65.3632	74.8273	79.0618
AIPGENE10143	121.022	239.079	56.3656	318.578	499.666	485.256	450.372	655.581	115.714	60.2665	23.8541	146.165	245.92	243.05	211.75	305.793
AIPGENE10145	20.8472	23.6524	27.2155	25.5696	29.1511	20.8047	18.3943	30.7896	14.2944	30.9668	50.2017	22.3017	28.4815	29.8203	38.1514	21.4949
AIPGENE10146	13.3669	10.5813	11.8129	15.4258	10.0727	13.7836	9.36604	6.29351	18.5935	17.3913	8.00514	22.6615	15.6971	26.2755	32.3096	42.6326
AIPGENE10147	6.09397	9.99465	11.6949	9.82126	11.9696	14.2444	19.311	11.434	12.9549	6.90091	9.20452	7.73054	19.9554	26.6161	19.0869	23.7052
AIPGENE10148	3.91806	4.73671	5.10813	5.27295	1.66382	1.75898	3.9844	2.57584	5.31372	5.25159	7.37112	3.45954	2.91782	1.96925	2.45489	2.96867
AIPGENE10149	51.8505	53.2652	45.8984	31.2704	53.0495	50.5797	33.6451	30.6761	42.7804	47.2097	39.6165	44.8666	36.3698	36.1692	37.9913	25.4008
AIPGENE1015	15.265	13.0848	15.3088	12.2261	22.3469	15.023	16.9582	17.5119	8.10715	18.0447	12.2501	11.3683	8.92991	10.1572	19.3918	16.5534
AIPGENE10150	13.0179	11.433	8.4715	6.84526	15.7131	13.8734	16.6434	15.0109	5.32111	5.66016	15.1735	4.64069	0.779487	2.04483	1.19304	0.297176
AIPGENE10151	8.74847	14.7712	5.86825	7.07658	10.1221	9.78111	9.68947	9.79961	13.7537	11.3233	13.1037	17.6593	21.4526	12.5395	19.1031	37.5379
AIPGENE10152	14.175	14.5821	30.9078	26.1637	11.6772	12.2318	13.0212	19.6922	10.7258	17.3016	13.6244	23.0759	8.19627	18.2322	7.71395	8.08254
AIPGENE10153	18.3262	12.3444	7.30916	9.71089	7.21707	6.88032	8.49038	6.441	9.38917	8.52586	6.33403	13.037	6.30477	13.2019	7.29038	12.3775
AIPGENE10155	3.13031	8.54926	5.70886	12.1382	3.112	3.4631	4.29611	3.75936	9.7097	9.77421	21.6986	6.44362	5.55087	11.8147	3.08819	2.39632
AIPGENE10156	23.3602	10.7038	14.4996	12.468	15.5565	18.7413	14.6528	16.491	14.0693	15.164	17.3296	16.2862	14.7927	13.4086	4.00459	11.9809
AIPGENE10157	30.62	43.1695	23.6149	25.4225	14.1748	15.6306	13.0536	18.8271	14.32	19.8342	23.211	25.0315	22.5705	22.9209	12.0129	21.6129
AIPGENE10158	42.3877	25.6292	95.4395	105.989	68.2743	76.5494	57.5579	128.936	36.7204	88.1864	79.5911	101.811	60.8777	80.0417	24.1282	70.4804
AIPGENE10159	35.1431	28.5675	36.8844	32.0633	21.3558	20.5204	35.6463	25.9352	12.6652	27.5998	13.2242	16.3159	23.842	29.8474	22.3608	9.23517
AIPGENE1016	3.39849	7.23454	0.888083	7.90884	4.73129	6.88315	3.68835	3.31952	24.2184	1.62066	0.659111	0.942586	6.5502	6.50765	20.162	1.48422
AIPGENE10160	11.9047	11.0751	4.12956	15.5522	20.9671	26.2901	17.94	24.2062	10.4291	9.23976	4.88821	13.0872	47.7798	55.9688	116.373	117.444
AIPGENE10161	12.1883	31.3521	22.7229	15.7369	28.9907	33.2309	31.8981	23.0245	26.0113	33.7433	24.359	30.9948	30.5753	14.0867	36.5161	22.6069
AIPGENE10162	12.2212	2.73838	9.79324	10.9784	4.31834	6.18561	4.74293	5.32265	5.14833	7.37661	2.40245	4.38588	4.16978	5.26111	1.51524	1.28107
AIPGENE10163	6.36202	4.14361	0.842294	8.65476	6.73431	7.32632	3.48367	10.3694	1.18409	4.99594	8.07307	17.8881	9.95733	0	0	31.1017
AIPGENE10165	6.58933	8.8414	6.41368	5.43002	10.0369	10.3001	10.3923	8.0291	7.22265	9.08652	8.74378	11.4045	16.3359	16.7462	21.3436	13.4724
AIPGENE10166	3.68547	2.75233	1.92883	3.378	2.72967	1.11773	2.84561	3.40035	0.972795	3.27718	7.04567	2.18583	2.74586	3.58294	0	0.430861
AIPGENE10167	4.15337	3.56927	2.90952	8.78495	0.650232	5.62062	0	1.17206	0	3.66587	7.26539	5.13941	2.1413	7.05499	13.8041	0
AIPGENE10168	6.6647	13.0726	1.76997	3.74547	6.2749	9.41012	3.65827	5.20391	35.4984	9.67534	14.01	11.2844	5.89342	2.15603	0	0.488421
AIPGENE10169	37.8602	13.5548	20.7866	25.0723	49.9726	40.1229	21.8579	26.5261	53.6722	22.7884	33.5992	33.3661	17.6793	29.8216	11.9405	23.7422
AIPGENE1017	47.1596	48.8754	42.8894	51.3094	40.5477	37.9145	36.553	57.0645	29.3565	25.5285	22.7949	30.8338	32.9742	31.6739	50.9838	29.2008
AIPGENE10170	10.2839	2.32391	5.21605	3.23586	3.21489	6.29541	3.19829	3.62519	0	3.03335	5.86728	3.54221	1.15538	3.05705	2.65929	0
AIPGENE10172	29.2028	19.9551	13.9913	21.6831	44.8725	39.7595	34.0882	34.3894	24.7444	18.4743	12.9154	28.6704	28.4961	27.2014	16.247	35.6088
AIPGENE10173	27.7159	39.1962	15.6888	46.4794	80.2695	67.4574	63.068	91.0323	12.7147	13.7706	10.4738	23.6061	51.2694	35.6729	43.8206	50.0218
AIPGENE10174	21.6104	22.1049	14.1683	15.0028	18.2773	22.5897	23.7262	17.9057	20.667	13.602	21.1159	16.0736	20.1933	11.5335	40.6145	25.9408
AIPGENE10175	39.9777	51.9114	22.387	59.4486	93.2706	100.44	73.1745	94.188	37.276	64.104	23.6499	38.6838	203.114	236.826	339.137	488.413
AIPGENE10176	26.6097	43.4836	40.3546	36.3972	43.716	32.9204	24.4424	30.5749	46.656	58.3763	49.5183	39.7135	21.5403	29.1654	24.1078	18.5233
AIPGENE10177	11.6426	2.21324	26.4146	5.31496	2.4285	0.654042	1.40344	2.91469	0	8.08294	7.77939	2.86895	0.497619	4.50959	0	0
AIPGENE10178	72.9195	26.5919	33.1228	36.1464	10.1951	15.8146	8.90347	15.6603	5.78736	20.1629	16.1254	16.7259	3.36945	10.3788	9.72628	15.0844
AIPGENE10179	20.1337	54.8466	34.6934	15.2361	20.642	56.4246	32.4217	27.344	21.7335	17.4047	17.1741	17.268	46.3238	53.4088	66.0296	177.661
AIPGENE1018	10.5331	2.76995	2.55051	6.62969	22.5375	4.88422	12.2755	16.7711	10.0683	1.54795	4.38494	10.2219	0	0.513681	0.939292	6.06231
AIPGENE10180	27.0279	25.188	44.2811	46.4333	15.2227	20.7524	19.3239	48.5111	34.3634	53.8975	42.6661	50.5709	22.0634	36.4338	11.9921	15.1471
AIPGENE10181	4.09113	4.21912	7.58748	6.01543	5.32524	5.13915	6.03064	12.807	7.10878	5.11045	14.852	3.25624	3.57646	1.96312	4.36047	5.97409
AIPGENE10182	3.00046	1.34927	1.66609	2.67349	3.56283	1.3381	2.89102	3.47781	3.26576	4.65634	3.95838	3.50638	1.40899	1.16291	1.5586	0.91972
AIPGENE10183	26.0109	15.6949	29.4349	29.2604	25.171	25.4921	35.873	36.1489	41.3153	43.6777	28.7387	49.1408	74.8804	45.4294	70.1036	32.1778
AIPGENE10184	5.25325	6.13579	1.57715	7.02498	10.6735	9.4258	7.87804	14.0674	2.18448	3.08114	5.20033	2.21361	0.915745	1.1333	0	0.170817
AIPGENE10185	48.8812	71.6931	118.189	94.922	113.268	76.7893	89.5036	130.919	52.837	75.9293	85.9629	81.8993	78.989	69.4432	87.0728	54.2706
AIPGENE10186	67.6458	38.6211	21.7255	82.2555	103.877	117.055	89.8798	102.514	115.987	184.864	26.06	76.662	447.888	502.887	545.058	945.051
AIPGENE10187	6.64885	9.41852	6.00841	14.7076	8.55002	4.63297	4.65535	9.04022	16.143	4.49699	12.1663	5.34743	13.1006	7.82397	8.13395	10.9413
AIPGENE10188	41.6963	30.3888	38.6842	25.0445	26.8352	22.5972	31.8785	34.7705	27.7878	32.6066	23.9549	27.0348	42.9335	26.4813	14.4726	16.8102
AIPGENE10189	61.834	12.0666	26.3685	11.8514	9.57794	17.3132	14.5673	23.9826	5.48237	20.1332	6.42669	7.12166	7.74362	3.27745	2.31141	3.31097
AIPGENE1019	72.9615	57.8861	73.8901	68.8367	65.3892	50.6045	54.7357	97.0669	39.7555	46.7046	39.1674	42.4584	52.0806	40.636	41.5328	39.8434
AIPGENE10190	3.22373	0	1.4679	10.386	15.3938	14.861	13.7394	21.5216	4.83573	3.40744	4.66759	9.02133	5.86978	3.52135	4.93803	2.18976
AIPGENE10191	11.954	9.38288	8.14954	13.0102	10.1019	11.0786	13.1812	11.889	9.55506	12.1668	14.6333	5.95188	44.3288	39.8551	49.0643	44.5175
AIPGENE10192	44.6026	74.3393	59.5503	85.4924	70.467	67.8413	83.5084	110.663	47.1996	36.1387	106.305	51.0679	39.527	55.687	71.8185	33.2867
AIPGENE10193	17.0275	12.345	9.44561	7.15214	6.69178	3.52435	10.7822	4.97312	6.1176	14.1784	8.10861	8.97921	12.1586	21.3406	8.89024	39.587
AIPGENE10194	7.34193	4.65793	5.97078	7.42651	7.00556	6.93487	6.53815	9.31959	1.98778	7.88718	7.11021	5.1623	5.80552	6.02614	3.46929	5.44613
AIPGENE10195	12.7698	15.8775	15.3928	16.2814	12.0818	18.7151	20.0304	20.122	11.5952	18.6351	14.8884	14.4554	48.127	42.8405	36.6315	37.9184
AIPGENE10196	10.8338	2.52753	9.23598	2.07976	1.03988	3.61206	1.72492	1.44444	2.59839	5.01797	5.73757	2.98765	2.04106	7.98398	1.72107	0
AIPGENE10197	5.93203	0.854695	2.57544	1.66148	2.31337	4.48836	4.48638	4.20497	0	1.50694	0.601354	1.67306	1.48927	0.919622	0	0.869762
AIPGENE10198	4.97775	7.14867	7.56009	7.52093	3.74516	3.03646	8.81214	7.36694	13.9478	14.192	10.0175	7.84763	8.00181	14.3355	11.664	8.18801
AIPGENE10199	25.8015	70.0159	46.6017	52.0564	42.5557	62.6924	56.2943	67.8559	95.8375	44.2106	69.5572	61.8729	115.914	88.633	26.6014	97.4312
AIPGENE102	0.26444	5.33039	2.57761	3.15161	5.44528	4.70231	5.89132	4.42046	2.87281	3.88455	3.73765	3.18341	2.27303	3.20579	3.12952	1.85712
AIPGENE1020	9.46919	14.3749	8.12045	15.3788	26.7655	14.3425	12.6025	19.383	0.440819	9.32807	9.72505	13.9911	2.53804	4.34749	1.92447	6.38485
AIPGENE10200	11.4112	10.9965	8.73038	7.06058	10.346	10.1202	14.3365	10.6564	21.5942	11.5325	6.68421	15.2989	20.947	22.6418	7.50153	27.1794
AIPGENE10201	10.5518	10.3885	6.96482	9.10118	6.07787	3.31655	12.0961	7.78926	11.1336	9.10691	12.945	11.1546	13.9904	13.1445	12.6461	21.69
AIPGENE10202	3.7346	1.14775	1.23352	2.23102	2.97966	1.05503	2.10446	1.9415	0.385357	1.06546	1.17789	0.370819	0.386196	1.87665	0.400521	1.71647
AIPGENE10203	26.2612	11.2902	11.0394	17.7327	13.3913	14.8237	16.15	7.31738	3.83013	8.0492	55.1444	7.69148	4.16759	12.1501	19.7043	10.3872
AIPGENE10204	4.72392	2.59375	0.533924	1.76692	0.734431	0.514551	0.138989	1.7449	0.738527	0.746393	0.801439	0.84239	0.773775	0.798154	0	0.577355
AIPGENE10206	10.692	2.45397	1.36732	0.547974	0.701113	0.585316	0.237624	0.664337	0.314204	1.49303	1.08711	0.159495	0.657979	0	2.22058	0
AIPGENE10207	57.8686	72.4352	53.0918	35.1355	47.7497	38.5585	58.4302	47.6301	61.5825	67.6791	53.8453	57.5303	48.7106	60.081	78.4832	58.6733
AIPGENE10208	69.2555	37.7806	40.3721	22.9748	45.1224	42.9468	51.0018	34.4355	65.4047	41.7463	30.7861	28.737	39.9432	63.4371	83.9589	40.164
AIPGENE10209	24.6069	42.0742	32.0023	34.3389	35.0194	43.3833	51.0577	39.7263	62.2341	40.5723	35.8225	44.048	56.2755	63.8234	71.9617	44.024
AIPGENE1021	46.3305	26.2369	34.8342	50.2713	47.2106	73.6631	63.4085	84.7651	25.9581	27.1644	100.995	41.39	9.21469	10.6143	13.2748	85.8678
AIPGENE10210	132.567	129.462	145.198	147.312	156.707	249.695	234.212	194.093	459.899	172.123	109.862	172.483	321.294	281.425	384.102	287.61
AIPGENE10212	8.86772	12.0009	11.2204	7.01857	7.83725	10.077	15.3364	6.96197	4.59928	7.73446	13.1495	7.58773	6.34797	12.7405	9.03549	10.1271
AIPGENE10213	4.9214	1.57143	3.66682	1.64649	2.80059	2.32956	4.49765	2.78885	4.2803	3.60888	9.72076	3.03114	2.46746	6.78264	0	1.84088
AIPGENE10214	34.1776	5.22704	11.143	15.8221	16.556	13.1931	11.9081	12.1018	7.80575	15.233	13.9529	11.7073	8.12376	8.62712	7.29058	9.39268
AIPGENE10216	7.41639	1.09824	8.03365	5.18394	3.55987	2.3975	6.73008	6.46269	9.8643	3.36109	5.39704	4.51797	3.24573	2.77721	8.47196	2.92592
AIPGENE10217	2.70646	0.524204	1.97451	2.37825	3.30617	1.89339	5.57111	2.57208	0.46113	2.2301	3.68352	1.96927	1.05148	1.81209	3.32872	1.59424
AIPGENE10219	0.793538	7.2839	2.85372	1.96453	1.85459	4.3247	2.33071	3.5376	1.69837	1.1339	3.50323	1.57592	1.18722	3.9166	0	10.6293
AIPGENE1022	25.3552	37.3811	20.083	31.2064	74.1737	65.6609	91.0533	80.971	42.8475	24.3499	13.2545	22.3655	83.7339	51.0249	43.1635	182.393
AIPGENE10220	11.8963	9.83274	9.50291	9.50873	8.25397	5.82079	13.465	8.22142	8.24718	8.68725	12.1204	4.10636	8.98904	6.61425	11.0058	11.2394
AIPGENE10221	5.0365	6.00849	3.42047	1.88138	1.13355	3.66171	2.73504	0.938385	0.373212	1.32907	8.51124	2.3226	1.65277	1.24038	3.35851	1.09404
AIPGENE10222	13.1063	13.6868	71.7333	21.1164	7.05223	7.40645	9.07109	12.1441	21.0783	13.6147	14.137	15.4467	13.1756	5.05366	4.31507	4.8463
AIPGENE10223	7.57605	15.5607	17.86	13.5419	9.97635	9.70853	12.1416	12.595	6.48743	12.2867	24.0513	9.95731	10.1347	13.197	16.1092	13.3855
AIPGENE10225	69.9733	84.9573	105.313	92.937	58.4646	59.9874	70.3071	89.1487	57.3538	58.2463	59.2721	56.8521	55.4725	71.3443	61.1288	66.3984
AIPGENE10226	0	0.606412	3.2775	1.35875	2.36491	4.06887	5.7888	1.25062	0	1.078	6.49232	2.16068	3.77541	1.90026	0.949741	2.62083
AIPGENE10227	6.23953	18.2661	13.8903	10.0015	11.9196	13.8461	13.3034	13.9449	8.24187	11.0315	18.3647	13.5108	16.0941	14.8269	6.71833	14.6201
AIPGENE10228	11.9865	12.8103	18.012	15.5445	22.5664	16.054	24.573	17.0723	16.9429	20.8713	43.8733	28.1916	20.6489	16.4222	17.1248	18.4961
AIPGENE10229	18.4776	15.4811	37.277	29.0175	46.197	25.5466	26.7786	28.9501	6.79756	32.068	28.5446	18.3849	21.9714	33.207	32.3705	13.6289
AIPGENE10230	0.96466	0.401116	1.05523	2.09079	0.773463	0.767957	1.32924	1.5007	0	0.959874	6.12632	3.30439	3.21718	1.47059	0	0.261001
AIPGENE10231	8.4223	8.60191	8.11525	8.3494	7.50314	11.9549	10.0316	10.5398	10.6741	6.62669	12.0241	4.97302	4.76957	4.74485	6.54625	3.97184
AIPGENE10232	2.62017	3.80042	2.0087	1.41081	3.36425	2.9047	6.79203	2.54761	5.1035	2.17856	5.76681	0.470036	9.23935	4.41292	3.00445	6.16806
AIPGENE10233	25.3162	20.6186	28.1518	29.3471	17.6651	18.5443	15.3596	17.9199	12.0943	14.84	12.3961	22.7325	18.412	21.85	6.75496	14.2939
AIPGENE10234	12.1601	12.4549	6.56669	9.77726	17.9383	24.5241	21.5586	16.3019	5.37396	5.89229	9.56771	6.5938	13.2085	14.6857	16.4181	13.161
AIPGENE10235	0.910449	3.35464	5.84723	7.16208	4.2635	2.88278	10.2008	5.71408	2.0164	2.54285	9.2705	7.91373	4.62079	4.02742	2.33047	3.15943
AIPGENE10236	2.33587	3.01972	2.20289	3.81532	6.69671	3.58068	5.48368	4.9607	4.85417	3.24948	7.37031	2.6008	3.57251	3.17337	0.853021	5.72466
AIPGENE10237	1.70084	4.26974	6.83732	2.90173	1.98845	1.2669	0.909891	2.13513	3.95534	0.202737	7.5177	2.30909	0	2.89444	0.490524	1.19031
AIPGENE10239	4.31698	2.89049	3.57536	3.83192	2.1942	1.76151	3.31363	3.14408	5.89581	4.4683	7.70222	2.51825	6.13608	4.50608	4.85941	3.42889
AIPGENE1024	22.9041	24.8873	30.0435	28.6196	46.068	50.2397	37.7683	40.5887	24.3243	23.647	21.8156	22.0523	24.357	16.2521	17.0797	30.541
AIPGENE10240	1.82851	7.6435	5.16936	7.65252	4.26714	4.08009	6.59968	6.62086	8.18002	5.00221	12.7925	8.26585	11.6571	7.91556	2.63566	10.7434
AIPGENE10241	2.31911	7.50212	5.6474	8.66393	7.86137	4.59798	8.23281	6.26025	1.24593	2.08752	13.4805	5.29211	2.47959	5.33524	6.01606	2.41662
AIPGENE10242	4.44027	2.44407	8.11259	7.44548	6.61652	7.51921	8.06507	6.10781	4.5226	6.86747	47.7032	4.94823	2.36937	7.52384	9.61228	10.6263
AIPGENE10243	1.19371	43.7899	5.53486	9.62932	18.6542	10.6455	14.296	14.273	5.21603	6.77057	0.695629	4.12946	39.0554	23.9148	20.605	12.9763
AIPGENE10245	60.981	44.3609	73.2714	74.9335	41.9186	34.8139	56.5244	63.6159	78.7418	51.1378	72.8249	55.5116	78.972	63.2552	63.6982	52.0799
AIPGENE10246	27.482	11.6625	6.76134	13.5986	15.2128	13.2996	18.1684	9.26934	58.7932	15.5531	18.8624	8.42083	12.2894	20.7811	26.8159	24.3121
AIPGENE10247	31.1254	38.3934	42.5462	27.3319	36.708	38.288	44.5888	39.286	29.1287	30.8354	29.7062	30.941	52.0392	53.5696	63.1807	33.3985
AIPGENE10248	11.1961	4.49376	2.7351	5.60366	2.19209	3.78048	4.3353	2.52285	0.819205	3.55676	6.5037	3.8486	1.19817	1.18206	3.02523	2.47112
AIPGENE10249	0.503075	0.821134	0.338778	0.518266	0.478063	1.5133	0.538199	1.96225	0	0.320011	1.73273	0.298211	0.870503	1.12959	0.769028	0.821613
AIPGENE1025	8.91497	11.7054	8.15499	10.3739	9.7008	11.3668	14.5683	10.872	4.91592	6.66594	15.6114	10.9192	5.94952	9.18451	8.35374	12.8244
AIPGENE10250	25.8105	86.3288	12.6574	30.5116	37.5356	16.7729	31.0518	44.3519	11.3038	16.1326	5.74996	10.6199	58.9605	60.1203	66.8252	37.9933
AIPGENE10251	36.0188	44.7277	46.3032	42.1232	30.5538	26.7105	58.2193	53.1872	17.1626	24.0006	27.0555	35.1048	11.3513	18.3728	8.27043	12.3489
AIPGENE10253	2.969	16.687	11.6367	7.44878	10.0272	7.0515	10.9549	9.83792	6.86451	4.99984	23.7943	7.22912	5.96819	5.59833	9.28097	3.23882
AIPGENE10254	15.6211	16.8924	24.9329	12.9412	15.6351	18.8494	18.9133	19.8664	6.92226	12.2871	19.8313	11.7194	29.4329	51.1575	68.1603	60.1441
AIPGENE10255	12.5584	21.2366	40.2902	27.6165	18.5123	25.6055	35.8204	24.672	20.9669	20.4097	47.1074	25.9651	13.0648	20.6171	8.87741	22.9293
AIPGENE10258	0	0	2.71269	2.35826	2.75867	0.871568	2.50972	1.63999	0.208657	1.26245	1.58179	2.00899	1.09329	1.26289	4.39734	3.09983
AIPGENE1026	117.229	139.557	143.864	135.434	125.228	144.562	126.533	179.283	175.246	99.9399	92.1226	131.862	214.187	173.151	183.604	131.184
AIPGENE10260	43.8446	55.7232	49.7518	58.3733	40.6813	52.9537	43.9901	57.0786	89.2353	68.3648	59.5856	80.2506	55.8829	57.134	85.8603	48.7327
AIPGENE10261	2.57332	3.10388	4.71081	2.80255	4.18335	1.44123	2.86966	2.8375	0.967218	1.97019	7.9556	1.13417	1.80136	4.84312	2.44034	1.46141
AIPGENE10262	1493.23	1527.33	853.62	975.221	1940.78	1944.94	1407.15	1253.03	522.575	709.017	276.554	659.196	309.892	395.194	487.126	568.366
AIPGENE10263	12.2434	7.98768	10.6843	8.75824	7.18038	8.14562	9.87494	6.56421	3.06763	6.96421	19.8316	3.94846	6.00612	6.46085	5.06129	6.93398
AIPGENE10264	0.784781	2.51791	1.97013	1.90043	1.8214	0.789509	1.17603	1.49974	0.430155	1.65966	5.05596	1.60516	1.77551	3.90448	3.28018	0.867772
AIPGENE10265	58.6566	106.43	71.685	57.3052	23.0861	22.0357	29.3424	33.0967	67.1896	49.1055	45.6649	45.8488	35.8914	36.8118	65.507	29.0004
AIPGENE10266	10.5442	34.4678	12.9098	9.22984	11.7407	10.8524	7.87504	6.38141	29.4814	9.45685	24.5005	13.1932	8.05482	8.25052	7.54135	7.07948
AIPGENE10267	6.70533	1.67973	4.71735	9.93894	2.20332	3.54887	7.09264	6.80507	10.1071	6.35407	26.7364	11.6746	4.85719	14.5508	7.59891	5.0386
AIPGENE10268	75.5624	145.106	106.959	73.6844	24.7561	28.1038	33.6992	44.1371	155.077	65.6556	84.6707	56.2276	123.761	82.5596	102.901	58.3119
AIPGENE1027	1.96261	3.7935	2.22738	1.1305	2.53382	1.93737	2.66707	2.18092	1.13317	1.2236	3.65168	2.03523	2.55535	1.80484	5.43167	3.08511
AIPGENE10270	20.771	7.15079	4.89415	7.92335	5.7006	7.90595	4.88655	5.79589	7.38123	8.3391	3.6025	4.67288	5.07661	5.48992	11.9445	5.57319
AIPGENE10271	7.01229	5.01229	0.522967	3.30635	0.779864	1.05398	0.813005	2.78617	4.98469	8.26775	2.18461	5.89589	3.93398	3.90215	0.58145	5.12563
AIPGENE10273	2.79252	2.57539	5.34316	7.46927	4.31202	3.09652	3.65052	3.85801	2.62091	2.91103	10.8041	1.66316	2.61227	2.11715	5.8272	1.64204
AIPGENE10274	999.967	933.346	814.502	918.695	1312.25	1406.89	1131.73	888.342	796.469	591.849	213.376	626.357	277.891	361.685	251.208	515.11
AIPGENE10275	1.49638	6.46923	5.25283	5.10163	1.70557	0.904193	5.05036	4.44049	0.630104	2.6471	8.43539	2.26569	0.715671	1.3771	2.13132	3.40965
AIPGENE10277	11.9488	4.53584	11.1937	6.18779	1.42217	2.57379	1.67993	3.29976	8.03962	20.2517	12.7116	20.8719	2.70769	3.53718	0.697815	0.171535
AIPGENE10278	3.90889	3.78248	0	6.51667	4.70495	3.35887	3.91054	2.50486	0	1.41427	2.30994	3.2879	0	1.05134	0.85266	0.317906
AIPGENE10279	14.0711	4.87428	16.7683	14.4094	2.99466	2.50453	3.6811	8.84749	10.5515	6.08518	10.3642	5.79907	1.98722	2.24446	0.546668	0.212072
AIPGENE1028	6.68813	4.43761	15.7319	25.3255	14.6783	9.53097	5.69252	15.4257	8.53283	14.4619	9.73086	17.528	1.32192	10.0427	6.90503	2.40976
AIPGENE10280	23.6183	42.7763	22.5884	40.3022	18.251	18.3712	33.1932	77.6454	35.6447	20.5962	12.8169	14.6511	147.844	214.262	184.364	135.179
AIPGENE10281	3.06471	1.91545	11.4356	3.68675	7.32924	1.51673	6.5061	8.29054	6.52693	7.19625	5.15581	4.30315	10.8466	12.129	9.6972	12.1688
AIPGENE10282	17.009	13.4285	2.65443	7.13523	15.7104	10.4093	9.7671	8.793	1.1033	3.43862	2.77576	4.39384	16.6285	5.93886	8.94892	12.6406
AIPGENE10283	83.6952	121.356	67.6617	13.1039	32.2537	26.3096	29.9838	0	0	13.4557	8.03722	36.5612	19.5036	110.784	0	37.5524
AIPGENE10284	55.6891	92.1673	27.2642	60.2244	133.522	113.016	100.174	111.331	15.4515	18.7624	5.16032	14.8122	85.6065	72.5792	97.2658	117.32
AIPGENE10285	60.7833	61.3464	49.8586	34.3556	44.1156	27.8618	32.8269	30.5263	22.7424	63.3753	44.5401	38.9002	55.7686	44.434	33.7631	19.1256
AIPGENE10286	27.261	47.3884	42.675	16.588	19.2704	12.5172	15.6083	21.6167	30.5624	27.9137	35.9714	28.5177	20.004	19.2697	17.8817	4.63313
AIPGENE10287	15.232	14.9971	7.47205	18.5262	21.0462	15.0126	17.0578	31.2502	3.79165	14.4627	14.6717	7.72021	22.3923	19.1871	26.8698	33.9263
AIPGENE10288	51.1097	82.6763	25.8114	78.056	150.518	119.892	116.85	133.843	17.2576	20.2358	9.06849	19.3173	135.36	89.5906	145.744	167.501
AIPGENE10289	8.20583	10.9165	12.1458	25.299	11.7845	9.31877	34.2111	4.6122	21.1308	6.08839	215.323	17.6522	6.0218	13.9699	23.4972	42.9899
AIPGENE1029	41.0099	19.3538	11.9005	44.115	51.6585	46.2105	51.6621	69.0541	107.454	47.1347	7.67487	23.3524	186.007	136.594	200.579	196.996
AIPGENE10290	18.8306	15.5724	18.783	16.9706	20.7257	21.124	20.7046	16.3974	28.2188	34.8728	12.34	22.4971	18.7645	24.0662	29.4624	34.8219
AIPGENE10291	26.9446	21.9408	43.4696	48.8406	26.3956	31.9722	33.7213	41.2186	47.4987	31.0295	80.2294	34.3824	45.5911	51.3022	35.8454	64.4244
AIPGENE10292	46.9486	29.5864	25.1164	31.5985	48.0836	38.7504	40.6125	46.3915	13.8997	18.1088	17.1541	15.5015	34.1522	34.6251	51.9911	56.1183
AIPGENE10293	25.4031	43.7303	19.1742	18.8505	29.6523	25.3604	15.6332	11.8337	11.0775	21.754	20.6004	17.3872	12.4099	15.1854	24.5244	35.9308
AIPGENE10294	11.817	25.0359	9.71495	14.9289	41.2592	57.1328	35.0768	30.3443	8.63622	13.5442	14.0654	24.1944	19.2244	29.5129	29.3297	48.0968
AIPGENE10295	30.2677	44.1555	36.5299	31.1696	25.1852	18.2434	35.3068	34.3888	39.8186	38.0955	25.4389	32.3169	49.5533	40.9036	33.1597	28.9951
AIPGENE10296	15.2204	11.6094	11.2724	16.5995	12.0039	9.08295	12.4027	17.6364	7.75159	6.74485	10.6313	6.19356	27.8134	26.0514	36.5105	33.0362
AIPGENE10297	18.9081	26.5994	5.72711	9.27108	31.1744	36.9361	27.29	19.8451	3.54099	15.5802	11.1554	25.4398	16.4321	33.9879	28.7878	48.7655
AIPGENE10298	7.45552	8.61276	10.1068	8.70205	7.71247	4.77518	9.82627	10.8865	14.2064	9.03826	13.7743	17.4158	4.25086	13.1591	7.23598	10.4825
AIPGENE10299	0.438945	1.41619	3.08382	1.22329	1.20917	1.89782	1.37465	0.521296	0.605843	1.44218	7.26574	0.857951	1.26597	0.785066	0.741316	0.239283
AIPGENE103	12.666	36.1818	20.5889	21.7688	22.54	21.0726	20.3066	17.3126	35.0218	26.4781	17.7327	29.686	52.3328	19.4342	9.88795	34.7067
AIPGENE10301	12.994	53.6486	8.77111	18.9424	14.5715	2.58469	11.1822	17.9902	25.7836	14.3187	8.38399	11.2974	21.8815	25.5487	26.1279	30.9806
AIPGENE10302	9.73058	5.71771	9.82381	8.73882	7.24242	8.71975	11.6531	9.67998	8.48395	8.96592	6.83966	10.9724	8.85499	10.3227	9.83448	14.2987
AIPGENE10303	1.30099	4.26547	3.31863	2.20321	3.60072	3.47791	3.08958	2.86902	0.457515	2.49462	5.87325	4.65023	0.238149	4.5592	3.3147	4.61947
AIPGENE10304	14.5988	5.68669	0	2.45892	5.22273	3.34494	0.601208	2.4955	3.23019	0.827375	7.54471	5.93188	0	0.348574	0.64599	1.58325
AIPGENE10305	18.4505	14.2592	17.5991	19.6449	26.6508	26.5465	23.8485	24.1392	16.2028	28.5586	27.9766	24.0357	46.7093	23.9783	31.6691	47.2703
AIPGENE10306	1.87824	4.59184	5.3724	2.71615	2.46963	3.54319	2.32177	1.94605	3.07156	1.4966	4.27591	4.93431	1.31903	3.00649	2.88456	1.99001
AIPGENE10307	2.48847	0.632971	3.77097	1.19246	5.08402	2.63279	2.2309	1.25211	2.29044	4.37127	1.14676	3.14542	2.84315	1.41292	0	3.03862
AIPGENE10308	11.8437	10.6719	18.6239	18.3632	6.11221	5.83022	6.43077	5.18854	10.5638	13.7572	21.9547	16.2718	4.77082	10.5666	6.86592	9.87273
AIPGENE10309	3.19055	0.51306	0.592278	0.932888	2.38239	2.00071	1.69197	0.848217	0	0.561105	3.24359	0.551128	0.215166	0.355863	1.75035	0.32031
AIPGENE1031	11.3965	7.71823	6.69521	6.69561	9.83336	14.6953	13.9611	8.68095	6.72596	7.03557	13.3232	5.03522	10.8724	9.69415	3.16709	46.8963
AIPGENE10311	44.9901	49.2645	23.4387	64.2713	98.982	100.87	87.1004	114.81	51.0416	36.7746	11.7807	23.1003	180.023	176.843	269.258	293.567
AIPGENE10312	19.1601	15.1995	7.4818	6.82112	21.1055	20.0657	15.9353	11.4849	5.28695	11.9552	12.3248	13.0277	11.5768	26.5129	27.3671	20.6031
AIPGENE10313	4.36633	1.18781	1.48178	1.85357	1.03248	0.934002	2.93398	2.17852	1.6528	0.884759	6.29189	3.30226	0.485982	2.45728	2.68464	2.63389
AIPGENE10314	11.2484	10.7116	15.4839	11.7733	4.05067	5.24449	6.39419	4.85009	9.19991	7.9529	9.16903	7.94578	5.817	6.22486	1.36045	4.6793
AIPGENE10315	28.889	37.3412	32.8954	33.5811	42.1095	40.5369	51.7959	42.0091	19.6532	27.2803	71.081	36.6884	37.528	36.1529	48.6292	56.7399
AIPGENE10316	22.2095	35.8608	104.87	35.8022	6.30182	10.5064	13.6518	33.1928	142.954	93.7806	90.534	117.606	8.11737	48.7648	6.68988	9.41589
AIPGENE10317	0	0.89518	3.84597	4.30716	1.98391	3.71158	9.40705	3.0859	1.53202	5.57414	19.0567	9.67657	3.21538	4.96942	0	2.99849
AIPGENE10319	14.8511	4.89204	3.3391	3.0926	10.0385	5.62814	5.756	4.55876	1.82578	5.02193	3.81392	0.879922	0.287487	1.30204	3.77399	0.933561
AIPGENE1032	12.5842	10.8971	6.72387	7.35805	16.2205	16.2028	8.58846	14.9646	26.8736	4.83527	16.9537	10.4008	9.75702	8.41624	2.40083	6.94917
AIPGENE10321	116.681	92.0665	74.7289	70.9715	108.191	94.1144	86.5417	113.649	99.9468	70.9407	63.7005	71.0926	104.925	72.2793	145.545	91.5894
AIPGENE10322	17.6071	13.2086	13.5247	14.6044	14.0421	23.825	22.8752	19.4513	30.0029	14.3064	31.0944	15.201	44.7139	49.1053	53.8824	32.2586
AIPGENE10323	14.2025	21.5782	18.1692	12.2363	11.1406	9.78853	13.361	15.3579	11.4281	8.54452	20.991	8.41547	13.1285	6.50953	13.1725	7.95684
AIPGENE10324	5.01575	4.88287	7.45743	6.02906	5.28349	9.01906	7.74487	7.20001	4.21952	5.91902	5.55586	6.96686	10.9382	4.17994	3.88171	6.84439
AIPGENE10325	21.6855	11.6269	15.4094	12.3106	15.6251	14.1514	11.6906	14.3216	7.15811	11.522	19.8543	11.4727	7.65692	8.98429	13.084	12.6285
AIPGENE10326	9.53096	1.16873	4.28835	6.47344	11.5085	25.5416	21.4647	12.2891	76.0861	1.31046	28.3026	5.80628	5.25786	14.2924	2.39401	10.1977
AIPGENE10327	8.53547	10.6408	11.9802	6.695	10.5357	6.33159	11.3782	5.53938	4.41172	10.718	13.6801	9.8774	9.01925	4.80612	4.09565	7.90391
AIPGENE10328	71.5841	100.94	72.0205	70.0549	111.451	120.627	92.7541	94.1926	61.8422	87.9628	68.7702	76.9603	78.2844	71.4305	97.7449	144.552
AIPGENE10329	1.57346	1.07815	0.480879	1.8232	2.01554	1.56032	3.50989	2.1212	2.29594	4.2083	3.23882	1.93679	1.38995	4.74065	5.7487	2.91651
AIPGENE1033	9.46927	8.55986	14.2153	7.05488	4.48339	15.0257	7.97476	8.19097	11.0405	15.0852	8.93082	20.2766	12.6084	2.39053	10.0303	23.8641
AIPGENE10330	24.9796	16.3243	23.9213	24.4513	21.2245	26.6844	26.2036	29.5127	15.6814	16.521	30.5514	19.9491	65.3243	67.0273	61.5983	46.848
AIPGENE10331	0.710602	14.9763	0.8674	4.195	7.67712	3.35361	7.08126	7.78252	14.0327	17.3922	27.4073	27.9829	13.0158	3.70407	8.73785	0.95813
AIPGENE10332	21.8116	13.8184	24.0145	24.1791	22.8766	26.4906	26.0074	24.2784	37.6828	25.8658	24.904	18.8612	35.9641	23.2489	35.6362	26.039
AIPGENE10333	2.0012	1.75019	1.97953	1.37026	1.968	0.870075	1.78091	1.49046	0.362008	1.06404	9.64865	2.31007	1.5573	2.10855	1.06314	0.967622
AIPGENE10334	18.3891	30.5748	37.9475	23.678	18.4481	19.9229	19.4499	19.7237	10.206	22.3073	37.4749	24.6589	15.3306	17.9982	17.8137	8.28226
AIPGENE10335	8.22887	7.13435	13.6413	8.71912	2.94964	1.83677	3.25378	6.04783	5.92585	12.0021	11.9036	8.44097	2.14645	6.94093	1.13347	1.30692
AIPGENE10336	60.9396	71.8588	26.3802	25.1428	90.0687	85.2385	73.9161	60.0554	33.5621	42.5967	43.5193	45.1369	76.5855	52.9394	100.539	66.838
AIPGENE10337	96.985	85.4734	76.0487	77.2636	99.4319	103.609	93.8275	74.1365	99.931	62.9573	48.3456	67.5824	69.6332	67.2539	96.1657	92.4557
AIPGENE10338	56.811	71.0245	63.906	46.2789	108.826	90.7733	82.3152	64.4746	48.3626	62.3099	65.2493	80.3342	62.8903	62.1008	92.3269	64.988
AIPGENE10339	38.4395	55.0599	50.2711	32.6565	8.23065	19.8031	20.6734	18.3884	16.3991	31.0113	47.9306	46.1965	21.3879	13.7512	39.3935	46.827
AIPGENE1034	5.50432	4.32683	13.0775	14.191	7.12789	1.68749	3.65151	10.3961	28.1708	9.93133	20.6659	16.2485	2.85978	5.23932	3.90714	0
AIPGENE10340	38.4008	75.2731	7.20718	18.1648	26.5695	9.99055	18.1949	26.5902	11.7513	21.8121	46.3516	21.8128	9.02031	6.7355	1.50796	2.22678
AIPGENE10341	0.704166	0.899903	1.15463	2.49438	1.89763	4.50427	2.59191	2.76464	0.382439	1.67824	4.05946	2.22457	0.39923	2.66411	2.78412	2.87964
AIPGENE10343	49.9927	61.4672	30.603	22.5334	53.7022	32.795	39.9761	39.6282	38.089	24.0227	15.8717	34.3645	16.4104	24.0026	20.4796	19.8669
AIPGENE10344	68.9643	100.074	31.2238	81.4462	155.704	132.921	119.797	147.143	9.95534	19.7834	10.6809	14.9832	76.9733	62.052	120.185	121.674
AIPGENE10345	5.77464	7.84419	8.01698	9.82118	10.3712	15.4684	10.6344	7.84125	4.10206	7.55005	14.6341	7.54363	7.85286	5.81443	9.08636	8.55144
AIPGENE10346	4.38917	6.12854	4.52773	4.74048	2.91452	1.35548	5.53924	4.84253	7.61432	4.05904	5.02399	4.79658	2.59671	7.75648	6.58132	5.19254
AIPGENE1035	34.2478	44.3088	52.0569	59.3808	42.0256	48.6426	41.261	47.9447	18.823	29.8488	52.6986	42.5657	26.6558	25.1562	31.1006	33.3186
AIPGENE10351	24.9619	28.6263	27.8254	44.5965	31.9164	27.6278	38.4711	61.09	32.6463	42.3619	22.498	37.2086	43.4062	50.9754	36.704	61.1015
AIPGENE10352	33.6	60.7925	85.3175	45.5064	43.96	36.8049	37.4463	30.2439	35.4465	73.1172	59.7752	61.9088	31.3023	51.8683	43.0044	27.9123
AIPGENE10353	0.342603	0	0.987763	1.05332	1.49549	1.10757	0.969881	1.98851	0.108823	0.523833	2.78233	0.453227	4.05244	1.98579	1.8562	0.828592
AIPGENE10355	19.6956	6.12146	3.51917	41.0108	62.8464	52.5818	66.8911	40.8288	32.0271	23.3095	68.7085	13.0507	39.6793	34.2465	47.8892	74.9808
AIPGENE10358	248.785	117.904	168.231	173.869	153.076	147.265	199.19	168.568	323.883	159.764	157.205	117.12	171.517	183.117	242.5	206.798
AIPGENE10359	0	0	11.7983	11.6451	7.60207	17.1616	11.3519	3.94923	1.05554	1.97347	53.3547	2.18794	10.0244	1.82898	3.40813	0
AIPGENE1036	7.37117	2.42326	3.49313	1.3526	2.97739	2.25997	1.16937	1.63219	2.77414	3.95692	1.59556	4.11138	7.23207	4.6247	3.6425	5.66582
AIPGENE10360	28.3482	22.8279	13.2085	28.3873	23.9114	23.534	37.3007	49.9012	12.2335	9.15098	5.87976	12.0458	91.4397	76.7603	123.296	107.536
AIPGENE10361	113.782	129.274	129.836	89.8612	138.193	130.769	109.663	109.348	140.167	120.044	84.9861	116.39	119.506	113.495	129.617	94.9638
AIPGENE10362	78.4909	68.4086	30.9349	61.392	169.6	152.268	239.216	112.665	35.6948	46.9634	9.46328	19.8513	132.864	123.37	201.175	137.503
AIPGENE10363	3.78061	2.50887	14.0623	7.59619	1.20034	0.50997	3.14222	1.6327	11.628	7.02801	5.59991	5.71689	4.7167	6.34439	5.23131	0
AIPGENE10364	0.77214	1.70743	2.28023	1.3015	2.8391	0.538237	2.74432	1.88438	0.707408	1.24111	6.08366	1.88343	0.737889	1.89291	0.295735	0.836263
AIPGENE10365	6.10379	1.54945	7.84128	9.93605	10.4605	4.04663	8.56779	8.06684	23.6267	16.1851	10.5177	11.8005	6.21513	8.54066	4.13291	8.53374
AIPGENE10366	2.37024	0	92.1705	45.6024	0.884045	2.08703	1.62932	8.78938	72.1806	39.175	34.9777	38.1211	9.93093	22.2872	2.4325	0.910014
AIPGENE10367	1.62129	0.380377	25.6221	12.8486	4.68673	4.07701	3.0364	4.22929	5.36009	9.29077	19.7788	7.60497	3.16447	10.2511	2.6402	2.12433
AIPGENE10368	3.19256	0	4.56338	3.0804	0.917081	0.729315	2.10484	1.78233	0.374163	2.32248	4.47769	2.46984	4.65344	3.58531	2.40167	4.27651
AIPGENE10369	8.25845	10.1269	13.3101	9.06344	8.65029	6.51266	18.4308	7.43591	8.17887	9.64797	67.9757	13.0923	4.24485	6.42374	7.91833	8.97439
AIPGENE1037	13.9714	24.4359	14.5839	15.7912	25.1194	23.5613	18.0525	24.8103	21.0632	20.9991	23.9659	30.0642	21.9603	21.797	23.9856	39.8511
AIPGENE10370	6.86957	7.35692	9.62421	7.34555	7.51376	8.32375	9.96896	4.87756	4.78242	7.25483	25.8515	5.06029	5.20291	4.90116	12.8802	6.81174
AIPGENE10371	2.44412	27.1899	23.5425	12.0286	2.48682	3.20568	3.12817	3.49505	57.4276	29.3973	13.2378	28.02	13.1398	20.5345	1.84922	4.11156
AIPGENE10372	3.36794	4.55831	2.49974	2.44499	5.7162	9.03591	10.3468	5.43865	0.865513	5.31867	14.0508	6.68776	3.40144	8.23206	9.11607	9.98254
AIPGENE10373	5.09444	2.3989	4.85628	3.26316	7.50933	5.97003	6.19668	5.05225	0.51788	1.59681	2.67387	3.60877	2.34571	2.89057	2.80549	5.0001
AIPGENE10374	3.54229	7.8997	7.04605	5.38114	4.47226	5.60547	7.80164	6.55383	7.02213	3.21975	7.68822	3.99091	7.07031	3.24132	3.04247	12.4561
AIPGENE10375	29.015	16.6813	43.2203	28.2996	1.43503	6.26862	3.56561	13.2752	20.9999	19.0308	17.0597	14.9964	6.58029	11.2112	0.286825	4.00987
AIPGENE10376	5.75037	2.00774	8.20975	3.80477	5.14203	5.20638	4.846	3.41869	0.859374	4.0521	19.0576	1.34954	4.77813	6.48462	2.18225	0.869078
AIPGENE10378	5.21558	7.58063	3.74108	4.87505	3.14889	7.03466	5.77637	4.10672	5.42111	3.10101	6.87141	2.83763	10.3282	5.26249	16.1084	4.35833
AIPGENE10379	1.56933	2.28227	2.92236	3.2104	0.901174	1.83909	2.90148	3.2035	0	3.56788	3.71116	2.4945	2.73296	3.37497	3.55186	0
AIPGENE1038	1.27958	7.16173	2.60199	2.19172	1.19349	0.501499	0.541916	0.850526	1.97912	2.06172	3.80884	3.73992	1.885	4.20001	1.46079	2.25041
AIPGENE10380	12.5724	7.82066	4.17535	3.17222	6.86989	4.86985	7.32657	6.71267	13.5087	4.8213	3.38606	7.23688	6.99536	9.7103	5.67803	4.15208
AIPGENE10381	186.754	252.8	169.079	109.081	191.216	125.714	122.806	155.736	80.079	132.578	106.756	108.245	66.1534	98.4586	39.534	57.7897
AIPGENE10382	2.72375	9.16252	4.7439	6.4011	7.83444	7.21149	9.94562	9.27763	2.52954	3.88681	8.88079	5.0973	15.406	4.09424	11.606	28.2394
AIPGENE10383	19.7949	24.5335	25.896	19.2202	20.9413	20.4781	18.25	21.0524	30.973	35.6722	20.6442	26.3509	25.9687	25.0593	22.284	33.1575
AIPGENE10385	11.115	27.4878	24.11	9.06922	14.8926	12.4291	17.9018	10.0365	20.9397	17.6192	44.3324	9.58551	11.1513	21.1921	19.5229	18.2701
AIPGENE10386	10.7174	14.6158	22.201	14.014	12.8414	18.1554	15.4599	13.4347	17.9417	15.0484	13.6046	14.0127	9.30212	17.5765	11.7178	6.47416
AIPGENE10387	3.60808	1.83324	4.1722	4.99023	5.134	5.5206	7.52403	4.02001	3.68526	4.2207	26.9286	5.89199	6.82136	7.2997	5.59335	9.19829
AIPGENE10388	17.3824	12.9713	13.0805	14.6589	15.2447	14.7139	13.0374	16.97	16.6301	29.0182	15.0894	16.3321	18.2256	10.8943	13.446	21.8756
AIPGENE10389	17.7235	14.1495	61.5588	38.4595	9.10836	14.4869	15.8608	14.1823	67.5569	41.1172	80.4484	38.7283	20.9761	40.085	16.5185	11.9321
AIPGENE1039	4.69714	1.6132	4.00498	5.90203	5.68867	4.0293	2.13188	6.30798	2.58602	3.66053	7.16023	3.202	5.77764	3.75007	3.12159	6.94883
AIPGENE10391	1.14575	0.458186	11.6796	4.93808	2.90377	3.01168	1.4853	3.95613	5.89115	4.56135	10.7467	8.17613	0.624478	4.61977	0.972063	0
AIPGENE10392	9.66487	21.8801	10.7318	11.8516	17.5592	17.2681	17.0409	17.7977	10.1506	7.5435	17.781	15.2487	11.4129	15.0875	9.60467	16.5418
AIPGENE10393	1.69391	2.54387	0.835348	0.642921	0.768827	0.517103	0.987381	0.688729	1.31454	0.640408	7.63838	0.598115	0.959511	1.42696	1.20305	0.147648
AIPGENE10394	22.6171	17.8689	27.9168	41.5352	36.1448	31.8199	29.4529	50.9035	42.3095	14.1097	12.1628	25.276	37.2811	23.6308	29.8604	27.5851
AIPGENE10395	5.18509	3.16607	35.8236	12.9062	6.00167	7.60727	8.42773	5.10066	17.6347	15.5682	26.963	16.6465	6.15122	13.4483	3.14656	3.7528
AIPGENE10396	29.2752	11.7239	15.8327	15.3344	10.6851	14.9322	12.3528	30.1119	3.8169	15.6729	10.1791	18.2451	13.0026	5.77582	2.70242	8.95524
AIPGENE10397	45.785	22.0632	34.4559	21.9679	36.3328	28.9916	32.9364	31.921	28.6235	36.7978	19.2077	34.8689	40.9773	25.9769	34.3585	28.3395
AIPGENE10398	46.6434	18.0114	74.5761	38.0809	5.51059	6.2519	8.7084	17.5834	42.2026	43.6928	42.4458	29.522	6.33166	18.36	8.27127	5.31125
AIPGENE10399	16.761	11.7003	18.0602	11.705	10.9995	6.39322	8.80357	8.97302	13.4516	10.1708	14.4248	6.85802	13.3178	11.1482	20.481	22.6733
AIPGENE104	0	1.32826	1.2266	4.67945	2.23188	0.788615	2.55	1.41182	0	3.4192	11.6316	0.865503	0.59537	10.5571	0.461008	2.00451
AIPGENE1040	96.322	70.7988	89.4468	66.6774	55.5059	50.3498	30.5764	54.4836	88.198	113.95	56.9506	79.4925	58.2509	50.827	27.8075	36.4485
AIPGENE10400	0.945559	1.02835	0.317944	1.76477	1.1664	0.644845	1.18634	2.54475	0.876152	0.742632	4.55391	1.00089	0.691476	1.27771	1.07395	2.39731
AIPGENE10401	4.00637	0	4.38751	4.07917	1.02015	1.753	1.75617	3.02459	1.15883	3.26688	5.70026	3.54039	8.47038	19.04	33.0865	7.30843
AIPGENE10402	69.5143	41.4402	53.1696	46.7217	69.6058	53.3827	70.885	61.2546	47.9094	53.1738	37.199	77.4868	77.421	69.0027	86.631	103.987
AIPGENE10405	6.44283	7.17953	6.99325	7.79114	7.91822	1.65414	5.13639	9.74673	5.50902	4.82307	14.3229	2.41711	3.43702	3.73184	10.2793	5.9437
AIPGENE10406	3.16343	1.36841	3.45937	2.32891	1.98516	2.80198	4.13803	1.47485	3.91154	13.5033	8.10907	10.4174	33.0855	20.3578	39.3563	45.2586
AIPGENE10407	12.7385	30.4239	74.2114	27.525	0.749119	4.07511	5.66773	6.10304	20.7473	89.7916	58.5943	46.7398	1.86932	11.7989	0	8.83084
AIPGENE10409	5.69656	5.75236	6.16147	4.91325	13.8561	12.7875	11.7733	5.87382	6.55711	4.87795	14.7644	2.91761	2.30628	3.87978	1.09811	3.55676
AIPGENE10411	49.2048	33.3149	45.1879	35.0371	47.2034	44.5546	31.3394	44.6478	66.6694	25.2931	27.8111	54.1982	64.907	48.8271	39.9347	38.4089
AIPGENE10412	28.7267	33.7159	27.0172	25.5954	37.2276	31.9459	33.363	21.4332	33.8811	43.2639	19.8949	38.5447	37.6723	25.7525	37.1455	53.2
AIPGENE10413	23.9025	28.9811	33.0633	32.3301	27.0759	28.978	31.1164	32.8185	21.0648	27.1267	33.9167	29.5155	22.5265	26.7432	18.2135	24.0618
AIPGENE10414	1.12973	0	4.11463	2.12742	0.529501	0	2.13383	2.53642	0.410203	3.78963	9.17245	3.72927	2.15279	1.41937	0.657324	1.28482
AIPGENE10415	39.0304	25.3272	34.4163	31.1325	24.5463	20.3573	27.3588	19.7809	22.8344	30.4346	60.8897	30.7012	40.6154	27.4515	65.8265	25.7554
AIPGENE10416	10.606	1.98259	0.627525	1.64133	2.80628	3.10479	4.5067	3.09653	0.63158	3.56137	4.79399	3.07441	9.04998	10.2193	5.62457	16.613
AIPGENE10417	25.9808	22.2804	46.3444	20.5858	42.3738	35.4315	27.2724	33.7189	52.6869	33.2965	16.8837	40.1523	54.7537	62.7837	75.3079	81.7069
AIPGENE10419	20.7554	25.7893	27.9955	26.4692	23.1822	24.1463	19.5364	20.8432	26.2775	31.8782	24.635	28.3483	31.5256	30.2655	41.2819	24.6741
AIPGENE10420	33.5636	41.844	26.1125	31.0917	31.0597	38.5528	33.8384	26.9239	58.2306	50.8518	56.377	57.6688	53.7644	60.6485	48.024	53.1878
AIPGENE10421	39.0165	57.1134	19.4461	54.7354	18.9619	19.8947	30.0076	58.2378	24.555	25.5318	25.517	26.9232	176.585	251.737	338.655	297.242
AIPGENE10422	380.398	335.887	66.6859	192.434	463.548	323.717	400.144	426.967	101.473	164.196	28.0514	68.9959	398.494	437.926	823.977	773.32
AIPGENE10436	251.084	239.211	260.629	246.55	214.499	214.691	219.212	265.686	359.957	225.502	148.436	206.856	317.099	286.002	353.612	308.784
AIPGENE1045	10.5697	15.3349	13.1702	14.8411	15.1142	20.5102	14.0531	19.0881	8.19053	11.1434	10.7478	16.2396	27.4715	20.0327	36.7446	6.40535
AIPGENE1046	15.2013	3.9383	6.9867	11.8839	12.2315	14.64	13.753	18.1798	9.67398	11.6024	8.77162	6.12868	28.6502	29.5001	59.3158	65.9969
AIPGENE1047	0	5.86092	6.48372	4.19519	0	0.745231	0.803279	1.37324	0.178741	2.2887	3.02895	1.15083	0.372464	2.30327	2.85988	1.66815
AIPGENE1048	9.9293	12.8665	7.28035	5.15085	4.91356	5.27095	8.80761	7.53056	4.23613	8.96022	12.1651	6.63113	4.00213	3.31271	2.71317	8.9569
AIPGENE1049	3.02984	4.46138	1.33781	7.11175	8.50228	3.01095	8.10816	5.31455	3.15771	0.834268	3.82749	2.35216	9.75242	10.1866	11.9894	7.03354
AIPGENE10491	39.6402	40.8941	32.5121	28.5883	33.1942	20.4305	25.9024	27.1689	40.1614	46.9187	30.2512	43.0209	53.453	26.8732	35.5456	25.6976
AIPGENE10492	12.9746	11.2853	66.2142	36.3882	3.81594	4.15573	2.66687	8.74072	62.8932	106.258	54.4949	95.2975	3.17871	24.5981	5.75039	60.2236
AIPGENE10493	1480.55	2219.74	2889.54	3143.95	3870.14	3753.28	2739.56	3918.79	2235.81	2474.71	1168.23	1946.17	918.325	1354.28	823.691	841.417
AIPGENE10494	27.3746	42.6198	35.2636	30.3894	27.4607	30.9975	30.3896	25.9239	54.8751	59.1121	35.072	65.9038	109.262	59.6758	94.2287	55.2854
AIPGENE10495	5.77475	16.9524	6.85482	8.00226	1.48451	0.971174	0.945448	3.41105	8.21172	12.1486	16.8301	10.0974	3.93583	5.05354	0.679621	0.978946
AIPGENE10496	0.428224	0	0.449373	3.12549	0.375879	1.19793	0.903486	1.41208	1.71252	1.01171	2.44538	1.95107	8.432	0.992792	3.73674	2.50324
AIPGENE10497	17.5826	20.9834	32.7785	22.9565	25.6043	28.05	20.2549	18.7993	29.4184	32.3988	19.7495	35.579	33.2983	28.6497	36.5369	29.6037
AIPGENE10498	28.4214	25.7628	20.6783	24.0808	21.0561	19.1487	19.7435	26.5517	44.7009	26.2229	22.6063	26.9588	32.431	27.1601	36.6095	27.2458
AIPGENE10499	12.3082	22.9347	15.5177	15.222	9.81995	7.26978	10.9618	9.62851	14.6942	14.8063	17.055	14.8566	7.16573	10.4486	10.89	12.3981
AIPGENE105	2.07635	8.8455	4.62784	3.92192	6.38603	6.2827	7.67159	4.24669	5.22913	5.59898	4.63153	4.27367	11.1061	14.6881	12.7477	17.5959
AIPGENE1050	5.6634	2.81007	8.79409	8.89759	5.40394	5.39796	2.75326	8.74232	11.5318	5.52242	15.8408	10.1303	1.26216	5.63813	2.23632	0.888701
AIPGENE10500	13.7567	15.5895	17.0982	12.1691	11.9427	18.3321	15.1756	16.9344	18.6402	18.9831	6.24061	17.7234	21.7935	15.8277	5.9502	26.4087
AIPGENE10501	1.05901	1.24261	3.72344	1.77561	1.19206	1.14887	1.64722	1.14639	1.09855	1.40354	4.25287	1.45642	1.3519	1.41473	5.69274	1.6117
AIPGENE10502	4.47191	13.3102	2.71899	1.34415	5.5161	2.1057	7.83038	4.54058	4.82808	5.87327	5.45532	5.88086	5.6536	11.6558	4.90327	5.86214
AIPGENE10503	19.788	24.7063	64.8382	55.7018	89.6858	87.2313	46.5838	110.335	68.8789	47.266	53.8817	64.6254	50.8546	31.5289	53.3618	20.7831
AIPGENE10504	24.8276	31.3298	23.3776	21.1803	21.4357	32.3701	24.3417	13.4644	45.347	32.5532	14.1161	43.9036	68.931	38.2426	36.5033	31.2376
AIPGENE10505	0	7.52888	9.19793	7.40818	8.20483	1.481	1.98318	13.9811	0	2.1041	1.69931	16.7998	0	8.83868	11.1183	0.421357
AIPGENE10506	1.43723	10.6298	10.2166	5.70709	5.13739	8.67276	4.05381	6.49694	2.85809	2.0421	1.55295	6.39396	2.81797	2.61633	1.36594	6.96509
AIPGENE10507	3.61467	6.82349	18.1809	9.83274	1.26832	1.34911	5.56868	2.52379	0	8.84117	23.1229	10.4949	7.14142	5.60806	1.0442	0.253714
AIPGENE10508	17.8899	11.6041	11.8084	14.2684	15.3701	9.09649	9.77432	6.96872	0	8.27766	37.0892	6.40298	1.16111	8.12728	1.75633	2.16528
AIPGENE10509	42.1532	84.7152	76.8046	55.497	48.9624	54.1085	68.8724	55.1373	85.7585	72.7807	50.8257	68.1832	52.7999	53.8861	45.4938	34.6877
AIPGENE1051	68.7388	78.2224	45.9448	111.027	75.8788	49.0366	78.5365	132.385	41.1516	33.5672	13.0292	19.465	39.7944	24.3772	32.7675	32.892
AIPGENE10510	4.80276	4.38918	3.59968	5.9648	6.5349	6.51036	4.44106	3.89951	11.5733	8.33043	20.1471	14.5577	5.24892	9.46811	7.05652	1.95805
AIPGENE10511	49.0318	37.6208	30.5715	24.2081	44.8292	32.8568	45.3814	27.9249	37.3289	25.2798	19.563	30.4032	41.89	42.7816	34.2513	24.4582
AIPGENE10512	13.9106	9.28682	6.94262	8.85593	8.91732	6.30152	8.49012	4.87262	13.8946	16.8485	7.62891	11.4815	7.73064	8.828	5.49248	5.32411
AIPGENE10513	5.87936	9.23901	9.59066	8.4087	9.57172	10.9693	12.8476	8.27703	7.27642	11.3623	17.3665	14.1794	15.0886	16.9296	13.7376	7.17027
AIPGENE10514	88.3662	115.325	67.5591	79.9981	56.3898	61.7597	71.2875	88.4567	88.0467	124.569	99.0753	152.826	99.4621	127.918	151.614	123.884
AIPGENE10515	7.50479	10.6459	1.65471	5.04776	57.0196	35.8523	33.1422	7.85039	2.86729	3.7969	7.57921	1.7201	4.1293	2.3995	1.82075	2.33608
AIPGENE10516	5.4376	5.81527	1.4819	5.6053	14.2349	16.9132	19.724	8.77412	12.3042	0.691313	3.81629	3.63027	4.59765	2.02019	2.13862	2.17123
AIPGENE10517	6.6002	0	3.99303	3.22545	3.00193	1.58461	3.13324	2.10736	12.3318	1.48832	2.09525	4.96815	2.69365	5.811	11.9606	0
AIPGENE10518	45.1228	36.1031	55.2752	38.8119	47.2327	47.7708	39.0617	33.0224	45.2029	57.9996	39.0228	63.8937	47.8785	68.1764	62.8529	69.4293
AIPGENE10519	24.7037	33.9785	15.9791	26.1261	68.316	73.9245	76.7112	41.2477	43.8746	17.7246	13.2676	14.5984	99.7376	56.2127	99.8482	122.402
AIPGENE1052	13.0215	4.57823	0.805987	4.18778	4.09643	6.07523	6.26274	4.07407	5.51969	3.59631	0.97341	2.76784	4.97389	1.87108	2.30153	2.74616
AIPGENE10521	15.454	18.0348	18.968	4.67182	33.8189	30.8909	10.4351	9.5385	0.0192098	21.3803	15.9955	27.6101	72.7842	55.0074	68.523	115.196
AIPGENE10522	138.05	109.903	128.079	137.316	125.954	117.455	110.121	163.66	157.558	150.565	102.388	134.164	165.763	147.76	159.188	156.689
AIPGENE10524	8.42942	11.0052	12.578	8.29859	4.61063	11.6072	5.89619	7.27015	5.88667	8.69148	11.5221	8.83149	7.58148	13.0671	3.39236	7.4598
AIPGENE10525	1.47024	0	50.375	19.1954	2.07301	0.748751	0	5.40366	8.69932	37.2188	8.87487	43.5676	1.7139	29.1695	6.05259	2.98308
AIPGENE10527	78.0494	44.8675	64.2453	56.2168	7.68316	13.3576	10.0826	35.0489	34.8506	81.6808	49.3533	81.7489	6.2289	26.703	5.63711	3.61495
AIPGENE10528	5.97252	1.24309	4.21154	4.15041	3.83714	3.69186	2.78671	3.53265	3.18783	4.44115	2.43366	2.68985	2.50661	1.14862	1.71695	2.90919
AIPGENE10529	14.5692	26.6015	16.8115	18.1342	15.8393	32.2781	19.1389	13.0842	33.8698	33.4613	18.7981	33.751	27.2888	31.324	19.4146	31.8186
AIPGENE1053	2.44909	3.27203	7.2557	6.53429	4.96658	7.57056	5.42868	4.19898	4.39039	5.32717	8.95606	3.95109	4.08195	3.84382	5.41915	4.09409
AIPGENE10531	13.2847	2.05734	5.67213	7.22559	8.49602	7.30148	9.4734	6.79008	19.375	4.05691	5.37856	8.00258	2.77383	11.0473	4.22643	11.381
AIPGENE10532	42.7062	24.3483	16.1264	24.4058	26.5069	28.1647	24.4139	24.5957	35.3087	35.9901	30.677	26.3728	23.9254	35.4269	35.0456	36.3398
AIPGENE10533	23.0663	49.1769	33.8566	27.1806	31.8719	58.8689	35.3341	23.1814	42.3883	47.0073	31.4515	64.2667	71.133	77.1415	124.616	42.3794
AIPGENE10534	5.04503	7.7947	6.91452	7.96115	11.0066	8.11359	16.897	11.287	9.36509	7.83516	5.07132	4.32394	4.04986	3.59885	1.01216	6.3462
AIPGENE10536	131.123	130.84	152.399	128.959	118.396	129.556	116.274	121.339	211.566	176.782	101.631	154.655	164.276	137.807	118.828	164.108
AIPGENE10538	20.1933	47.214	24.9112	18.0076	18.8798	24.4253	18.556	22.2872	47.2875	25.5908	14.1127	28.601	39.9103	34.1615	26.056	32.0326
AIPGENE10539	39.84	48.0918	37.294	48.9009	48.7675	42.1677	39.4052	50.6162	74.6342	81.9652	28.7091	74.6485	65.5534	88.6821	65.4961	61.1229
AIPGENE1054	15.3176	26.3992	20.9349	25.2827	20.6693	30.3962	25.5657	19.1658	28.3602	29.0996	33.5835	21.7772	26.1411	35.7079	60.7168	19.0219
AIPGENE10540	6.08408	10.0314	8.05184	5.69833	4.35072	6.61758	5.19295	3.09862	3.43658	6.62856	4.98598	7.38605	2.91428	1.83925	2.12787	3.32576
AIPGENE10541	33.7587	18.5987	30.2274	23.4287	19.0308	20.0981	22.0467	18.3116	22.8791	19.2089	20.8086	22.0778	26.0983	25.4064	27.6682	33.1498
AIPGENE10542	5.33904	4.8434	2.98054	9.38903	5.766	5.099	7.52889	2.06399	9.45876	5.11207	10.8866	7.58928	5.27207	8.40953	1.82003	2.25981
AIPGENE10543	6.57492	7.0699	3.99592	5.46237	4.11025	2.51587	3.63809	7.42722	0.30565	6.32765	1.62185	11.4829	8.95705	5.18271	1.45585	22.2239
AIPGENE10544	23.7468	17.8723	9.29689	13.9459	17.1452	17.5781	19.9959	20.2512	38.1883	10.8798	13.061	10.9132	33.2615	23.5347	31.3925	17.6426
AIPGENE10545	12.0676	4.26982	3.80662	10.3971	7.23953	7.62016	17.831	13.2273	25.1297	12.95	19.9824	10.9897	14.4406	11.2144	12.16	9.98251
AIPGENE10546	216.602	151.177	39.8734	102.559	250.735	155.971	208.628	211.206	32.9079	72.3291	30.9885	31.4249	195.445	226.585	426.249	304.236
AIPGENE10547	41.3297	56.3596	58.5273	69.0827	66.6539	66.1548	61.0859	80.4856	76.472	49.9792	72.3281	64.6561	93.8822	88.5466	78.4839	130.896
AIPGENE10548	19.7329	6.48684	4.20233	10.3379	8.4906	11.9325	8.98624	11.3317	31.4884	13.1722	5.99289	16.2358	8.66585	2.91574	9.10459	8.5249
AIPGENE10549	14.7103	3.22724	6.35945	4.06976	3.61837	2.68303	8.05753	4.52824	11.3117	7.00417	13.6664	7.82064	6.07474	12.8836	6.23734	6.47479
AIPGENE1055	3.88692	0	2.26193	2.04173	1.81335	1.63502	3.53221	8.62001	5.47766	0.921722	2.12098	2.9747	9.63432	5.75092	10.7909	29.6722
AIPGENE10550	38.8404	29.37	63.6114	35.9954	46.1604	38.3479	53.6912	42.3097	51.862	43.6365	33.4152	60.6479	73.5627	85.4705	68.0723	102.313
AIPGENE10551	3.49369	1.94192	6.3776	4.62717	5.80554	3.45948	12.4314	4.97348	0.27669	4.11159	2.83036	2.56486	2.32088	1.43565	3.57432	9.09092
AIPGENE10553	0.211679	1.89695	0.957306	1.34196	2.13702	1.73528	2.01789	1.76737	1.06534	1.29725	2.52692	0.988988	0.866452	1.60161	2.15935	3.20774
AIPGENE10555	10.2825	19.7829	18.8365	14.6186	0.603182	4.54733	1.39406	7.2386	68.707	42.3108	33.1557	61.9742	15.3198	29.3143	3.00602	4.42386
AIPGENE10557	137.11	144.496	113.212	99.2651	83.1621	86.0457	83.9285	94.423	120.157	102.349	82.2038	104.422	101.931	82.9925	99.2094	86.2836
AIPGENE10558	20.1275	12.6547	12.8602	12.4395	18.811	21.0443	9.9268	10.7849	14.3337	31.0928	8.44954	13.2802	13.8939	19.4114	27.0857	5.71205
AIPGENE10559	3.80665	4.89631	8.6695	5.68117	7.05849	5.39819	4.79835	3.53912	0.708392	2.52057	4.72628	2.9086	2.41895	3.48538	17.0231	2.32664
AIPGENE1056	4.44581	8.94578	5.04638	2.74889	1.38133	1.22063	1.9745	2.18325	7.20782	4.5642	6.65767	7.08192	3.08347	4.55668	1.35512	1.65369
AIPGENE10560	111.912	126.397	61.3445	81.615	330.44	427.933	520.503	231.619	66.1779	91.121	85.6545	133.787	131.572	105.042	95.4219	138.784
AIPGENE10561	3.4584	2.17198	2.67221	1.61011	1.2131	1.71834	0	1.68886	0	1.44319	4.98609	0.469828	2.27262	3.21265	4.49031	7.02444
AIPGENE10562	27.0586	39.2972	58.0687	48.6843	55.6084	44.8964	46.3098	63.4712	66.8734	52.0627	54.1919	54.2667	66.6231	72.4937	61.0401	42.9503
AIPGENE10563	9.52245	22.8483	8.65259	12.5296	4.83365	7.02337	12.9164	14.1767	2.83061	6.49574	8.0075	8.84118	26.1526	30.8623	20.5318	22.2906
AIPGENE10564	33.7661	27.838	50.5874	34.2827	34.1834	42.09	33.5701	30.31	60.1141	72.1862	28.8014	61.4967	60.2647	35.0285	45.4373	52.2796
AIPGENE10565	13.6381	1.41426	3.10492	1.80533	9.24951	6.4225	4.15987	1.80383	1.87857	1.41873	4.11274	1.53663	4.68352	1.07644	4.93573	3.22278
AIPGENE10566	1.69587	4.61727	1.76145	1.58542	2.00166	2.29269	2.69317	1.78258	7.99174	1.93765	2.14806	2.97785	1.29707	2.66552	1.31538	1.3365
AIPGENE10567	17.5082	22.8837	19.443	17.3799	9.99962	19.847	8.56047	11.9801	8.96531	12.9953	20.1625	19.3278	6.14714	11.3476	10.3392	2.12911
AIPGENE10568	11.8406	9.81515	2.68988	2.0242	3.99284	3.88974	2.44869	2.92404	0.698975	3.59438	10.0722	3.89469	2.44206	3.02197	3.79887	1.27546
AIPGENE10569	6.26182	5.3325	5.17841	7.92918	6.70325	9.52587	6.9879	8.98322	12.3612	5.92983	4.24399	10.1455	9.54129	7.45267	7.40249	12.5861
AIPGENE1057	67.7205	105.354	134.074	130.708	117.881	95.8603	115.162	165.535	70.1836	49.8657	85.2438	89.4566	68.2283	77.0439	76.8875	47.976
AIPGENE10571	25.78	21.0573	25.3441	24.2532	32.5682	32.1507	23.4417	30.0232	30.4137	29.5382	14.2382	29.618	32.7522	39.5972	22.6684	11.2575
AIPGENE10572	9.15197	5.68485	8.72282	8.3684	9.213	10.8771	8.78164	7.48898	3.21085	10.5729	8.94682	12.5789	8.97044	13.4832	10.8176	37.4287
AIPGENE10574	2.41054	0.256917	2.10595	1.58239	2.06195	2.33958	2.53672	1.0585	1.664	2.13298	2.35343	3.15865	0.828735	1.62886	1.42022	0.940336
AIPGENE10575	11.3627	11.2037	4.69291	6.0965	4.78503	5.30843	5.48973	7.61704	3.84352	2.93308	6.54047	5.60042	10.2134	5.26457	7.06728	12.872
AIPGENE10576	6.32827	2.09585	1.20262	3.39725	2.76494	3.07012	3.77575	3.50292	0.718787	2.61429	6.90536	0.980474	0.285485	1.60854	5.42577	1.22702
AIPGENE10577	6.82539	1.68975	2.93657	1.97712	3.51272	1.85666	2.86779	0.745346	5.80193	1.48556	5.39836	1.03744	0.79611	2.86187	1.10968	0.678094
AIPGENE10578	20.6033	28.0083	33.6424	24.417	35.104	42.192	35.5809	24.5019	74.4582	30.9965	12.046	32.6995	37.7527	30.4842	34.1172	76.7066
AIPGENE10579	4.76156	7.03058	7.2046	3.87983	6.09617	9.1077	6.26052	8.04064	7.9671	7.65677	8.98842	7.56342	8.12526	5.81369	6.91925	5.49719
AIPGENE1058	4.70441	4.88834	1.0798	4.96831	4.39669	3.8229	6.53283	4.76384	0	3.95326	37.1596	1.82144	1.87004	10.1722	3.35195	2.68989
AIPGENE10581	90.5026	83.2482	118.196	105.103	74.6791	115.987	120.478	171.048	135.264	106.621	129.747	99.7653	114.375	87.7364	72.5912	102.694
AIPGENE10582	7.49041	10.3814	15.7368	8.69329	11.8082	5.35199	7.88949	8.01946	26.685	11.1314	23.4658	19.9045	23.363	11.0268	20.5844	18.8884
AIPGENE10583	143.467	40.928	54.4498	61.3227	76.9233	46.1987	40.7563	79.4177	70.127	116.946	40.0041	72.5357	56.3352	52.2007	113.343	76.3698
AIPGENE10584	13.6938	12.0423	17.5661	22.0997	11.7317	18.0683	12.3785	26.0538	8.66899	16.8396	15.9056	24.411	30.6754	26.941	13.1278	30.9398
AIPGENE10585	3.56306	4.27154	2.48922	1.54935	1.13696	1.60004	1.23139	1.66517	0.842919	0.890456	6.286	1.33587	0.734621	0.900415	0.232653	1.77453
AIPGENE10586	21.7895	25.0663	33.735	23.2615	35.8061	34.9169	31.3077	17.4313	84.1592	35.6615	9.34412	23.1799	35.6346	28.5797	16.7941	47.3146
AIPGENE10587	263.716	77.3466	92.7338	97.2614	133.22	153.816	108.079	100.269	323.455	139.116	31.8765	100.747	208.125	81.9899	100.874	97.3795
AIPGENE10588	6.89951	7.07898	5.56483	7.94871	5.77433	3.75465	4.93587	4.70239	2.74381	5.18549	13.6777	5.30216	6.48827	7.08122	6.04903	3.90962
AIPGENE10589	31.8255	19.1539	0	16.2242	15.9837	1.84682	7.76767	13.8128	9.65199	15.0463	4.76133	16.4567	33.5453	31.0818	29.3102	58.6709
AIPGENE1059	5.65544	5.29337	0.77453	4.62352	2.51681	4.43525	3.48189	3.66384	1.53034	1.52734	1.49979	3.23012	2.97495	6.01759	0	2.59585
AIPGENE10590	23.0864	15.8196	25.581	32.5563	20.4358	25.372	16.1142	21.1899	73.552	27.2777	27.1417	29.0486	12.197	15.9091	16.9874	1.89555
AIPGENE10591	3.42132	1.18576	1.05575	2.90788	0.838856	2.67797	2.38033	2.29133	2.40903	4.09273	6.53633	1.87283	2.40471	6.98387	0	8.7772
AIPGENE10592	2.13904	2.14847	4.40593	5.84019	3.60123	5.94957	7.0959	3.81942	5.5116	3.05993	9.04448	4.02785	9.95492	4.50181	6.41682	8.38553
AIPGENE10593	7.3143	33.8669	11.5697	14.3157	23.7992	22.9255	17.8915	18.0352	23.5963	13.152	11.3229	18.3831	13.7648	13.8552	9.86524	30.1148
AIPGENE10594	13.007	10.1508	10.9123	13.947	20.4702	20.4345	22.8351	30.9466	3.2483	8.43578	5.74636	8.41369	16.0633	21.1418	20.5988	15.2975
AIPGENE10595	4.32823	8.16887	4.47706	4.41769	5.45762	4.67443	5.3217	4.17737	3.28826	4.26402	7.93133	4.65223	3.30797	2.6027	2.37815	2.94461
AIPGENE10596	18.7821	4.99712	5.62753	14.1871	12.0326	21.2259	20.1823	11.6166	0.712508	5.19754	3.81051	3.78272	9.34426	1.54106	0.572641	5.57839
AIPGENE10597	27.4037	16.2567	11.1791	16.5695	14.8571	14.8677	17.3634	10.0707	7.38991	12.5402	48.468	10.2996	20.5478	13.5892	17.686	20.9615
AIPGENE10598	9.03007	23.4231	3.17757	10.5593	17.6886	22.2592	11.9171	7.66474	6.69143	21.0586	8.2117	13.205	2.34393	4.82529	10.633	2.18551
AIPGENE10599	9.00743	3.5313	4.78018	7.7531	2.36875	3.5702	1.58048	1.64842	1.50979	9.65989	7.3875	10.7934	1.58333	3.65597	0.486881	4.85023
AIPGENE106	0	2.31667	8.07047	1.71666	2.15163	5.95369	4.93069	5.13888	8.25609	1.53669	0.885	2.33822	4.50331	2.28497	13.2906	13.956
AIPGENE10601	11.818	1.95291	14.7627	11.9675	9.2491	6.67913	6.58517	9.34393	13.5568	9.53441	6.00368	10.3577	8.96104	8.29536	3.38112	20.5478
AIPGENE10602	66.8024	93.3523	104.508	95.2206	79.5191	79.9068	68.7768	94.9078	55.7093	96.7931	79.1212	83.1251	51.334	54.0009	50.3973	92.8631
AIPGENE10603	12.6495	12.0605	19.6835	15.3389	26.2943	10.313	14.027	20.2159	31.0562	28.5168	7.93765	14.263	16.3217	30.1218	20.0952	1.35701
AIPGENE10604	19.1008	16.7102	24.9691	21.2532	30.2619	18.7773	17.1947	28.1457	37.1364	33.6533	10.542	35.7266	27.4087	15.2253	6.17932	40.3745
AIPGENE10605	19.7418	21.3412	6.47555	13.184	12.1831	8.38908	16.7617	12.4981	20.5297	10.1457	10.8759	6.41589	26.6228	12.8349	23.727	21.0534
AIPGENE10606	136.419	83.3036	94.6113	83.1282	121.857	110.469	92.0459	115.641	100.852	74.7947	24.3075	57.1009	104.889	62.0219	63.8609	105.359
AIPGENE10607	6.9492	0.62184	1.57089	1.98474	0.998846	0.528995	1.25684	1.31773	1.14535	1.78947	8.61422	1.43409	0.474501	0.990625	2.01908	1.94637
AIPGENE10608	22.4892	27.2741	47.1	32.6203	29.8546	33.9332	17.9391	41.5444	5.48274	24.7053	23.0911	37.129	27.3515	25.7632	46.2198	54.4813
AIPGENE10610	1.72014	2.1629	8.41486	3.73639	4.82799	3.45447	3.23907	1.44635	0.307828	1.84591	6.94275	1.87177	3.87406	1.33166	0.498011	7.47271
AIPGENE10611	11.6453	10.4625	9.8645	6.91856	17.023	15.281	12.9113	16.5866	1.72209	5.96518	5.87386	13.1317	7.44065	9.28231	4.18051	6.39767
AIPGENE10612	18.3901	12.7145	8.76327	4.67017	15.3562	8.87694	16.897	8.39815	27.3266	22.6236	11.9151	16.3732	28.317	23.9395	25.4858	34.8455
AIPGENE10613	2.63527	0	3.08665	2.30222	1.61968	1.38207	1.05119	2.45474	2.62103	2.65015	5.28052	3.00413	1.51756	1.96913	1.72395	0.708663
AIPGENE10614	82.2386	27.5473	56.6341	73.6224	40.4871	43.8739	26.1778	79.7182	130.494	63.3739	69.7268	81.5415	51.0377	39.942	79.4295	50.69
AIPGENE10616	4.92483	1.46953	1.01283	2.37782	1.60549	1.53835	1.79284	1.22089	4.62209	2.02278	12.5649	3.10445	0.457733	0.713244	3.08568	3.61109
AIPGENE10618	2555.51	316.462	539.252	314.259	1521.59	510.757	496.64	792.806	241.403	657.548	106.404	95.6388	519.742	357.266	1435.34	638.572
AIPGENE10619	121.87	62.8492	169.555	178.587	72.2859	102.281	85.3286	154.198	173.266	145.106	142.409	195.966	182.221	195.131	104.154	161.381
AIPGENE1062	3.03872	4.04556	9.16866	7.61253	6.58123	7.18915	7.7494	6.31959	1.19269	3.65886	7.27758	5.86591	0	2.68435	1.63009	1.91973
AIPGENE10620	24.4846	37.8707	35.5929	14.6476	22.075	29.5559	20.6945	22.1702	22.6108	25.7012	8.32767	18.125	59.1064	15.6662	21.1476	26.3005
AIPGENE10621	59.6343	53.7306	76.8081	82.6537	92.9164	80.8501	111.899	211.627	332.077	72.5054	39.4496	202.128	209.92	123.883	267.078	461.192
AIPGENE10622	31.5764	45.4035	67.7413	38.8268	66.3133	62.6533	57.7036	64.3083	50.285	41.918	46.5797	43.0377	31.8601	35.8949	32.1206	22.9726
AIPGENE10623	42.0834	95.3229	16.2188	117.076	120.81	153.262	127.092	219.168	56.4937	11.0365	12.6639	67.5407	99.559	59.8157	49.9588	48.3961
AIPGENE10624	4.46569	3.14749	4.36602	0.932462	2.78409	0.91989	2.12383	2.51622	5.18486	1.3905	1.79546	1.76656	0	1.10106	0	1.21233
AIPGENE10625	57.021	147.208	121.143	93.6809	78.3538	67.7155	82.9696	102.107	173.834	55.477	103.942	134.465	100.475	54.5083	66.933	45.2783
AIPGENE10627	63.6447	47.7887	53.4852	58.8607	36.9639	49.9444	44.4452	58.3295	106.362	53.1585	33.8237	37.0679	40.1045	44.4318	37.4903	39.4031
AIPGENE1063	14.2741	23.0677	15.57	22.9533	23.2429	27.6619	34.2059	34.8678	9.46694	6.15388	8.83474	9.98403	51.5507	31.0165	40.016	34.3199
AIPGENE10630	2.31987	1.31886	1.22831	3.79129	1.87379	2.94049	2.75466	2.47174	1.11134	5.21444	3.82239	2.95744	3.04898	6.5279	0.855112	1.17628
AIPGENE10632	52.0502	148.84	130.48	113.573	75.3207	103.828	93.4315	105.175	187.963	69.8777	110.124	98.3301	201.699	130.091	145.789	130.715
AIPGENE10633	2.16826	6.56209	7.4116	4.87193	5.02194	4.56338	7.68398	8.99054	39.5164	8.37164	4.55137	3.06893	17.1062	3.48491	3.97371	21.8417
AIPGENE10636	0	5.23105	6.3554	0	0	0	3.29994	3.40193	2.14951	2.65469	5.83598	2.18617	10.4124	13.8026	36.1138	7.66237
AIPGENE10637	0	3.82707	15.8436	19.9109	0	8.78405	13.8493	14.4614	11.0333	5.56541	0	8.56828	19.6298	63.8474	12.9187	40.1877
AIPGENE10638	14.5735	22.0762	12.6452	2.31012	6.61395	10.9535	9.77212	4.11518	15.4412	7.13799	7.23863	6.12889	8.65921	5.09527	5.62574	5.57673
AIPGENE10639	4.17311	5.29203	5.70574	12.1005	13.385	12.6065	6.20662	3.81162	9.71301	10.2721	10.74	7.44654	2.8249	9.01274	2.59381	3.39972
AIPGENE1064	28.6427	17.6394	11.8156	8.42188	11.093	11.9888	8.57521	9.30233	11.1961	15.6227	9.20523	8.72766	11.282	7.07437	7.32706	13.4687
AIPGENE10640	15.6773	11.4248	19.5086	11.8579	4.8749	4.5962	6.3144	7.64203	8.6664	13.2264	16.4701	8.33583	4.38332	10.4686	4.62986	6.6166
AIPGENE10641	35.7172	22.5717	54.3807	32.1078	7.90925	10.6707	9.0005	11.6459	27.9577	37.5459	43.6886	31.3863	5.64421	17.7961	6.05656	2.78662
AIPGENE10642	4.87679	3.17553	3.72402	4.14442	1.08332	3.13807	2.89748	3.11261	5.49229	2.13552	4.00165	2.69811	7.41338	8.81234	3.43902	3.73589
AIPGENE10643	1.07895	2.63826	3.35012	1.9191	0.94673	1.05843	2.06504	1.12622	1.07341	3.13544	4.61356	1.28786	0	2.50817	1.13709	3.35402
AIPGENE10644	16.7576	18.4043	20.9348	16.6241	9.95262	12.89	14.7773	20.1722	20.1105	28.8474	19.3673	28.499	10.8234	20.3358	16.6035	15.8608
AIPGENE10645	0.320566	1.5822	2.32817	3.9842	1.78417	4.7235	1.37064	4.51244	2.04186	3.04835	7.16918	0.687942	0.472508	1.97492	1.82559	2.82753
AIPGENE10646	16.4483	44.981	81.9475	57.416	23.678	44.4258	64.7855	30.7617	62.0631	53.0302	49.3102	49.9816	159.694	192.22	189.5	218.213
AIPGENE10647	1.65397	0	2.78322	1.64957	1.97224	1.65783	1.92187	1.48421	0	1.38195	4.07902	1.8873	4.54653	4.05167	9.03929	15.1974
AIPGENE10648	3.33639	7.50198	13.2228	6.81406	5.97534	6.45985	6.12242	4.48292	1.1184	2.43121	21.8618	4.13832	3.79348	3.73711	11.2442	8.9681
AIPGENE10649	29.45	24.1786	30.3238	23.2779	28.4295	24.5513	33.482	28.9725	44.9044	24.3256	16.6283	24.0683	24.8077	17.4368	19.1912	18.9559
AIPGENE1065	4.15224	4.43926	6.44018	6.24578	6.4142	10.7891	9.70025	4.87342	2.66657	2.66952	5.59932	3.55411	10.0419	6.81168	11.5483	8.81675
AIPGENE10650	46.2794	11.3186	30.7272	17.9646	25.3515	20.0377	10.9587	22.1557	27.4798	18.5433	18.7326	21.997	11.8889	18.4763	22.9008	13.3214
AIPGENE10651	5.70644	4.44424	4.98319	5.76938	2.94035	4.34483	3.51867	2.81896	3.1281	4.30391	6.29614	3.3622	1.7474	0.269739	2.24437	3.00722
AIPGENE10652	98.2357	68.7784	62.5428	70.3115	84.1278	91.9034	83.1007	80.8855	74.8399	55.1679	28.8329	64.0055	43.6447	108.503	147.084	167.696
AIPGENE10653	24.3361	15.9524	9.47955	104.086	12.8493	3.35271	30.8696	84.9349	20.1064	26.6174	7.5675	11.4458	21.3592	23.523	26.5961	52.9523
AIPGENE10655	27.2966	25.4985	36.0076	30.413	39.0463	45.7902	28.344	29.1399	65.5663	38.0194	35.8412	35.4645	28.7569	46.1862	30.5614	78.2922
AIPGENE10656	9.04217	13.5009	21.6945	6.59187	13.9723	11.4736	11.9587	8.1422	6.55346	13.7639	8.53122	7.96859	12.6937	5.48539	12.0341	2.38887
AIPGENE10657	13.1487	5.88822	7.42505	8.12781	7.30864	5.24722	6.59701	13.4289	11.6501	7.42209	17.8705	7.62035	5.90474	5.31792	12.8143	10.3754
AIPGENE10658	19.1815	7.18521	13.7949	9.60401	17.1049	15.8285	19.7937	18.2267	6.26303	7.4253	2.25768	2.39294	23.4394	10.4336	33.9438	14.4062
AIPGENE10659	15.6531	63.5087	29.8702	27.2218	33.9493	49.0992	44.8841	28.5717	54.2109	18.5226	12.8061	20.2369	66.7189	46.5694	48.1608	41.2653
AIPGENE1066	10.0996	19.8831	17.2041	11.8999	11.7293	12.165	12.0663	11.6699	27.8241	6.8824	12.6627	7.52983	12.2255	10.0025	7.55019	14.6494
AIPGENE10660	17.3782	35.3389	20.8997	25.5214	32.2883	46.3001	37.7575	20.9162	14.6805	12.5669	14.6226	19.4772	45.4692	29.0973	38.5963	42.5341
AIPGENE10661	909.509	481.097	396.771	312.169	1122.95	1023.94	831.311	507.379	426.562	568.957	260.562	407.202	577.85	425.641	765.39	851.622
AIPGENE10662	33.6013	43.9766	33.6909	28.2259	47.7562	49.7858	59.4132	44.1471	20.0638	13.0915	15.3437	25.7209	60.4369	58.4183	54.6156	84.6233
AIPGENE10663	24.7309	10.6669	11.1976	14.7663	27.0098	21.6154	29.4866	22.1852	11.6893	11.1225	8.99027	8.0627	31.0098	23.3393	28.9975	11.7846
AIPGENE10664	10.2404	10.5346	28.7139	15.3921	13.7779	12.8911	13.7482	10.4988	7.48629	8.51675	90.4841	10.449	15.3566	14.1219	20.8722	23.8904
AIPGENE10665	8.12043	40.7913	3.89227	17.8707	34.6976	28.5799	37.8601	30.0583	13.1084	15.308	16.6769	23.1208	70.5914	80.3458	148.509	105.314
AIPGENE10666	3.89841	2.89081	2.54315	2.18526	3.02811	1.49104	2.5087	2.81491	0.182172	3.66099	7.02986	1.34734	1.28584	1.64578	1.12142	6.04081
AIPGENE10667	2.71719	9.65083	4.9911	4.46061	1.89648	1.46232	2.85597	1.85869	4.45412	3.6372	13.2063	4.80185	3.77574	4.93728	4.06802	8.49858
AIPGENE10669	4.34731	6.46365	3.49015	2.55116	5.96874	8.58566	5.96258	3.21557	3.3159	2.62281	4.87974	1.62087	3.84709	8.05695	6.24742	6.99015
AIPGENE1067	43.7329	56.0338	34.2646	44.6347	54.2892	66.5696	55.7591	62.7208	34.9108	37.0178	26.0695	27.1269	38.7132	49.3004	44.7775	37.6382
AIPGENE10670	2.11682	2.49833	5.17382	6.62541	0.922294	0.750899	1.03696	1.0578	0	1.10334	6.42544	1.42891	0.28352	0.814406	0.218213	1.28362
AIPGENE10671	9.79056	8.42261	12.3248	10.5869	4.50706	3.982	5.28326	5.1405	6.23474	6.45074	21.4169	7.28533	3.5987	5.11252	3.7539	5.34958
AIPGENE10672	1.80005	0	0.918096	1.28936	0.56005	0.884954	1.43328	1.49841	0.211884	0.854392	4.62792	1.61049	7.77157	7.51138	6.58728	19.2184
AIPGENE10673	64.3234	49.6508	85.8036	62.8109	64.8428	73.6824	62.2167	75.2985	60.0244	80.4317	54.575	64.2627	89.5336	88.1211	110.702	71.0062
AIPGENE10674	0.558455	1.80405	4.41412	2.75135	0.250193	0.261852	0.739696	1.06978	0.389841	2.07283	7.78508	1.76905	0.196447	1.49818	1.21827	0.907489
AIPGENE10675	9.49596	2.09	3.64691	4.74611	15.2118	27.9163	10.5078	4.90316	13.7288	2.2259	5.66772	1.37482	5.15712	3.11789	0	3.59193
AIPGENE10676	62.4653	45.2749	54.6969	46.5636	52.6818	52.1305	43.8926	49.6701	58.757	58.5436	39.4584	51.715	46.4491	40.4996	79.1541	59.383
AIPGENE10677	15.332	22.1581	33.8462	15.7361	35.1862	33.7065	35.9267	25.0466	17.6524	13.8868	9.72305	13.606	26.2449	30.2017	52.4809	36.8578
AIPGENE10678	4.9486	8.70028	11.0501	12.9225	6.64077	14.3037	12.4848	9.78734	6.34078	11.0139	12.0661	11.7428	1.83316	1.7015	9.91898	1.19681
AIPGENE10679	16.5506	52.5996	29.4871	35.2262	20.7306	26.7861	26.4653	27.737	44.7962	24.6511	36.8742	32.4925	36.6308	40.4433	17.9818	33.6954
AIPGENE1068	6.22394	14.4725	4.24042	4.31394	9.85712	9.176	7.26658	7.13434	4.37934	6.33386	10.4881	8.72142	5.93725	4.51275	6.70511	9.53209
AIPGENE10680	66.1027	45.168	98.6254	85.6092	62.4243	57.2728	80.7708	74.5168	73.6939	92.6455	59.3329	94.2526	90.6626	57.7626	25.5766	85.8902
AIPGENE10681	11.4397	26.1411	11.0663	15.688	27.9534	26.4632	30.6162	20.6159	7.25738	7.04087	13.261	6.65828	39.5337	23.4769	49.7524	35.268
AIPGENE10682	121.938	93.0075	125.546	94.9906	134.331	135.063	93.2037	93.0276	165.008	163.594	132.427	117.852	60.2376	80.7654	74.3256	110.761
AIPGENE10684	20.5571	29.1401	37.253	33.2564	28.185	25.9776	32.3091	37.1564	40.1738	29.1587	24.7083	29.5276	32.8083	28.5762	33.3063	29.3148
AIPGENE10685	92.1971	49.5497	73.2687	43.0372	73.6577	68.8823	42.6453	41.5779	48.4851	63.9048	22.856	48.8893	37.8198	44.2401	43.4712	38.6809
AIPGENE10686	805.067	545.341	440.301	896.518	1271.19	1132.5	1871.09	1179.25	703.346	984.968	54.4616	316.925	2633.27	625.051	1098.43	1785.38
AIPGENE10687	7.05748	26.3964	12.2135	13.7604	13.7491	18.7162	11.0808	9.87944	23.6386	16.4619	20.6535	19.7788	12.9548	13.8762	9.83923	8.13979
AIPGENE10688	120.563	48.1861	13.4347	103.008	250.671	245.436	138.972	175.379	567.895	320.342	38.7659	131.021	1685.96	349.291	1301.95	1093.02
AIPGENE10689	80.7016	124.868	109.654	94.2605	112.078	97.2244	93.7941	112.037	90.3921	67.7831	58.7928	70.6021	90.8908	74.305	84.5939	88.1247
AIPGENE1069	1.60112	2.33137	8.80353	9.35802	5.20357	2.22498	6.2262	4.61487	4.79435	11.7065	8.49337	7.60697	2.72523	2.32834	5.24045	21.9829
AIPGENE10690	338.359	183.782	60.0975	343.7	860.12	995.701	670.88	494.623	763.438	533.685	49.0509	361.675	1835.2	686.92	1599.42	2697.65
AIPGENE10691	30.0616	44.9566	47.9969	44.6886	38.1664	35.6198	34.6612	50.107	48.3378	38.2492	34.5624	37.2709	34.0086	41.0378	29.2154	27.0926
AIPGENE10692	6.26576	1.31753	4.41231	4.08965	1.79111	2.38332	1.31344	2.79851	0.855812	2.1136	6.48603	2.9062	4.15566	4.10929	6.1422	13.4243
AIPGENE10693	5.06903	0.590502	2.63689	0.859139	1.00438	0.3352	1.11735	1.61647	0.217829	0.817443	4.42821	1.41148	0.516564	0.749582	1.18961	0.795234
AIPGENE10694	36.969	24.7767	32.0043	37.6426	48.3756	39.995	35.1262	59.8262	16.0814	31.9664	36.5235	41.3802	23.7761	23.0774	28.1842	23.174
AIPGENE10695	5.4558	4.105	8.30306	7.63043	5.72223	3.77795	17.1789	8.55201	2.07155	10.5466	10.831	11.1526	5.17457	1.65317	1.81345	1.24552
AIPGENE10697	15.3288	6.97518	17.465	11.6756	12.3397	10.1882	14.715	16.1271	12.8091	12.1836	9.25101	9.74996	9.04666	11.9771	23.7808	10.591
AIPGENE10698	17.6138	4.96615	16.5716	27.3949	12.838	12.3419	21.0451	9.27721	35.7097	19.1875	35.1188	19.3195	2.23132	12.1359	29.9481	21.0884
AIPGENE10699	3.31439	3.33277	5.96617	7.29745	4.72197	5.70963	7.51713	9.25319	8.54268	5.53101	11.3642	4.61341	7.85045	10.3151	11.6037	20.3256
AIPGENE107	8.22452	28.4308	7.1218	9.35814	16.0066	5.33636	13.4859	13.9269	3.32253	18.435	13.3196	7.53375	15.0065	19.2818	39.6059	19.8273
AIPGENE1070	10.7986	3.33968	3.91568	4.53091	1.37702	1.1068	5.12232	5.19006	3.03027	2.94977	3.81014	3.53361	2.09637	3.97463	9.03328	9.88202
AIPGENE10700	88.8018	49.474	66.835	62.0262	70.7723	70.442	62.1298	68.4289	97.3901	78.4825	44.7188	62.2103	87.2668	78.2478	103.826	75.38
AIPGENE10701	4.52017	4.27251	11.9443	9.98997	0	0	4.80062	5.6234	0.686685	8.62121	5.82728	6.26049	0	0	2.26615	0
AIPGENE10702	0.174245	0	4.75455	1.27055	1.94772	1.35703	3.85486	2.12045	2.79402	2.79934	12.1935	1.4179	2.41704	1.99527	3.36481	7.54226
AIPGENE10703	5.32714	9.08483	12.1941	7.19908	9.33616	8.26048	8.30369	6.85067	8.6766	5.70512	7.65286	6.47747	15.5553	4.21951	8.97768	11.152
AIPGENE10704	16.0155	0.880329	3.44473	1.33516	4.96434	4.92795	3.94091	3.77619	1.66768	6.60277	0.869031	2.53308	3.10829	2.73045	2.37975	3.72872
AIPGENE10705	19.2694	24.1546	25.1544	23.0462	22.4551	19.5903	15.1119	22.0321	26.2453	18.4014	10.4663	27.8896	30.061	33.8576	16.6264	19.5589
AIPGENE10706	4.50316	1.33858	0	1.12401	1.13446	1.45074	2.06504	1.0895	3.43503	1.89482	3.71071	0.806922	2.52495	2.12736	1.35171	5.54873
AIPGENE10707	74.4906	113.807	132.324	109.582	107.74	84.1874	92.6249	120.312	120.092	99.6637	111.688	102.419	164.408	147.476	122.394	107.525
AIPGENE10708	5.02737	10.6847	6.66494	17.6025	9.07403	7.28511	5.34357	15.2067	18.4622	13.2557	7.89273	13.0724	22.3305	14.0782	22.7081	6.39123
AIPGENE10709	0.191345	0.939089	1.9362	2.20818	1.78287	1.20826	3.18279	0.634187	5.92435	0.914025	30.8663	2.56807	0	0.807569	0	4.5786
AIPGENE1071	8.87315	15.0414	6.9197	2.78246	4.15812	3.89597	4.48627	4.35592	4.42515	2.92222	9.85865	3.25136	5.91111	3.82788	3.86958	1.25995
AIPGENE10711	2.03795	0.859256	0.989152	3.28349	0.307827	1.77646	1.25267	0.753198	12.1656	2.82316	6.1798	1.11627	0	1.03485	9.86073	4.44094
AIPGENE10712	3.18406	2.43812	2.23824	3.73929	2.79991	3.83326	2.45991	1.76156	0.515688	3.13058	2.52453	1.48142	4.32103	37.1458	4.74637	11.2885
AIPGENE10713	6.36771	0	7.68594	7.83618	2.55619	4.20085	4.97125	9.1643	21.269	7.95722	20.0877	18.3558	7.73388	36.7169	34.5978	0
AIPGENE10714	0.306282	3.4163	5.23997	4.79328	2.54873	0.254163	2.43038	2.15499	0.635059	2.44254	4.4931	1.81538	3.17078	2.92887	0.296117	0.557659
AIPGENE10715	13.2142	17.3007	17.7502	16.9993	7.26811	14.7113	7.45289	17.3516	19.3519	11.3706	14.0338	14.3476	9.19723	11.0782	8.73223	6.09637
AIPGENE10716	13.8109	15.8788	0	6.53821	33.0577	33.4598	23.7343	25.2645	0.733163	0.988086	6.06728	1.39382	5.37702	1.58471	0.297573	0.573156
AIPGENE10717	4494.11	2222.52	1756.31	2856.97	4550.47	3250.54	1368.74	3735.41	3685.95	3096.81	1019.52	2709.46	1605.98	1589.37	1679.56	1759.59
AIPGENE10718	37.8186	40.2706	37.1188	46.24	36.7459	62.0744	52.9323	39.0849	79.5749	43.4513	109.171	40.2344	59.9896	51.2464	62.058	42.8685
AIPGENE10719	32.2301	18.2825	34.9176	39.1158	30.7999	41.9953	34.7485	50.9569	11.4601	25.4413	24.7136	38.9027	17.4754	16.2164	16.4178	21.3914
AIPGENE1072	6.6563	7.29886	6.77482	10.317	13.9644	10.4468	12.8582	22.8316	5.5717	5.1177	12.424	7.1877	13.785	12.4055	11.3611	7.55121
AIPGENE10720	11.2761	2.65973	5.69253	5.21266	4.39198	1.96783	6.83423	6.86614	1.69893	3.56183	9.72425	3.07631	12.8362	13.1334	15.3255	19.2897
AIPGENE10721	7.49134	4.89643	7.65793	4.71617	3.15372	2.48053	7.68423	2.55335	3.46278	3.59255	12.4198	2.84851	6.38728	4.78694	2.05015	5.87196
AIPGENE10722	31.8139	57.3405	42.8833	40.9249	23.0847	19.991	19.3607	44.5907	194.462	63.5914	36.4605	72.4907	42.7309	17.0468	17.6469	10.2105
AIPGENE10723	12.6562	12.0394	20.7269	23.4802	22.9443	19.8817	25.513	36.3122	28.1904	15.6388	29.4153	25.5251	32.4328	29.5329	27.276	9.44571
AIPGENE10725	10.4622	8.35833	13.9416	28.5658	52.239	21.4858	16.2131	51.4274	3.62624	5.29795	103.803	33.1519	7.68394	12.5787	5.36975	10.834
AIPGENE10726	3.11726	5.4053	4.12199	6.47681	13.9284	15.1367	18.3309	6.18105	5.79174	7.15127	1.52036	2.33372	15.2185	26.0627	28.4954	62.6615
AIPGENE10727	0	1.13798	167.695	73.0091	1.24685	1.06766	2.88456	12.8382	26.2207	75.7899	30.8422	55.5489	6.65388	17.0017	0	0
AIPGENE10729	25.2565	20.8956	26.5011	19.9584	20.0633	25.3194	26.6815	21.1346	18.4594	26.2976	19.666	25.9816	26.2643	24.736	32.2716	43.2832
AIPGENE1073	6.93167	32.5015	62.1213	36.439	10.9342	41.6233	21.5252	68.0698	40.1586	26.4021	25.285	36.6461	10.8769	47.9497	7.48617	25.9506
AIPGENE10731	64.5765	102.981	82.3489	75.4417	41.5915	58.2002	47.6548	101.498	148.383	56.9692	90.1758	62.8871	71.6514	30.8543	32.8907	14.6701
AIPGENE10732	11.284	22.946	30.8698	17.6328	6.54791	6.76058	16.8831	2.92027	25.0895	8.7006	136.097	10.1456	7.65205	15.63	18.6578	26.7141
AIPGENE10733	31.1379	44.8142	12.0406	39.6602	63.0183	68.628	64.6464	65.7931	77.3386	19.7387	9.01218	28.1011	123.277	98.2965	144.172	91.5948
AIPGENE10735	11.3052	16.0279	3.75233	4.73151	20.016	17.0946	17.7693	15.6727	0	1.47133	3.35696	10.7396	0	0	3.25208	6.98427
AIPGENE10736	8.4731	10.2258	22.3638	14.2568	9.45554	7.58843	10.9197	12.6435	10.8297	8.16814	11.466	10.6026	4.80721	11.7798	3.67718	11.514
AIPGENE10738	24.2193	11.2374	14.5114	13.6437	1.88086	2.55982	2.87526	3.68075	5.22095	11.9326	7.45421	2.50549	0.88674	3.04968	0.229648	0.441112
AIPGENE10739	10.6248	10.3123	6.59473	9.51967	6.06355	7.83657	5.26762	6.83468	1.82197	11.0822	6.11333	9.08746	8.90601	8.13824	5.92676	4.8654
AIPGENE1074	3.57599	0	15.9983	17.9364	3.33294	3.53582	1.91536	8.09714	5.02561	13.821	13.4534	15.7608	2.7789	11.2234	0	16.9117
AIPGENE10740	6.75429	8.49776	3.40063	11.5511	12.4887	7.11179	14.8572	7.94161	23.0799	10.1111	4.9373	8.11594	17.0327	25.9868	8.26749	15.4257
AIPGENE10741	6.24416	5.59435	12.222	10.9347	4.59997	8.25402	4.88307	8.45198	3.57952	8.2179	5.12415	8.61195	9.5209	5.55766	2.71327	5.0263
AIPGENE10742	8.56923	3.55138	10.0166	9.39212	7.49527	10.7596	9.84508	7.11966	4.06022	10.1772	24.0971	7.97633	2.70778	5.1834	8.40269	6.99616
AIPGENE10743	29.5427	23.0579	2.2431	2.70158	2.3855	1.80238	0.583152	0.202965	1.29665	2.08224	3.07613	2.10089	2.17496	0.448506	2.09588	0.405689
AIPGENE10745	21.2636	15.3546	13.0704	4.501	0	5.85398	1.93951	2.77983	6.78485	8.63687	2.78537	5.41872	1.36212	2.24626	0	4.82712
AIPGENE10746	3.25048	3.19835	3.0756	2.64269	2.01993	1.90499	2.86104	0.958653	1.51735	2.05098	3.88036	2.23195	0.476805	0	0	0.474373
AIPGENE10747	0.354026	0.58837	17.0419	15.72	1.65366	3.49601	1.50845	28.5535	0	8.41824	8.54667	16.68	0	5.00085	5.28594	0.393327
AIPGENE10748	1.91126	3.18519	1.56932	5.21583	1.42906	2.6483	1.83943	0.641463	7.62645	2.36565	5.13281	2.75677	0.285486	0.94187	0	0
AIPGENE10749	55.1096	116.709	135.685	39.064	15.4561	24.9105	38.3919	42.868	59.6619	20.9913	37.4257	29.0338	50.4651	47.1243	40.3816	127.422
AIPGENE10750	30.4631	9.80762	18.2612	20.386	40.3532	59.2872	44.9986	72.9575	0	0	3.79465	0	6.68292	3.45064	0	0
AIPGENE10751	41.0876	1.99227	6.027	5.1146	4.20121	3.50212	4.96429	1.91497	6.84811	10.3144	21.0992	7.72592	4.50965	1.48266	8.02786	16.1415
AIPGENE10752	15.444	13.5081	13.6433	14.7143	23.6044	24.5951	21.3176	15.7352	49.4412	10.6894	4.06892	6.72371	5.71135	4.77332	3.42062	5.15525
AIPGENE10753	7.74101	10.2531	23.4647	8.85755	4.10522	7.98306	8.28775	10.0861	23.4231	6.27869	1.30624	14.9728	12.0402	12.4469	4.02339	0
AIPGENE10754	18.0366	21.2887	13.5743	79.1359	75.4095	74.7895	82.1631	151.871	56.7142	1.55663e-05	0	43.2942	86.9154	34.5377	81.9646	63.7535
AIPGENE10756	9.71571	11.2002	10.7321	8.07913	14.3174	8.50062	11.3583	8.7372	2.65947	10.1368	20.0637	13.5988	7.52818	10.579	5.5862	28.0841
AIPGENE10757	75.1394	40.2475	40.2418	28.5023	47.6684	31.9759	38.5511	33.1478	32.2914	24.9189	25.2788	40.404	32.1286	22.0273	30.5431	55.3514
AIPGENE10758	1.33467	6.53473	5.2487	3.62821	3.44854	7.58933	8.91472	7.56722	0	5.21237	8.37814	2.29781	0.970383	5.28691	8.02917	5.76451
AIPGENE10759	49.7077	34.43	30.0549	40.8414	34.1677	20.6743	32.275	35.2938	19.8311	39.1823	45.0887	36.3353	27.2272	29.9743	27.5288	28.542
AIPGENE1076	6.84316	3.16724	12.4845	11.7486	13.1465	6.7718	14.1969	8.04471	2.16602	6.51497	17.6469	5.07135	2.83871	3.74619	0.437351	1.48258
AIPGENE10760	50.4919	53.1438	60.4364	63.7106	59.62	59.4251	62.9011	60.3	72.4548	46.6463	38.9543	50.4203	76.8199	62.7206	62.6975	64.6183
AIPGENE10761	4.35856	3.58794	3.2454	2.35655	3.2862	2.01606	1.9095	2.67839	0.889576	1.05723	2.15932	2.48483	4.09092	1.39413	3.0094	1.56158
AIPGENE10763	7.1603	10.2777	6.26506	10.7221	13.0077	10.8419	10.2146	8.09081	5.71022	5.07086	9.618	3.2602	7.43762	11.9188	21.907	10.0781
AIPGENE10764	48.7898	51.4647	76.5116	49.1519	25.8086	44.3587	37.4908	42.2937	68.9924	47.8343	28.2371	57.2643	54.6768	56.2773	44.0127	86.8895
AIPGENE10765	8.11411	7.2036	11.4744	6.28981	5.48849	19.2404	13.2516	12.4018	6.63618	2.74486	9.10282	13.4314	4.29623	10.0312	2.55875	11.3195
AIPGENE10766	13.6021	18.4653	15.8638	18.1594	10.2091	9.94281	16.1353	16.1737	12.3992	12.5039	17.2544	10.9093	21.6885	15.0521	19.5458	20.7192
AIPGENE10767	28.5207	17.4732	14.0134	22.2386	16.9439	18.0243	20.3784	20.9889	9.42132	4.96946	16.2006	19.7177	14.6527	16.8584	14.1248	29.9993
AIPGENE10768	34.3566	46.7789	27.8783	25.7145	30.4585	52.3073	34.5828	28.849	45.171	34.8989	19.1879	45.6473	39.591	56.6205	43.508	29.5297
AIPGENE10769	17.5277	31.7236	22.5033	8.99041	13.5216	17.0481	16.0857	15.1623	11.6606	18.7237	7.19173	13.7179	25.9241	23.988	23.4969	16.845
AIPGENE1077	6.61725	6.49369	4.63844	4.2772	6.70616	4.17248	5.32224	5.8309	1.17257	4.42316	6.87051	3.49085	3.46007	4.70051	5.73889	6.74628
AIPGENE10770	3.59185	4.31778	10.6709	6.10307	6.00927	9.74041	9.65694	4.3172	1.85841	13.1671	3.39671	10.5314	11.274	17.2714	7.12398	10.5179
AIPGENE10771	1.86923	2.49329	1.89243	2.60233	0.869024	2.35218	4.08549	2.086	1.75245	1.64241	9.56292	2.11893	1.1934	3.72905	0.611242	1.18901
AIPGENE10773	10.0326	13.3537	19.4399	16.0939	18.1129	18.1051	13.8842	13.6109	12.579	13.9882	9.3845	14.2642	15.583	17.1727	15.1519	18.5681
AIPGENE10775	1.91768	2.6122	4.91711	3.87243	3.11618	1.92188	1.13043	2.3892	2.82805	3.06999	3.48325	2.09158	1.14757	2.65983	0.401544	0.384725
AIPGENE10777	0.848266	1.19233	2.646	1.31044	1.31835	0.233192	1.83524	0.32853	0.315426	1.71753	4.66161	2.92979	1.22177	2.04128	1.8321	1.61484
AIPGENE10778	41.2872	55.2822	44.678	53.8878	37.1047	52.9591	41.1629	46.9028	29.6046	23.6993	36.6483	18.712	32.0529	36.019	40.0792	17.3405
AIPGENE10780	3.12231	1.74096	2.4429	3.50828	2.74697	3.41055	3.57639	2.07499	3.48696	5.67704	13.735	3.26444	1.17667	5.12477	2.73896	3.17408
AIPGENE10781	4.24984	0	3.49852	3.05015	1.30767	1.69161	1.2612	1.52854	0.956685	0.901797	9.07045	1.22345	1.07165	0.708789	0.739604	1.53058
AIPGENE10782	0.72983	6.07113	0	2.47778	2.72772	0.857485	2.33385	1.85115	0.25947	1.21528	5.59593	0.919634	0.272017	4.03874	0	3.85613
AIPGENE10785	42.2466	41.2049	38.8274	43.1649	72.7907	78.0458	65.3241	49.3692	27.3175	28.8395	44.9387	22.9482	27.0956	27.0986	34.0778	34.3772
AIPGENE10786	6.51511	23.7768	8.97581	7.45435	12.3728	13.0259	12.6382	10.3244	6.4813	9.55672	16.2014	10.9279	9.8347	8.04886	14.7887	14.8513
AIPGENE10787	34.753	32.8492	17.0345	27.2287	41.8849	22.4728	35.9363	31.1621	37.7599	27.8872	45.5978	22.1327	28.043	31.7094	41.8337	36.3088
AIPGENE1079	40.8727	30.8466	16.119	25.1434	33.5211	35.2162	30.7752	21.2978	20.4469	25.8696	12.3734	15.678	47.7385	23.3887	22.829	38.9712
AIPGENE10790	4.86935	7.23748	2.47815	6.75476	5.86899	11.2693	12.6907	5.32161	6.36039	5.19882	14.388	6.57557	5.36694	3.34384	10.3162	4.04695
AIPGENE10791	2.06543	2.35389	2.78828	2.07148	2.51985	1.77239	3.85597	3.15661	10.1733	2.66353	8.67244	2.02961	1.63512	2.53743	1.69235	1.75016
AIPGENE10792	0	0.550845	0.339339	1.02168	0.312457	0.981428	0.88257	0.184453	1.88169	1.4203	1.27102	0.833924	1.47928	1.2208	0.761287	0.368254
AIPGENE10793	0.893359	0	0	2.93192	1.50085	0.447017	1.90654	0	1.59689	1.8486	5.08237	1.54102	4.34495	1.32434	0.616666	1.55617
AIPGENE10794	11.5715	5.17672	16.6049	19.9903	11.6788	6.46417	21.7649	15.455	4.86572	8.46511	67.1498	7.95584	19.2388	7.45824	3.9411	25.0775
AIPGENE10795	47.17	29.922	16.7134	29.0497	3.60981	6.15091	3.46726	6.41076	17.8531	54.737	32.7067	26.42	2.44444	21.5489	8.42208	5.36959
AIPGENE10797	2.78486	2.63112	2.18965	0.871044	1.32091	0.621958	1.48327	0.69611	0.911471	1.33661	7.70215	0.975068	1.14828	2.47096	2.31122	3.99541
AIPGENE10798	4.39268	3.59984	3.17201	4.86479	5.35259	2.82922	5.17344	4.49712	4.07293	6.85018	13.5336	3.48682	5.25602	10.0234	6.1441	5.95923
AIPGENE1080	991.552	1112.54	762.91	797.52	1788.68	2530.69	1330.43	852.442	1137.82	1052.49	226.534	1077.1	419.767	522.116	396.98	1134.77
AIPGENE10800	8.47538	13.604	20.5987	14.2053	17.4748	17.1052	16.9021	20.5861	22.4866	16.031	17.6503	16.1251	28.4434	13.6196	18.8893	28.9991
AIPGENE10801	7.48375	6.5164	10.5867	8.79285	8.32334	8.79953	10.4408	8.128	30.6333	9.66112	12.5647	15.6402	24.9473	14.011	14.3276	6.53452
AIPGENE10803	3.19481	1.35102	2.0841	2.25531	1.94876	2.68301	2.25918	2.81005	0.193066	0.523987	12.4971	1.51133	0.701283	0.578399	1.25272	2.02507
AIPGENE10806	5.30948	0.989688	0.899163	1.7325	0.275545	0.582069	0.467265	1.31179	1.22195	1.05324	2.36384	1.68724	0.433091	1.25068	2.02952	0.653189
AIPGENE10807	4.21114	3.40193	4.65003	1.74092	3.53675	3.49668	3.98843	0.570441	2.65108	0.331763	12.6626	1.05375	0.695218	1.4695	0.533427	1.335
AIPGENE10808	32.8243	70.5909	61.8996	44.2932	46.9724	38.8732	36.4802	31.892	41.1562	64.0389	48.4113	62.556	43.4882	52.0469	49.3879	34.6252
AIPGENE10809	31.4576	33.268	69.939	41.854	31.6428	23.046	30.5923	11.0875	19.1682	28.9894	185.831	30.4472	6.59265	13.6523	4.96641	24.1004
AIPGENE1081	148.685	117.385	129.057	105.867	120.635	125.774	101.991	127.184	148.064	127.201	63.3826	107.939	156.52	129.701	162.221	128.472
AIPGENE10811	16.2886	3.44905	4.26	4.16519	6.34834	7.18447	7.48544	8.52037	7.18128	10.0836	7.29378	5.0408	4.2443	5.06629	6.57645	11.6817
AIPGENE10812	0.550955	0.454434	1.12143	1.18202	1.02993	1.35355	1.17324	0.153209	0.586386	1.41847	4.99631	0.849577	0.611468	1.91433	0.630537	1.21948
AIPGENE10814	6.91571	19.7811	7.29454	10.9943	25.3038	37.7426	16.8891	16.938	9.81364	14.2705	27.9679	19.0106	16.282	25.1707	14.7009	6.35626
AIPGENE10815	23.463	7.25845	4.03072	7.71564	16.6887	8.09452	11.8152	5.32757	1.70834	12.0786	9.59478	5.9034	8.2018	3.09971	4.24051	10.3654
AIPGENE10816	10.1378	16.9355	14.7244	9.59206	20.0251	11.9587	13.3598	10.8888	19.6055	19.289	23.2313	19.7034	17.1801	18.8351	19.0336	17.0119
AIPGENE10817	1.69981	4.04535	1.83363	3.21645	5.37583	5.20833	5.25785	5.30366	4.63457	2.78787	4.89895	2.53796	4.93058	5.38961	5.02819	4.24807
AIPGENE10818	70.6117	104.063	110.683	90.8491	76.3522	69.3195	84.1989	117.059	72.543	74.0771	86.573	55.5134	101.027	92.9807	100.738	78.1496
AIPGENE10819	17.0654	8.15416	6.32307	12.011	13.9639	13.5914	12.6921	11.9333	7.09596	10.6685	10.2087	5.06585	8.47018	10.0559	10.8429	13.8826
AIPGENE1082	3.96533	13.3653	11.2881	11.445	4.17703	5.44587	3.99499	3.606	31.8011	34.5922	15.095	49.3111	3.74888	6.79923	0	0.559371
AIPGENE10820	8.39275	4.34569	8.23153	5.2843	4.4006	6.58213	3.71419	3.85271	5.68998	16.5875	25.0348	17.5477	2.41158	5.65026	0	0
AIPGENE10821	33.1806	38.4872	50.5105	25.8922	20.0647	21.5479	22.8149	23.2294	31.5815	61.6746	41.5162	50.5522	23.6778	23.96	17.492	17.8871
AIPGENE10823	1.46033	2.86099	2.04833	1.05937	0.537806	2.26072	1.67552	0.159719	0	2.0719	3.10408	1.11559	2.12119	1.05367	0	0.158419
AIPGENE10825	31.8836	28.0408	30.5757	25.8812	30.9853	36.4783	33.7225	21.4926	44.3894	39.4381	67.6974	44.311	37.876	40.1313	31.7489	52.8979
AIPGENE10826	19.6183	24.2027	17.2387	14.6327	24.6774	18.2069	18.461	30.413	9.42117	3.09128	7.98485	6.95498	23.1222	11.0037	21.8145	18.2013
AIPGENE10827	1.19097	1.57658	0.998456	1.1369	3.0657	3.65831	5.05954	2.53813	0.320217	4.67021	5.03847	2.06808	3.75801	2.03772	1.15597	9.72074
AIPGENE10828	7.43016	13.313	2.45134	6.01485	5.90076	6.63044	13.4439	5.44188	4.76083	3.88571	13.9504	6.43302	9.7904	16.154	5.56479	9.35022
AIPGENE10829	1.96645	0	1.25379	1.23785	2.23662	1.37153	1.78561	1.39351	0.388403	0.918704	3.41644	1.80908	1.04079	2.79739	2.2054	1.83742
AIPGENE1083	0.678172	1.66081	1.6583	4.35756	1.94722	2.60146	1.47819	1.16758	0.520246	1.69491	12.2143	3.03672	0.191755	1.0824	5.85895	0.522399
AIPGENE10830	3.26805	9.39384	6.10861	2.65362	3.15669	3.45127	3.70176	3.94287	1.14484	4.67906	6.75666	7.21073	4.11709	5.64138	2.21038	6.90209
AIPGENE10831	15.0313	17.6434	4.61391	14.8337	8.24409	7.15841	7.76465	7.30304	7.49396	5.97748	11.0689	7.45964	12.5815	4.9875	8.62298	8.01876
AIPGENE10832	7.8661	0	7.43793	5.15755	7.14642	3.95315	7.0389	5.4191	2.10924	4.34981	10.1244	3.54494	6.96088	2.72061	1.60287	4.18829
AIPGENE10834	41.1981	20.7612	27.003	20.1974	19.8576	16.9127	19.508	15.8418	18.4158	25.345	28.9359	23.3775	15.6691	19.0821	17.0051	15.0759
AIPGENE10837	0.713101	0	0.365248	1.89495	1.96891	3.35184	4.17848	2.06831	1.52385	0.7074	3.29833	0.525408	0.265537	0.279436	0.942396	2.92666
AIPGENE10839	6.82862	3.73973	5.73523	7.4112	8.31616	9.32067	8.69838	5.68088	3.19403	7.65448	15.6587	3.59092	10.8328	4.70752	5.14994	7.38392
AIPGENE1084	101.847	151.297	92.951	150.413	169.89	207.195	133.441	131.831	182.641	160.358	111.91	150.6	364.159	173.557	147.248	323.105
AIPGENE10840	4.1147	11.2204	1.81194	7.86278	1.53185	5.8943	2.96327	3.79096	3.36782	6.99546	8.70297	11.1413	5.74174	6.56618	2.84933	11.2222
AIPGENE10841	0.516228	0.415806	0.328797	0.748198	0.467506	0.224836	0.609038	1.15826	0.631028	0.336064	2.91265	0.827258	0.992548	1.0965	1.04835	1.31673
AIPGENE10842	13.3411	19.5369	12.4371	9.95161	10.3492	11.3669	12.1863	4.04895	12.0938	8.7649	60.4989	7.6646	5.12044	7.49605	12.0357	8.52087
AIPGENE10843	6.93514	7.68905	5.41729	5.53028	4.75758	1.89815	2.12603	0.552632	1.46264	14.9431	6.52233	3.12602	5.74198	6.0072	0	0
AIPGENE10845	9.4749	4.69474	8.48861	6.91142	9.0405	6.87939	6.36809	6.85881	2.97707	2.34816	4.20212	2.07177	25.5799	29.3337	15.7681	38.7992
AIPGENE10846	5.29506	4.88875	3.38436	3.0443	4.65318	5.77187	4.34853	4.37588	5.13349	3.12036	7.77851	3.81462	3.18107	6.53963	0.928918	3.39663
AIPGENE10848	2.14571	2.74833	2.54075	1.39821	1.43704	3.98276	1.40266	0.703507	3.65516	1.52014	5.01707	2.73287	0.442274	2.88541	2.34183	1.59904
AIPGENE10849	3.43876	3.00586	2.74531	4.98065	0.80974	0.88474	5.19946	2.93252	18.6913	3.33125	6.39541	11.3499	4.06687	7.25195	1.01921	1.51667
AIPGENE1085	60.8052	74.8898	29.0453	41.3481	65.1411	40.1459	46.0104	51.0411	73.0408	31.8792	16.0147	28.6784	80.8872	34.6058	61.0643	53.0998
AIPGENE10850	0.689511	2.10562	1.58286	5.71976	1.42964	0.923649	2.3309	2.11295	0.922906	3.56356	5.66858	1.73697	3.09265	5.47814	1.62018	7.91492
AIPGENE10851	3.61027	20.9019	10.694	6.44809	9.17851	8.77167	8.87916	7.22188	19.002	8.14156	15.1232	25.2322	2.34575	7.73463	5.38502	8.45847
AIPGENE10852	59.253	13.5101	14.8017	16.517	5.42875	12.4493	8.5467	13.3384	15.0771	12.038	18.783	11.3232	3.70544	9.08378	2.71929	3.92896
AIPGENE10853	1693.56	1170.16	753.732	693.094	659.101	735.645	327.668	723.379	7407.73	1816.58	470.219	1572.46	2181.8	454.445	250.336	475.908
AIPGENE10854	1.9128	4.98543	4.36745	1.56791	2.01163	5.10846	3.47115	2.48364	2.4752	1.62981	1.92789	2.18646	0.860436	1.09455	0	2.37898
AIPGENE10855	4.00637	10.2984	6.37003	4.17881	4.97703	2.97536	5.43181	4.10976	2.13161	3.78519	11.4715	6.69201	2.37196	4.26137	2.16921	7.70435
AIPGENE10856	48.2715	62.6573	37.6581	113.845	46.5476	102.198	96.1429	167.289	36.7918	13.9991	11.9461	17.929	68.7766	56.3599	97.5534	87.6698
AIPGENE10858	5.8429	16.7503	14.6025	14.4899	10.9281	25.2682	21.8696	16.9925	17.6048	8.55414	17.1579	11.6258	12.8294	16.7733	26.9485	3.5019
AIPGENE10859	81.0069	9.33423	35.9585	20.7366	12.7218	9.55428	9.46677	25.9129	24.6838	63.2711	16.4919	29.3571	34.6588	31.3974	32.079	38.6435
AIPGENE1086	5.39162	2.01663	2.48976	16.8306	10.294	6.97069	10.4018	35.4082	15.3843	3.75153	14.1054	13.1617	85.1841	87.7628	124.55	106.686
AIPGENE10860	24.8814	29.4249	37.162	23.5211	14.1297	15.3872	12.324	25.1829	53.3189	32.9558	20.6545	30.1163	17.3585	23.7084	17.3055	16.525
AIPGENE10861	12.3651	9.1894	32.0921	14.8287	6.81319	17.2142	9.56274	15.8011	3.14873	10.555	62.4174	12.282	6.63143	9.55645	11.1162	7.49491
AIPGENE10862	8.06367	6.28872	12.4332	6.3643	12.6665	15.7235	7.4068	3.57133	6.74383	5.64936	4.56775	9.83519	2.12832	16.3446	7.45302	30.16
AIPGENE10863	6.82343	11.6719	29.6328	14.296	11.7509	13.1211	12.787	15.1225	37.8495	49.0132	34.2615	45.0211	3.86887	16.9209	2.69754	3.03111
AIPGENE10864	5.52035	1.04589	15.3754	4.63926	5.17881	6.80388	8.96455	7.59002	17.0143	7.95019	8.79251	14.0122	1.88041	6.58497	2.14783	5.26043
AIPGENE10866	4.84624	0	2.10045	3.09559	1.14497	3.96055	0.827	1.18442	1.89206	0	1.27078	1.65411	0.799313	0.296131	0	1.66455
AIPGENE10867	1.63756	4.19145	32.7178	21.6278	3.05122	4.12189	4.5671	6.80425	8.88946	19.8274	23.8196	16.3184	3.50284	14.7549	2.39849	2.51367
AIPGENE10868	36.1395	36.2235	35.7091	40.7522	30.2405	36.0095	39.993	44.2308	65.2614	46.6259	34.886	41.9994	42.5894	29.896	46.3672	62.1499
AIPGENE10869	10.5951	32.0381	26.3859	15.9196	17.1113	13.6245	12.7249	12.8982	12.856	10.4456	7.97313	12.5498	5.39839	17.4237	6.8598	1.34241
AIPGENE1087	13.6758	19.6366	3.74081	9.92721	20.8426	25.0262	12.8432	15.1302	7.3084	6.88361	13.6691	6.56791	17.3548	17.0823	41.2839	56.7032
AIPGENE10871	8.066	10.7719	11.2435	9.72015	10.7104	3.05246	9.70996	7.75038	20.1649	5.59775	15.4254	4.98676	8.89611	2.65327	3.19704	15.9421
AIPGENE10872	4.45122	2.71818	6.74914	4.76941	6.95503	5.13371	7.81937	4.96469	4.21749	4.7117	5.15105	5.44379	1.89946	2.75498	6.67969	7.04923
AIPGENE10873	8.00357	3.84615	4.64022	6.76347	8.26761	7.88373	10.2037	8.50148	1.75293	4.32767	12.0985	5.71546	4.22308	4.43456	4.8769	2.98134
AIPGENE10874	60.2199	70.911	99.0294	95.609	182.974	154.776	85.7586	157.777	47.7691	152.268	102.857	116.919	24.3443	37.5411	11.0256	8.18441
AIPGENE10875	19.1874	9.63368	5.38079	9.03229	8.04338	2.18357	2.80085	6.93793	9.20967	20.5742	8.2851	15.4937	5.54367	4.7438	1.27157	5.36199
AIPGENE10876	11.4189	2.78587	8.58778	7.65206	8.15518	8.2793	11.0779	7.09331	4.76165	9.89623	18.1324	5.30593	12.9767	3.49978	5.00895	6.33067
AIPGENE10878	0.953814	0.912418	1.317	1.70919	2.42617	2.35621	4.69706	1.57178	0.130912	2.38724	2.56029	2.70104	1.22374	1.59885	1.48009	1.57451
AIPGENE10879	2.49059	12.428	10.4127	12.1756	7.24703	3.14182	8.76819	10.3564	15.0139	7.77413	2.41324	8.03676	6.688	7.08491	7.99913	7.12743
AIPGENE1088	12.6277	18.3219	9.11301	7.83375	16.9353	8.78136	16.2603	5.40631	32.7895	9.04818	8.27539	10.3604	9.15971	7.28916	8.74848	15.3224
AIPGENE10880	6.30359	11.1212	22.5131	9.45523	14.8024	6.85042	8.26943	11.4985	18.8322	34.4414	16.9746	32.3488	9.43513	13.0251	3.72629	3.78325
AIPGENE10883	29.1555	59.892	34.293	35.0265	24.5912	17.0982	16.2455	36.0139	45.8025	58.9254	34.8511	54.455	17.8297	19.7614	8.27238	13.6996
AIPGENE10884	18.5854	3.27213	8.95061	24.6731	7.01031	8.65757	13.8563	28.6157	9.82767	43.7721	10.9482	33.8753	10.3415	14.5846	6.6399	4.95818
AIPGENE10885	41.1731	77.2238	60.786	44.9345	81.1696	74.4947	57.0601	52.1721	87.3529	68.4629	57.9052	48.6205	73.6145	71.6336	102.786	87.4071
AIPGENE10886	27.4599	59.5953	7.96811	28.0651	82.503	69.6063	85.4308	74.1437	24.9515	7.4245	11.1127	9.48846	70.5043	52.4637	73.9833	69.9218
AIPGENE10887	5.58189	1.69909	7.85736	7.51873	0	0	1.9569e-06	2.82092	1.6415	6.34748	6.27336	1.11798	1.93954	3.63629	0	2.63165
AIPGENE10888	21.5456	24.1351	7.44315	10.7142	5.32481	2.18372	8.41838	8.44615	7.17338	12.791	4.84901	5.90553	29.3676	23.8412	22.5108	36.1111
AIPGENE10889	0.999876	1.65838	10.2249	4.30906	4.04636	6.24305	1.77286	2.96358	7.55858	2.53418	5.48701	2.99106	3.71372	4.08491	3.44077	8.68212
AIPGENE1089	27.3898	39.7572	9.33689	16.4468	104.897	66.3588	42.9837	18.4671	40.9342	20.3415	9.46774	6.96514	10.5421	5.68294	11.069	3.00196
AIPGENE10890	6.46311	1.97217	11.9359	8.84133	3.70997	2.67119	2.74234	4.19618	6.24817	13.6762	9.40696	8.75691	2.18024	4.00999	0.986679	1.46257
AIPGENE10891	115.901	82.5099	229.131	143.987	3.83658	6.58788	6.3838	24.5573	85.7409	146.521	140.102	106.141	11.0454	55.1988	2.41005	2.09979
AIPGENE10892	2.83852	2.93744	3.37893	4.218	2.16177	3.00382	3.32094	1.56384	23.7274	12.356	17.632	14.7297	10.1238	10.6807	3.65394	7.83432
AIPGENE10893	23.8428	20.2459	17.9457	28.3264	35.3003	34.7557	24.6471	42.767	14.5766	24.0259	29.1144	20.6182	12.9689	12.7127	16.3867	12.6005
AIPGENE10895	19.7532	14.3087	24.5436	24.8369	15.5415	20.1022	13.9502	17.8018	9.01702	22.4945	13.9903	18.5691	26.3467	13.0904	10.8918	18.9005
AIPGENE10896	1.75042	4.81536	4.75484	4.23091	1.9044	2.03323	0.6189	2.58922	1.43992	3.19713	5.80465	2.51513	1.72585	3.73677	0.66705	1.28984
AIPGENE10897	6.65678	1.45064	7.07092	2.13757	1.56684	6.83502	4.1104	2.835	2.48788	6.44233	6.50826	9.70467	0.653971	8.61293	16.7414	4.87785
AIPGENE10898	13.6478	20.9906	12.0115	17.4184	24.2412	29.4023	16.1538	18.4536	37.6671	20.8567	12.7096	17.767	3.54488	17.5138	5.35872	3.52563
AIPGENE10899	89.6096	93.4331	123.752	99.0668	114.583	128.838	125.224	103.952	56.3894	85.9118	62.2971	75.0728	69.1139	71.6196	66.6875	78.3241
AIPGENE109	8.42334	8.93371	7.07387	4.02382	8.94635	9.09525	9.39731	5.97052	2.72755	2.36959	8.96067	1.79494	6.57742	10.3783	9.25124	2.34703
AIPGENE1090	14.2103	1.23145	3.00982	13.6057	12.2595	10.9033	13.6963	9.37672	38.3681	10.6914	12.5465	10.023	16.0734	37.061	7.55764	1.65378
AIPGENE10900	59.0308	58.0513	57.255	60.519	69.1676	86.038	76.0175	61.8904	74.5042	74.013	47.8607	77.7562	86.2269	72.5729	91.4465	105.043
AIPGENE10901	11.415	10.6038	12.3789	6.07354	11.3253	11.5566	9.48634	7.94637	8.26676	8.46114	17.3777	10.4719	9.65665	10.004	13.4964	18.4226
AIPGENE10902	4.87715	8.58193	5.70432	1.93813	4.76242	8.83502	4.11489	2.99895	12.0248	6.67339	7.0532	5.203	3.47792	8.55005	3.4398	3.23152
AIPGENE10903	2.15562	20.0613	8.95963	6.75017	8.07902	4.32018	12.5118	5.43727	7.41331	8.51312	6.49075	5.71799	0.819141	12.5008	5.63511	6.72049
AIPGENE10904	8.70732	16.2693	13.9887	14.312	10.0517	11.444	11.0822	12.587	18.7467	12.8608	14.712	17.0755	20.1246	13.6009	8.93856	15.6404
AIPGENE10905	63.4967	16.4716	29.9876	29.2625	49.4604	43.7335	35.7194	34.1978	28.4509	61.782	20.6693	29.0738	46.4056	31.4646	63.7611	39.4052
AIPGENE10906	49.0426	49.2532	71.4419	61.3046	34.3126	39.7087	45.701	62.9973	46.0754	62.7945	40.7506	58.4224	42.8069	59.2053	48.2149	108.946
AIPGENE10907	0	0.629195	11.2441	7.28728	0.705994	3.36331	1.41073	0.63093	14.2533	7.45207	11.9179	4.1402	4.25783	2.15601	15.2059	2.10552
AIPGENE10908	39.8007	43.5987	40.2871	87.9209	55.0886	70.2669	84.4067	140.745	18.148	12.5404	9.37706	13.0312	57.7387	44.6393	80.365	32.4281
AIPGENE10909	12.4026	9.35274	9.08111	6.59109	7.49105	8.69336	6.69336	7.00403	2.45044	9.16131	13.558	6.99091	6.57567	9.26696	13.6706	11.2937
AIPGENE10910	8.72292	10.463	37.4262	25.5295	7.25471	7.77271	7.67818	15.6361	8.20132	19.017	34.1553	17.4221	9.48716	5.88406	0	8.58159
AIPGENE10911	25.2543	32.041	24.0307	25.6988	18.655	14.3826	12.8042	21.6765	38.917	43.5233	26.5004	32.8076	25.6797	24.0329	11.3566	8.66192
AIPGENE10912	9.5935	7.40488	7.16602	2.74688	5.89106	5.34103	6.9558	5.8483	2.25707	5.30524	3.91281	3.89949	0.960304	1.5622	9.51945	2.8288
AIPGENE10913	5.45984	0	9.82317	13.984	2.78844	3.58549	3.02883	7.88992	2.56395	5.94973	11.6628	9.93791	3.17171	4.8662	3.67851	0.883035
AIPGENE10914	62.6072	70.6313	71.2799	57.8667	51.8623	43.6524	25.1171	61.3866	88.5685	112.338	48.7893	79.4729	56.2802	37.5604	30.7538	26.0993
AIPGENE10915	37.7033	40.3861	37.7217	24.3166	44.6942	47.1233	36.1338	36.8472	27.124	36.8614	34.3485	37.8703	37.1737	41.1123	31.815	46.2813
AIPGENE10916	21.9879	26.6049	18.4436	16.9181	22.5554	27.8286	23.6591	18.7494	38.4477	15.9336	23.6379	17.6671	25.9629	23.8672	13.3609	18.3511
AIPGENE10917	4.0102	4.25718	9.3323	6.8431	8.54144	5.62083	7.58521	4.13157	14.3253	12.356	10.3864	16.6773	8.88086	8.72246	7.52896	7.72924
AIPGENE10918	217.67	180.996	55.8302	96.1913	101.31	95.1331	35.7633	129.286	1409.62	178.684	33.7174	101.797	382.02	27.1303	25.7682	66.7757
AIPGENE10919	7.2157	3.25791	3.88807	3.08474	7.7786	5.57022	3.83281	4.85167	3.20279	3.68623	2.28679	2.78692	4.30039	1.99818	8.01406	9.93723
AIPGENE1092	41.4668	93.5731	74.9248	82.2754	15.0533	13.9852	9.26612	19.9004	22.698	25.8342	35.3601	20.3829	20.6245	19.3877	0	33.0816
AIPGENE10920	2.74287	9.43489	2.28062	5.79324	3.25573	5.86059	7.91705	3.86624	3.85412	2.71721	15.6967	2.1318	4.58836	3.63508	3.69915	3.83448
AIPGENE10921	10.8905	3.57073	11.1984	4.79684	2.27489	16.2316	4.64616	1.80658	0.242286	10.1382	12.9847	4.31991	9.42134	3.98503	5.15533	3.01759
AIPGENE10922	25.482	38.3781	49.0777	31.5699	23.7758	24.7376	25.3999	31.6331	23.8086	27.454	22.111	26.905	30.0592	21.0914	38.9434	19.5296
AIPGENE10923	9.44071	2.69765	3.32711	4.00586	8.20753	5.77337	5.3655	3.79799	2.76633	5.4131	14.2041	22.0709	2.41618	0.996664	1.11972	9.01389
AIPGENE10924	57.9167	81.4719	61.0985	69.1467	79.5244	78.9046	76.672	84.3315	95.378	55.8087	42.6827	63.1941	58.0303	64.3523	80.4214	49.7949
AIPGENE10925	23.7531	32.516	39.9394	64.2339	61.5173	82.6052	64.7812	143.24	27.0793	33.5311	37.5497	59.1123	38.4408	34.8172	38.9872	31.4191
AIPGENE10926	4.51322	1.09584	4.69555	5.69077	9.17625	8.42062	5.22583	2.88727	7.97665	5.27097	5.7376	6.42385	3.46626	3.65351	3.04096	8.88167
AIPGENE10928	6.23709	2.98833	8.26976	6.36766	2.08405	4.43181	5.24991	4.478	12.7785	12.5417	8.74019	5.97889	0	3.31548	10.2917	4.74975
AIPGENE10929	6.8759	0.953226	4.70934	2.88859	1.89766	2.54987	2.33079	1.59113	1.70538	3.25264	9.89806	2.46571	0.419992	1.74019	0.988502	2.33674
AIPGENE10930	21.3011	8.73857	17.4696	14.8448	7.31958	14.2584	11.4021	17.7127	25.221	16.1726	8.69176	15.752	12.0828	13.7336	12.0429	11.6948
AIPGENE10931	40.8868	13.261	44.7056	44.443	9.42929	11.7933	14.8707	26.7084	10.1604	31.6438	30.4558	20.4951	8.88902	11.2332	12.9945	3.46558
AIPGENE10932	23.9461	21.579	39.556	26.9775	24.9224	30.3741	31.8612	25.1042	24.9941	32.8487	16.9017	28.7585	16.0247	24.5502	9.03004	12.9053
AIPGENE10933	53.3683	29.918	77.1445	51.581	16.8278	19.4418	16.8666	33.7168	46.1547	43.6992	34.8484	60.4479	9.89013	31.3764	7.32795	10.3263
AIPGENE10934	256.689	58.116	54.1744	41.8827	73.9799	39.0843	47.0125	50.0345	89.7452	109.191	43.272	70.7335	159.295	99.0509	134.462	95.4637
AIPGENE10935	5.96295	5.83845	14.5007	7.09939	4.23262	6.01036	4.67891	5.46853	5.55951	12.2276	4.96326	16.7065	3.92203	6.53832	4.4689	2.36073
AIPGENE10937	9.07208	0	6.027	0.733354	16.0907	5.83687	2.51361	2.58065	0.882074	5.97943	9.7254	8.21262	7.51999	12.6255	2.6806	5.38925
AIPGENE10938	1.67955	21.5378	5.25004	3.70299	8.1792	5.07467	8.13928	7.48622	6.15595	16.065	5.28176	10.2258	5.82498	15.4506	4.01596	5.26299
AIPGENE10939	5.21997	7.00557	5.24412	6.97299	2.55607	3.33255	3.50677	5.56078	8.84361	6.90542	6.44991	8.24206	22.1536	22.1163	29.7368	34.0707
AIPGENE1094	8.21044	6.49925	11.462	4.96018	4.37123	8.87642	7.69663	4.12796	11.1125	13.7321	6.59189	14.1844	3.21074	6.26263	10.7874	7.83445
AIPGENE10940	6.73416	28.3088	20.8965	21.0168	13.1629	19.4133	23.4547	16.649	43.3193	27.8505	16.2479	24.5255	54.1103	21.7365	31.7801	21.7555
AIPGENE10941	27.1973	20.9397	27.0439	18.3136	9.1749	24.1276	16.4535	21.8192	8.58157	24.6217	21.3032	24.5612	26.5378	17.1875	15.3061	27.0761
AIPGENE10943	2.29075	4.15091	9.54093	3.23376	1.22208	2.9889	4.509	2.12181	1.06714	2.83105	3.14061	2.27865	2.60914	3.87648	7.47914	2.49701
AIPGENE10944	10.0247	13.5418	9.14786	14.782	9.59021	13.6014	11.0229	16.6591	20.423	8.03993	8.43639	8.15498	14.7696	16.4073	9.09744	20.7693
AIPGENE10945	32.5724	27.8881	53.1712	41.8672	32.7395	23.0155	28.284	39.0419	52.0508	32.5924	37.7992	42.3811	51.2272	33.4427	42.2253	45.9551
AIPGENE10946	53.5508	75.5117	68.2086	53.63	43.8191	52.5716	47.9869	50.3203	73.7202	44.3092	50.6473	44.6615	67.1295	69.6227	84.0857	42.1538
AIPGENE10948	3.40543	0.776293	13.4385	6.58702	2.00267	0.832237	1.87414	4.43993	7.60361	14.2919	18.2097	13.2367	2.54367	5.69929	0	1.17341
AIPGENE10949	0.687285	0.295099	6.81881	3.29745	1.72357	1.08108	1.24407	0.400792	8.12675	0.939031	6.82284	2.10715	0.131915	1.42946	0	1.17926
AIPGENE1095	11.9593	6.06683	6.702	4.41832	7.04515	7.97905	7.80698	5.01265	2.45317	4.19452	4.63858	3.30921	3.28619	10.4644	6.35778	2.54919
AIPGENE10950	11.9782	18.5961	12.8361	12.4171	11.39	12.0867	12.5558	14.6135	10.6012	10.4676	5.49504	13.3283	22.511	10.7116	38.2014	14.491
AIPGENE10951	7.06141	8.90317	16.2787	23.9317	9.74435	8.45062	8.25748	17.4253	31.087	30.599	20.5123	19.1201	41.9797	31.781	12.4211	35.9049
AIPGENE10953	5.79607	0.761528	1.64712	3.53862	1.08081	3.85441	1.96086	3.07893	4.38999	4.8301	3.44709	6.01929	6.30193	5.90388	2.64286	17.5383
AIPGENE10954	13.1876	24.1521	8.77137	15.1902	13.2252	17.4197	13.6109	9.63428	2.91663	6.48392	15.2065	5.43799	8.17947	12.188	12.4664	7.84317
AIPGENE10955	5.25111	2.84887	16.4725	9.63132	1.7694	1.13218	1.68549	2.82117	20.763	14.2568	40.7982	13.1305	3.28744	15.3292	0.495655	0.396172
AIPGENE10956	4.12282	6.40253	9.09952	8.09837	4.72663	3.83513	5.21642	9.21164	4.86285	9.0363	17.9678	9.0569	9.87008	8.82342	4.10136	4.61706
AIPGENE10957	6.02705	12.0899	5.83995	13.8951	6.83951	14.9777	15.6298	15.7672	4.5035	7.73338	6.09058	9.71618	16.3077	10.366	10.6141	13.0628
AIPGENE10958	39.9517	29.7694	29.8968	29.8282	22.9544	28.5332	21.0483	28.0681	13.9704	19.9365	25.0418	16.1818	30.0793	20.3604	29.1809	30.3617
AIPGENE10959	27.3072	28.8236	29.6805	32.9164	26.1023	31.2313	24.3254	35.4956	51.1498	47.2206	27.3808	46.4775	24.7579	38.0987	16.2366	24.798
AIPGENE1096	37.0679	100.616	94.8907	95.0847	64.0564	62.5898	70.2653	48.8757	100.826	74.1085	85.0698	85.5264	107.788	121.511	89.3631	114.736
AIPGENE10960	5.8537	2.44538	1.05176	0.376298	0.828022	1.67487	1.17021	1.15036	0.323766	0.617399	0.770028	1.83441	0.428347	0.395865	0.283994	0.268256
AIPGENE10961	1.09184	5.54775	11.9128	20.5279	10.2317	16.425	12.9474	15.3085	6.33036	16.2087	21.5116	11.5929	9.55033	4.44912	5.07622	21.6842
AIPGENE10962	21.9001	12.9834	12.3969	21.4889	14.3602	13.38	15.8575	13.1367	27.7392	20.2047	15.3769	14.0545	20.7066	21.4595	16.3731	34.0412
AIPGENE10963	4.04355	2.17082	7.87833	5.65424	2.44419	3.41397	1.62491	3.80269	1.89292	10.7137	18.0476	5.68233	1.58168	2.89527	1.75	1.33059
AIPGENE10964	52.9536	14.5836	64.8324	41.4493	20.4409	34.7106	39.4251	30.6919	77.6144	71.0747	53.5118	32.782	31.8292	74.3488	27.4551	30.8706
AIPGENE10965	0.631158	1.03156	1.48818	2.55727	0.195553	0.819316	0.996829	0.239142	1.17448	2.38239	6.5022	2.15968	1.29478	0.507678	0.716554	0.11474
AIPGENE10966	24.7484	11.4313	27.8334	18.2896	17.2546	26.6216	13.2823	14.6503	49.2439	26.1873	23.5479	31.2532	23.8159	35.9465	32.0114	17.2213
AIPGENE10967	13.2884	26.1249	9.37367	11.8182	14.0617	13.902	15.6745	11.14	1.50815	14.7807	10.6212	7.19209	9.51502	17.3411	17.7479	21.7054
AIPGENE10968	1.47146	1.85094	1.22006	1.0022	1.06489	0.841107	1.32485	0.490747	2.84766	0.213494	1.61982	1.0904	1.12848	1.13436	2.02045	0.652959
AIPGENE10969	29.6784	24.137	26.6534	27.325	29.7214	25.6031	22.159	38.1888	32.0093	31.1356	24.6773	33.0857	19.5045	35.4213	36.8246	33.4186
AIPGENE1097	6.61606	13.8812	10.6946	10.0883	12.3603	11.6859	11.4945	8.52016	6.92061	7.78161	14.4074	6.25854	6.99545	10.9001	17.5909	6.18598
AIPGENE10970	4.55281	2.50979	2.16787	10.625	18.135	16.7197	8.70308	22.7443	0.428885	3.74618	25.8859	10.7578	1.12365	3.89378	2.43303	8.55167
AIPGENE10971	10.6997	12.4395	15.3506	11.7742	7.74357	5.91393	8.32536	10.3212	25.1794	12.7295	6.39924	12.2726	11.0495	9.76845	10.4462	10.4565
AIPGENE10972	4.19784	4.71217	5.60139	4.04301	25.333	12.7369	8.87009	6.23214	2.94067	3.76457	8.92431	6.75102	2.75604	5.61981	9.31246	9.0727
AIPGENE10973	17.773	27.881	30.2898	32.1876	33.7071	22.238	23.9922	30.1373	15.4434	31.6871	27.0035	28.2889	17.5164	36.3567	10.1366	19.4917
AIPGENE10974	1.41804	0	2.33447	1.48	2.10191	1.1574	0.627025	1.21797	0.571344	0.592163	3.2201	0.873341	0.290763	0.4907	0.228489	0.329943
AIPGENE10975	13.7487	20.081	10.5734	15.1286	8.84109	11.0983	10.9875	10.5494	17.8327	17.9703	11.9602	21.0073	21.2898	19.9502	18.3438	12.9792
AIPGENE10976	5.96432	7.43857	8.67419	6.93041	5.24216	6.93094	4.38605	5.44435	4.78111	4.99778	8.46609	7.51559	2.94515	8.09627	9.78374	9.0028
AIPGENE10977	12.0942	11.0615	6.41053	12.549	29.1742	19.7051	21.4502	21.0821	5.84083	4.64447	5.53985	9.2917	21.2888	11.5452	17.0652	33.7253
AIPGENE10978	3.45045	0	7.18671	1.80646	0	0	0	0.645851	8.77951	4.96229	7.11793	2.11129	0.438845	5.06319	0	0.327385
AIPGENE10979	6.98396	2.28134	9.24739	12.5544	2.28234	4.91697	0.671902	15.425	18.9332	7.41191	15.3093	12.4592	7.61223	5.57925	5.82137	16.3179
AIPGENE1098	33.001	32.4998	18.8956	24.4835	30.2799	42.623	12.5509	28.8475	20.9042	22.5319	30.1318	22.9519	1.33223	28.5096	15.0352	3.47789
AIPGENE10980	19.6739	22.8782	24.838	26.8137	27.3354	26.1324	25.7681	51.2207	23.5429	22.8068	16.3582	26.2455	32.8696	23.5993	25.7931	36.905
AIPGENE10981	47.3116	75.8853	93.1567	66.9592	27.0992	25.042	45.373	67.8033	89.4071	88.8947	93.5894	85.5446	69.9102	57.1799	41.5812	35.4474
AIPGENE10983	3.35445	0	3.95156	7.84467e-05	2.46487	0	3.67959	8.30389	2.3198	2.46224	46.1495	6.64759	4.85145	0	0	10.1494
AIPGENE10985	2.88186	1.16924	15.0501	10.7352	2.54155	2.62413	5.91315	18.2479	12.266	15.2182	31.5719	16.5931	13.8714	16.8528	4.37923	15.5655
AIPGENE10986	17.2271	4.75838	8.08908	17.1188	11.5741	4.67452	14.7323	18.1775	8.13667	17.8262	10.8301	15.5468	8.79823	20.7371	2.174	3.22544
AIPGENE10987	15.9677	18.5088	19.7834	28.1034	16.144	17.8417	19.9977	26.0699	11.2839	21.5388	27.6848	28.3776	23.3567	28.2338	22.7297	32.6533
AIPGENE10988	12.5498	19.1209	7.00609	8.46505	10.4093	2.25631	12.4858	6.26214	6.00804	24.92	2.87532	12.6614	6.88696	14.1787	7.81626	18.4085
AIPGENE10989	48.1538	35.248	64.7463	45.7425	27.8112	26.0032	30.6919	39.3026	63.6399	37.1681	37.4107	50.095	35.3323	43.8725	14.2919	23.4087
AIPGENE1099	10.1556	10.8738	14.8445	22.0365	17.4188	16.4138	16.665	22.9182	11.3581	12.5426	11.742	13.0789	19.1872	11.4062	21.2964	5.37218
AIPGENE10990	3.50397	5.34487	13.25	6.08379	4.10599	5.78496	9.43205	5.30419	7.15297	5.6573	9.86388	7.6065	3.70856	3.98902	2.17869	9.48266
AIPGENE10991	46.4664	29.4	25.3773	12.6261	26.3339	39.5481	26.7676	23.2728	32.0682	36.0294	22.1941	36.1266	24.3202	24.2934	23.5207	40.9804
AIPGENE10992	23.5126	23.3661	29.9955	19.8425	6.85399	8.39422	13.0903	15.4628	27.8711	52.6889	15.793	37.8603	13.698	15.4693	4.75143	20.4418
AIPGENE10993	11.9745	6.93177	14.0416	12.1338	13.9799	11.9626	27.2091	23.7871	16.0846	10.191	11.9183	10.2216	17.3756	16.4399	12.8037	40.1924
AIPGENE10995	6.99684	10.2905	5.76557	7.46209	10.8869	8.81506	8.21807	11.0174	5.95933	9.41411	10.8305	5.05099	8.24106	6.97342	3.60968	14.3309
AIPGENE10996	7.91805	2.35595	10.8891	9.20413	3.726	2.12925	5.3459	6.98529	7.3969	14.254	12.5566	11.0187	8.84103	11.4319	0	3.60313
AIPGENE10997	45.5869	23.4478	15.2639	20.5515	17.4109	22.0886	17.5732	22.5519	28.9496	19.9977	17.865	23.9804	11.3321	19.6436	19.3621	5.12342
AIPGENE10998	4.35132	6.2259	4.13529	4.80217	4.06231	1.70844	1.53792	1.12516	3.88498	3.99676	9.89206	2.81451	0.214291	0.886035	9.61682	1.60207
AIPGENE10999	13.3257	23.9072	9.6432	11.1056	24.447	32.6865	21.4619	29.7229	7.70412	11.943	7.73009	15.7103	17.1367	10.5507	30.7734	26.23
AIPGENE11	38.3687	80.2859	40.17	42.0708	31.7774	34.0442	21.1722	43.2654	158.045	16.2527	18.4484	21.7957	35.7409	47.715	30.7102	61.4423
AIPGENE110	8.50846	5.20614	6.81901	11.0892	7.94184	4.61774	8.90073	4.96802	4.31204	10.5573	13.425	7.91265	5.29728	7.39152	29.2133	6.19018
AIPGENE11001	0.301819	11.9775	1.53961	3.52133	7.87454	5.34255	6.72979	3.35016	1.91883	1.28941	8.53979	0.756226	4.46859	3.68691	2.07322	5.00127
AIPGENE11002	3.64003	6.47382	10.4535	4.90527	7.30163	8.27489	8.11559	5.66892	2.83341	7.15357	8.64613	7.94872	4.55209	6.59697	5.46332	3.69638
AIPGENE11003	0.414814	0.677078	0	0.632372	0.968157	0.410503	0.658971	0.571649	0.434281	0.880401	0.710746	0.368604	0.759297	0.503272	0	0.792476
AIPGENE11004	4.46891	3.01612	4.61282	3.96367	4.29083	9.30868	5.61957	5.25262	0.51866	4.32576	7.49042	5.86144	2.7187	9.01426	0.838352	4.32315
AIPGENE11005	10.6428	18.0768	4.09474	8.52586	10.5872	18.3153	12.573	11.3445	1.54512	8.83567	12.5209	2.09047	4.89366	10.9116	5.01261	8.45987
AIPGENE11008	2.0754	0.4272	1.05534	1.26995	1.6939	1.27129	2.60996	1.72463	1.82454	1.84435	1.98033	1.10998	1.33811	0.946481	1.48114	0.285267
AIPGENE11009	1.15458	5.11496	3.56251	1.88023	3.41402	2.27008	3.88597	3.01116	1.3568	2.01003	10.5801	2.62462	1.99394	1.87371	4.44556	1.69764
AIPGENE11011	26.4823	12.132	9.91153	15.9968	9.46663	12.9699	18.2622	12.8663	11.7431	8.37314	51.0795	13.956	15.7606	14.3333	13.6064	22.9686
AIPGENE11012	18.1374	38.7549	47.0878	26.6413	39.6248	37.6312	26.9303	28.3381	65.8035	9.74371	59.6711	20.7125	10.6552	12.5207	43.2695	3.97325
AIPGENE11013	27.9621	11.065	10.9103	15.4668	33.0566	11.3669	11.8798	24.1632	16.2274	37.3135	14.7856	9.79495	16.1437	17.1281	68.7366	14.1601
AIPGENE11015	2.97501	1.12289	1.19827	2.45803	2.799	1.63233	3.10688	2.02617	1.51494	3.03375	2.27908	1.32837	2.11797	1.84442	2.68434	4.17744
AIPGENE11017	6.45347	4.86571	0	11.3364	17.3854	24.7981	9.66919	21.0228	19.4844	1.34272	30.403	1.74919	14.6442	12.6502	4.38956	0.546087
AIPGENE11018	39.6168	19.373	22.5867	18.1946	22.5411	16.1408	18.3825	19.763	15.8987	23.8253	34.2223	16.2638	13.4364	14.4482	15.0135	17.7966
AIPGENE11019	14.3332	18.6859	13.4112	19.4352	7.2842	7.25703	8.96563	9.58001	10.2593	17.2879	35.7334	17.8587	6.01135	12.4023	11.0982	6.42512
AIPGENE1102	1058.76	987.843	841.155	936.28	1328.08	1586.11	1187.14	1249.79	1998.11	1358.57	1319.95	1187.88	3054.1	2097.71	3468.38	2291.73
AIPGENE11020	44.6549	55.4554	54.5461	72.0057	58.2223	50.9653	38.1817	62.6475	48.4897	58.5841	41.9499	61.486	58.7397	63.4797	56.8011	17.2778
AIPGENE11021	41.1403	42.1849	76.7772	44.8765	30.4999	25.6505	27.8344	46.2085	17.0381	60.9612	49.9166	48.6601	35.8396	30.4311	23.073	39.0901
AIPGENE11022	17.836	11.692	9.73298	6.52284	7.38266	7.60601	7.96135	9.24098	3.55923	8.62826	13.9207	5.93989	4.4526	3.68691	5.64716	6.24212
AIPGENE11024	127.746	85.4683	132.237	115.464	98.7937	91.8213	66.9004	103.27	84.2622	138.493	70.5793	117.093	82.2905	95.3184	83.3929	64.3777
AIPGENE11027	3.98712	29.4432	5.44168	26.5264	19.7083	31.8736	10.6264	20.2457	8.56336	23.2489	18.2215	39.1562	39.5661	44.0106	11.0484	51.9399
AIPGENE11028	22.4121	24.1952	48.4858	14.4383	23.368	24.921	36.2226	12.2833	38.3825	31.9252	50.764	21.9655	40.9512	16.8866	14.1784	52.837
AIPGENE11029	20.0683	31.6438	23.5521	40.2799	15.6885	27.981	23.0437	22.7839	37.2186	27.0965	50.4117	20.642	41.6087	39.1427	31.7911	32.3415
AIPGENE11030	14.594	17.0524	19.4742	26.3789	21.9997	24.1808	20.8924	56.8134	8.27633	17.0114	11.0747	29.4697	12.2716	16.0062	13.2044	14.1128
AIPGENE11031	1.3404	3.42045	2.43707	2.96139	0	1.03827	0.93505	0.371578	1.72844	1.25722	3.79254	1.8346	1.93415	2.397	1.64185	1.60807
AIPGENE11032	9.63156	8.07267	11.2025	13.1893	8.70274	12.3698	10.4672	6.70331	18.7516	9.76986	15.4079	8.02136	14.0285	20.3766	24.7785	13.0471
AIPGENE11033	3.67744	0	2.33586	5.51306	3.98133	4.07522	3.85448	4.65992	1.81915	6.04957	18.0826	3.42928	4.51043	3.02343	2.39917	3.35735
AIPGENE11034	2.52793	3.70188	4.10336	4.24048	2.43795	1.77712	2.81916	1.74909	2.21595	3.72218	4.41716	1.87193	4.25545	4.33351	6.40714	3.62297
AIPGENE11035	26.2868	37.2092	12.0713	41.1079	24.2618	29.5128	29.1144	52.0749	100.667	25.9034	13.3571	30.5688	272.474	92.5014	191.657	214.617
AIPGENE11037	4.69128	7.95888	12.7638	11.6158	14.3568	13.5484	12.1037	13.3289	5.17654	9.04278	10.5593	7.26417	7.41217	7.84134	10.2504	12.4455
AIPGENE11038	12.3408	12.737	16.5083	10.3178	10.9341	5.37731	13.3537	11.1588	5.88846	9.45352	13.5239	10.7021	9.08851	27.6707	9.14897	4.96494
AIPGENE1104	23.0677	25.2071	4.83902	18.8459	13.5717	15.6088	12.3159	17.7935	3.58337	51.8691	6.0863	25.1669	16.2536	63.1422	23.3821	157.861
AIPGENE11040	1.12576	2.65456	1.0862	3.93504	2.10234	4.54072	2.69991	2.5403	4.39185	5.63061	4.77107	1.79046	0.249722	3.72758	2.36726	3.35397
AIPGENE11041	37.2523	37.92	52.2995	40.7493	16.5417	21.4939	17.0717	25.2677	25.2266	35.879	40.3341	35.2981	6.95751	29.6313	5.41791	3.85514
AIPGENE11043	56.0018	41.8261	44.7779	34.9549	59.1674	54.2983	55.7573	51.5344	45.3838	47.7133	45.2671	49.2927	49.9238	60.2	83.3647	60.9793
AIPGENE11045	6.77182	21.1879	23.7015	19.6362	10.159	6.61383	8.49537	10.2883	16.2858	12.7892	20.7681	11.7822	8.4285	12.1221	5.14324	10.5176
AIPGENE11046	32.8151	44.1671	28.2622	20.5999	21.2146	21.5966	15.5725	21.2777	13.9708	14.3701	10.7189	13.6973	25.8779	22.7489	46.7481	4.50459
AIPGENE11047	5.46308	1.49809	2.61245	2.80566	1.8078	2.11198	2.9362	1.71859	0.495665	0	7.07878	2.0295	1.2705	2.17096	3.86269	2.01863
AIPGENE11048	2.04378	0.567478	2.8341	2.67934	3.07489	1.27909	7.15799	4.61828	1.47647	4.05955	8.76041	3.39984	0.384931	1.92306	3.51035	1.32969
AIPGENE11049	33.1749	10.7631	34.3337	17.2173	17.2713	15.1651	23.5404	10.9072	46.8784	5.24669	40.907	12.6483	32.2034	16.2491	16.8174	36.8581
AIPGENE1105	37.3063	25.7385	31.6861	27.1247	24.2648	27.7443	27.5165	33.9077	17.9525	51.1991	29.5877	44.8404	76.8188	76.6252	99.0506	65.0161
AIPGENE11050	4.08463	6.31936	4.91922	6.69947	1.2475	4.3268	6.70233	6.41005	2.82472	2.98664	2.91711	2.94649	0.414312	1.32064	4.15904	0
AIPGENE11051	35.9316	202.736	35.7929	63.8682	30.1459	150.37	130.857	88.5844	152.591	83.8715	23.6668	61.9766	64.291	97.9853	50.6097	223.709
AIPGENE11052	16.1889	19.6233	25.3524	26.3921	13.539	15.5395	39.3518	27.6984	17.2996	20.1583	47.7717	15.1203	19.4735	11.6386	7.84387	17.2608
AIPGENE11053	15.7012	11.3503	24.29	20.3409	8.89263	6.17615	6.51176	16.4018	11.1024	14.3011	17.0439	11.3312	5.83016	9.78799	2.8466	10.0051
AIPGENE11055	0	0.719755	15.8445	16.6627	1.89631	0.381984	4.50236	2.57887	3.84923	1.14401	1.48048	1.37877	1.44138	0.713294	0	1.07541
AIPGENE11056	0	1.31295	2.92555	2.89105	2.84852	3.13106	2.74106	2.73614	1.90535	3.95356	3.75725	1.13773	0.704164	3.39103	0.36543	4.11598
AIPGENE11057	14.3399	17.5858	31.0337	19.1822	31.096	41.249	16.9665	21.4167	46.9235	52.1304	16.3905	40.7094	38.1829	33.4187	39.5942	25.5569
AIPGENE11058	3.24033	0.926726	2.93382	3.30096	11.0419	9.65264	5.41766	3.6257	8.21998	6.11873	6.35116	3.89215	7.82275	2.51807	4.8053	3.54876
AIPGENE11059	0.406232	0.997988	4.73132	2.22686	1.42057	0.478211	1.71487	0.898049	0.284053	1.92149	7.34751	1.72313	1.04128	0.982261	0.462265	0
AIPGENE1106	38.9939	29.0172	23.7143	24.7308	43.4232	41.7228	26.5625	33.5709	50.2501	19.7515	29.6344	22.4152	27.9824	31.1801	48.534	27.7627
AIPGENE11062	6.04139	8.09726	7.3617	6.96461	6.56707	6.07116	7.51868	6.57607	1.23356	8.72102	11.0362	7.81422	3.7812	4.02662	9.43983	8.99742
AIPGENE11063	7.93434	4.37322	10.8032	4.89975	6.79313	5.08519	3.6301	3.4875	3.33675	6.14915	2.76321	4.89496	1.50236	3.60724	0	3.58542
AIPGENE11064	26.1164	2.99434	9.07359	3.81801	7.59281	7.22754	2.94034	5.22961	8.20261	6.03086	6.10101	5.38594	6.45177	3.90674	9.90617	3.64278
AIPGENE11065	9.9107	8.19959	7.46673	6.85102	9.39023	8.1446	6.25535	8.47905	8.77272	8.30148	12.1542	6.51688	5.9684	5.23653	3.88697	3.81858
AIPGENE11066	12.7914	25.3395	13.4405	14.4009	24.4644	15.7686	19.4902	20.2377	17.3534	8.6218	9.07958	11.2197	29.623	13.1518	16.6574	17.0892
AIPGENE11067	12.7002	10.525	6.31442	9.40921	23.4306	17.773	28.8529	23.6448	8.68052	6.72004	4.80226	2.85121	26.3629	24.7004	40.8977	27.8239
AIPGENE11068	3.5976	2.5909	6.36707	1.92826	2.91992	5.10495	3.84785	3.17798	0.741767	2.94083	9.09824	1.12154	1.96176	4.84629	2.98478	1.16278
AIPGENE11069	10.4077	8.70094	12.8242	4.48022	5.43785	6.50095	10.5066	6.07236	1.47338	9.56897	5.84116	5.55092	1.54453	1.71169	4.65581	7.96591
AIPGENE1107	0	0	41.8995	24.9706	3.3405	0.662421	4.8532	12.2514	155.929	127.83	50.1612	112.914	12.5562	13.6332	0	0
AIPGENE11070	4.46644	0.749074	1.38193	6.10694	5.43245	6.22094	4.78517	5.73678	0.64063	3.40995	4.12372	2.2683	1.67984	2.21623	14.9622	3.75985
AIPGENE11071	1.24611	2.77793	2.6386	4.19966	2.82069	11.5691	8.52112	5.32793	0	1.70198	14.0596	1.74641	0	2.05417	0.47888	5.44367
AIPGENE11072	7.7666	1.83342	12.683	9.71023	4.76013	3.92917	3.83618	7.77347	10.8053	16.3492	18.7682	12.8411	7.03767	11.6089	15.4159	8.69642
AIPGENE11073	26.6207	20.961	46.2417	22.3814	4.50226	3.27501	3.30533	4.12745	5.03074	20.6316	27.6779	22.0504	0.382308	7.42144	0	1.08625
AIPGENE11075	22.1866	8.40977	18.3332	14.2826	0.888189	2.03172	1.03707	4.28885	14.481	22.1708	15.4538	14.0379	1.48363	5.03701	0.966045	0.272843
AIPGENE11076	19.7313	7.67112	13.5529	14.4222	18.9032	13.7881	16.4852	12.9051	13.0471	20.0131	12.6242	12.4089	16.0894	22.2303	19.1045	21.1299
AIPGENE11077	0	6.21156	3.08409	1.34183	0	2.98023	3.1153	1.21626	1.47193	2.31207	2.22239	2.3207	4.31014	5.92713	6.39562	3.89424
AIPGENE11078	11.863	16.379	25.3901	17.6939	5.1038	4.86844	3.03935	7.34606	14.8516	23.623	36.6413	16.8067	1.75118	8.65332	12.7419	6.72493
AIPGENE11079	1.30329	2.01846	2.37389	1.53347	3.09347	2.17749	2.80465	2.12457	3.29076	1.66696	2.2759	0.645495	3.585	17.4157	5.90258	13.0086
AIPGENE1108	0.42179	0	2.52704	1.41932	1.99855	1.07257	1.88496	0.232742	0	0.94144	1.52632	1.12007	3.27289	0.131093	2.13528	0
AIPGENE11080	2.46342	6.11355	3.77154	5.86456	3.16198	5.15035	6.54149	4.27356	0	4.97076	13.3078	2.53644	0	1.12918	3.87927	0.170196
AIPGENE11082	14.8243	28.5902	12.83	14.114	5.89219	16.827	12.1461	10.5753	0	9.40974	43.4802	21.2606	3.65592	10.0016	9.16281	36.934
AIPGENE11083	2.12397	6.1935	3.52442	5.93811	2.75285	3.46306	5.47412	2.12596	0.91191	3.09783	40.4655	3.01678	10.173	9.13998	5.51566	22.1712
AIPGENE11084	1.97012	0	0.399452	1.47502	1.06913	1.88225	1.41781	1.06227	0.540743	2.1037	2.81359	2.22079	0.287112	0.791011	0.895564	2.99895
AIPGENE11085	1.28966	1.62287	1.52083	1.68306	1.6863	0.967834	2.61661	1.58363	1.35114	0.493453	1.59228	0.922046	0.216085	2.46272	0.95582	1.35852
AIPGENE11086	2.08495	1.21322	1.52436	3.25103	1.52534	2.31506	2.5618	1.83322	0.310675	0.98428	7.27672	1.42919	1.96569	1.24506	1.01344	3.74966
AIPGENE11087	1.96121	2.14443	2.20937	1.99332	1.4219	4.04458	3.10747	0.843566	3.81511	0.928151	15.6092	3.94758	0.959081	2.50668	0.992779	0.954187
AIPGENE11088	1.47835	0.603853	11.4528	5.65862	2.7142	0.368242	1.37933	3.0303	12.3879	2.07283	2.22702	1.43755	0.273173	0.678126	0	0.201888
AIPGENE11089	30.7153	10.2213	21.0919	13.4088	3.59809	8.80302	9.75779	12.921	22.2665	11.2954	10.1718	3.81645	6.25957	4.81523	1.91284	4.35848
AIPGENE1109	38.5096	12.0172	16.627	11.968	12.1498	9.35615	10.5551	13.7542	21.5186	22.8633	6.37398	18.8445	14.4854	19.444	31.0376	19.6037
AIPGENE11090	7.19088	1.74629	10.5373	4.07924	0.94285	0.960983	0.616629	1.97056	2.19462	6.72065	7.34651	6.74801	2.17675	2.46518	1.7897	1.50145
AIPGENE11091	76.5551	56.4645	104.27	94.8502	60.363	74.4439	61.4665	77.249	99.5237	115.111	56.548	96.7701	59.195	65.1306	59.0623	56.0288
AIPGENE11092	93.054	66.4213	54.5871	34.2359	25.1304	32.0127	22.471	31.1415	92.5422	64.6741	72.1132	70.3738	35.8136	37.3276	19.7767	13.1269
AIPGENE11093	7.80612	4.12119	7.74363	6.77515	5.27922	6.50271	7.02034	5.53621	5.55543	5.29763	37.067	6.6099	2.11808	5.64172	4.38802	22.3094
AIPGENE11095	4.89801	1.84319	0.565437	3.41172	2.54991	1.09144	1.47411	3.39583	0	1.60007	6.34583	0.81093	3.02573	2.80256	10.2296	2.47002
AIPGENE11096	9.3876	22.6796	25.0844	19.0342	25.5796	28.865	28.4488	19.6953	16.0778	14.6307	13.2667	17.8471	44.8979	11.9681	22.7475	29.8457
AIPGENE11097	18.934	31.9144	0.157408	23.617	79.5477	86.0463	36.6652	74.052	0.347728	0.39186	2.00341	0.675735	1.71071	3.25749	0.717443	3.46604
AIPGENE11098	62.8385	58.252	143.921	187.463	75.7388	89.3004	93.7805	196.439	77.836	97.1528	107.29	94.3721	120.238	146.473	105.531	85.2474
AIPGENE11099	20.1872	43.3965	26.7168	25.8329	19.2877	27.4862	23.2275	20.8359	43.3348	35.489	20.7745	32.5579	41.8983	27.0783	19.7563	41.7515
AIPGENE111	4.22134	0.637244	5.05789	7.14277	3.06846	5.40276	5.66188	5.06243	3.53755	3.54469	14.4842	4.10681	5.66961	4.5641	4.18903	5.14263
AIPGENE11101	17.8985	8.07115	13.3857	2.99423	5.92376	9.58831	10.5382	6.01977	6.10324	6.5658	9.58111	6.85157	3.33843	4.35991	10.7193	1.45298
AIPGENE11102	11.158	6.97605	14.5129	4.78784	11.3572	6.72017	7.34734	5.17588	13.9858	10.8879	14.3484	7.43743	7.47604	10.376	21.5317	7.34871
AIPGENE11104	10.7733	20.302	16.9253	5.98221	5.70368	7.09535	9.75761	10.1894	14.801	7.17421	7.43254	8.14072	5.88543	4.19274	11.9649	11.3772
AIPGENE11105	18.1497	15.2337	21.019	29.2034	25.2873	22.2511	22.6786	26.9961	22.8876	21.0844	19.5298	23.0967	14.1359	24.6862	23.7861	27.5866
AIPGENE11106	12.9184	11.5349	10.1604	16.1078	14.8592	31.9977	26.0736	17.6628	15.9598	4.66119	13.5501	12.011	51.5251	53.527	118.578	74.7042
AIPGENE11107	15.2432	31.7413	60.8042	92.2894	20.4257	37.011	38.6254	96.6674	37.0155	37.4334	72.5059	58.2886	67.6568	65.9634	52.6321	57.4512
AIPGENE11108	15.3657	9.9273	9.92538	8.58547	4.13724	6.68716	8.50047	9.7315	5.07929	7.31722	6.62062	10.0808	12.3229	12.1602	3.14239	15.3406
AIPGENE11109	66.7385	70.0334	187.04	230.394	116.024	132.958	141.194	287.197	140.716	154.037	131.631	166.647	188.35	233.753	192.273	170.615
AIPGENE1111	15.0332	17.4153	10.4541	11.4051	12.8991	10.2261	9.85283	15.2057	16.8213	13.9096	18.4233	18.4702	18.5537	16.6423	13.5421	14.86
AIPGENE11110	2.04154	1.85567	0	1.38451	2.08981	2.54955	1.36233	0.661916	0.746627	0.514412	3.69754	0	2.04394	1.82897	8.09243	6.25282
AIPGENE11111	50.1929	34.9224	54.812	43.5232	44.3811	39.4266	39.3645	45.5066	47.3259	46.4478	38.485	40.331	50.2989	46.4469	56.0056	39.0405
AIPGENE11113	10.7644	1.20686	4.47359	26.4793	4.10936	7.90327	13.0717	39.415	52.2264	38.4755	10.9447	38.5902	218.314	251.61	339.105	463.176
AIPGENE11114	41.8351	84.7408	52.6574	43.8321	67.7743	70.8899	66.6468	59.9667	40.7561	31.5736	23.3167	32.8054	66.7512	42.087	77.6116	77.4014
AIPGENE11115	6.33504	4.93319	7.26273	3.44492	4.64444	3.8282	5.10654	1.96121	1.47366	6.82651	13.9623	9.25659	1.51744	3.73881	2.02317	6.66166
AIPGENE11116	19.6838	30.2316	7.63834	22.5386	32.9154	35.1584	35.3534	21.9832	28.5964	4.00887	23.0154	12.0529	21.5669	16.5653	25.188	51.5803
AIPGENE11118	3.70569	2.72538	0.208638	2.87403	8.83781	8.89331	3.97472	4.80678	11.5676	0	0.468331	0.50476	7.85892	7.80666	18.5921	16.9879
AIPGENE11119	0	0	0	3.90327	3.94052	11.5623	6.72534	2.35862	0.759501	1.51639	0.8621	4.64291	2.39914	1.31956	5.49373	1.49044
AIPGENE11120	4.25731	0	5.37885	2.47209	1.74817	1.92136	2.37355	0.828709	0.878944	0	4.00557	1.69067	2.05373	0	0.50436	10.775
AIPGENE11121	7.1903	10.326	9.6762	14.4871	17.2388	20.208	17.5176	36.7504	5.98951	2.52913	11.2193	12.8483	7.57117	12.0197	7.19027	4.6952
AIPGENE11122	14.2559	39.3187	0	25.3977	60.4667	67.7082	31.2292	56.0533	1.07509	2.01445	3.79171	3.83119	4.11948	2.11099	4.35031	4.45716
AIPGENE11123	74.3973	22.5872	23.033	32.3263	67.112	48.0035	42.5594	49.0996	37.5286	25.4635	16.7856	17.907	39.504	19.9898	36.4715	41.6227
AIPGENE11124	16.2628	15.1787	12.77	16.3285	23.6568	28.8658	17.8798	14.2436	21.8705	9.61715	14.5534	10.989	17.2799	8.30163	14.155	21.7354
AIPGENE11126	36.1399	31.4801	3.53107	28.5246	93.6956	95.8752	42.8801	95.2928	1.51702	2.63463	43.5306	4.09268	2.67481	7.06921	8.06629	4.7583
AIPGENE11127	24.8821	24.8694	78.6338	102.753	39.423	47.1033	52.1303	108.858	54.0184	62.1277	72.3299	90.2335	102.529	114.158	65.4821	87.3531
AIPGENE11128	34.5841	82.1164	72.4799	48.9127	75.6459	38.783	112.266	71.2168	66.1472	43.3529	16.1636	72.691	43.4818	90.627	115.775	81.8776
AIPGENE11129	14.1278	9.70719	6.6735	10.7261	5.10295	6.98143	3.43589	7.0244	3.13128	6.4159	12.2993	3.54727	2.11207	5.25534	17.8243	2.73488
AIPGENE1113	317.429	292.82	346.678	286.444	306.571	267.423	256.147	346.926	265.954	298.019	199.347	266.85	323.559	289.33	321.439	216.926
AIPGENE11131	65.303	25.4547	96.1584	95.8968	39.8784	30.4205	50.1835	32.1261	66.2419	48.2077	73.3967	41.6953	82.4612	24.2331	61.8388	17.7236
AIPGENE11132	50.0304	7.53959	26.0133	22.3152	26.5718	28.4556	29.3825	18.7138	20.5684	31.9563	18.906	19.557	23.281	16.0479	15.5165	13.263
AIPGENE11133	4.62937	3.42332	3.74111	5.89622	1.51595	2.81752	1.86382	2.83565	0	3.74389	6.04647	2.98161	0.688483	5.70715	0.529513	3.22734
AIPGENE11134	4.39346	6.16866	29.0406	17.7739	0.63128	2.66645	3.99417	6.19492	22.4519	27.7703	29.8057	19.3396	9.54471	20.6444	1.16332	1.12445
AIPGENE11135	8.74998	0	7.18461	7.31144	4.91184	1.56578	5.36326	3.27093	6.25692	3.95671	5.88975	2.70126	9.20308	4.75261	4.22401	3.89965
AIPGENE11136	5.53369	23.5748	7.23549	10.2337	10.2342	4.39951	15.9192	11.9018	16.4067	4.81389	18.0381	5.92527	16.5485	23.9787	24.0759	33.0322
AIPGENE11137	44.1068	35.4772	28.5672	34.1009	31.0654	42.3982	34.0005	53.4351	53.832	10.1102	26.2208	16.7892	34.0406	31.3908	55.4584	21.1698
AIPGENE11139	5.91586	6.70808	9.53772	6.31083	3.28394	0.776344	3.57542	4.35443	2.50717	5.38427	11.9885	4.35416	5.58031	4.20387	3.59473	1.54509
AIPGENE1114	37.8653	12.8945	34.7764	29.2049	28.7421	37.0731	29.0454	39.0325	38.379	28.9412	19.8234	35.9984	23.2585	16.4936	28.2908	17.6635
AIPGENE11140	11.804	4.14279	10.6887	11.3529	8.74948	10.8042	9.10731	9.2979	3.89852	4.06942	2.46439	4.47917	11.7359	4.90465	9.11581	12.2058
AIPGENE11141	69.5637	20.9914	21.4171	16.6535	60.758	25.6592	24.0376	35.111	4.77187	25.9334	10.0429	6.00204	11.2565	8.5544	25.0944	15.3302
AIPGENE11142	5.97972	6.7534	3.8034	4.57007	6.04969	3.78822	7.26038	4.5043	1.65574	4.19753	7.1947	3.53298	8.00794	4.18107	2.88173	18.8146
AIPGENE11143	18.2006	13.7703	16.4463	9.22321	15.3443	7.25571	12.8223	8.61352	7.48675	11.2278	10.383	11.7236	5.30133	9.16101	6.62401	15.6055
AIPGENE11144	30.6188	26.7494	34.2789	28.64	21.0316	4.96088	14.847	20.7462	24.8854	16.0773	27.7385	18.9623	15.9249	11.5504	10.7824	14.3449
AIPGENE11145	8.05169	9.64	9.7415	9.57161	9.51484	10.4002	16.8896	9.95456	4.28751	4.9346	14.2006	5.3815	6.30968	4.18305	15.5596	5.21264
AIPGENE11146	5.85609	6.98687	15.8449	16.4008	11.8984	11.0419	12.6445	10.1075	11.2306	7.49406	61.9505	11.7218	15.4214	17.8835	14.3761	11.8027
AIPGENE11147	0.651689	1.62014	0.333217	1.0071	1.83303	0.322256	2.95283	1.10187	7.61689	2.47794	3.86615	1.28643	0.241851	1.39891	0	3.24813
AIPGENE11148	11.3266	27.9744	14.3659	11.4531	14.2153	22.6679	15.5948	14.1238	7.84187	4.13093	24.9698	7.60658	18.2211	8.43198	8.65151	22.2312
AIPGENE11149	2.2642	6.01282	1.6105	4.7354	5.46056	1.55017	6.60257	5.18843	0.611496	2.70483	6.17057	3.51638	3.40945	1.93263	3.99034	7.64114
AIPGENE1115	18.1352	3.69613	15.458	2.19169	7.01382	6.13977	8.73795	6.40179	5.41264	3.3663	12.1261	3.9974	11.2719	2.46036	9.16663	3.71016
AIPGENE11150	22.7136	18.3853	66.7011	36.6969	31.1628	28.7151	69.2856	50.3216	16.6811	31.6754	30.1531	21.5626	80.4942	50.1835	69.8985	35.185
AIPGENE11151	6.23914	1.79698	0.977939	5.65015	5.13013	3.529	2.92899	2.94651	2.33909	2.67144	8.98969	1.87036	2.64733	0.95565	14.3919	2.81974
AIPGENE11153	4.59785	0.514875	7.15244	4.19319	2.96608	5.58584	8.23794	4.95064	2.51775	4.17244	12.6284	3.59157	4.54138	4.47729	5.6959	14.6648
AIPGENE11154	8.31264	5.48482	2.25736	2.26552	3.10243	3.53537	7.93147	5.26424	6.24743	2.62823	4.55097	2.37493	6.54616	1.19691	1.26696	5.64759
AIPGENE11155	1.5971	0.779507	2.71961	1.98369	3.00299	2.29049	2.43083	2.25122	0.446875	2.07702	8.61794	1.9556	0.681827	2.3737	3.12999	2.85149
AIPGENE11156	5.57944	22.1537	6.75464	7.14479	8.24981	8.97613	17.0235	8.13434	4.7481	5.77806	15.2505	3.5864	3.74329	6.67722	9.41201	43.2784
AIPGENE11157	25.9489	3.37635	10.792	12.5179	12.8596	11.6332	20.8449	19.2959	16.3863	11.4366	33.8533	5.04143	9.54985	15.5369	1.53827	5.36971
AIPGENE11158	8.21842	3.12207	20.4909	6.80476	18.8132	5.4229	8.55817	7.73529	17.5249	18.0265	13.9966	22.8036	8.55352	7.01229	10.2516	10.6207
AIPGENE11159	0.59411	0	1.85884	4.29008	0.613452	2.77653	2.25424	3.005	20.7739	0.855015	19.9543	4.58868	0.454348	6.36482	10.3893	2.89797
AIPGENE1116	8.58344	19.6216	6.96155	5.51577	8.68741	15.1909	13.1463	7.56063	29.7306	12.7581	20.9715	11.3231	33.8307	14.063	26.2949	45.7129
AIPGENE11160	3.08582	2.7107	2.27175	3.2039	2.16407	4.38269	4.95617	6.58955	0.631767	1.26708	2.23275	2.47715	0.41741	2.35488	2.03571	6.05183
AIPGENE11162	5.14187	6.79066	0.594812	0.717636	0.535607	0	0.925321	2.88688	1.24553	8.48921	11.9312	3.77417	0.435795	3.23234	7.98124	3.2511
AIPGENE11163	41.116	51.6119	49.3411	39.5052	40.4726	59.2111	42.3423	36.2506	32.2846	30.5584	141.071	32.6188	37.0595	43.2437	55.4288	42.6378
AIPGENE11164	10.5999	15.3251	26.8679	19.3222	15.0535	9.6421	12.631	21.006	7.14734	21.5942	21.2138	21.3325	8.37267	8.06362	3.94768	3.21847
AIPGENE11166	4.31814	8.9607	7.66219	7.25918	9.18532	10.2647	9.49921	5.36463	10.6394	8.19967	7.0178	7.3157	10.362	17.7915	17.6277	18.8016
AIPGENE11167	518.247	647.76	482.132	479.802	672.682	751.299	575.432	506.33	347.307	303.636	105.702	297.216	235.024	245.736	196.085	345.239
AIPGENE11168	20.8418	10.5523	37.3585	9.69389	23.4215	26.8555	22.014	19.2959	19.6294	35.2632	25.4035	37.1598	18.2808	44.4495	9.49376	79.4306
AIPGENE11169	15.7965	10.527	15.1869	15.5781	15.0269	13.4705	15.6392	8.63873	19.4801	16.8027	18.0225	15.8191	13.0221	15.784	20.2736	23.8393
AIPGENE1117	39.6036	46.5987	32.7278	18.8758	36.9092	32.8414	27.1269	22.4163	27.9853	34.1992	22.4283	33.8559	23.1484	29.4903	49.4155	22.4627
AIPGENE11170	10.7501	12.9757	69.896	37.0747	2.17937	3.4314	5.09033	10.6257	55.9647	115.015	41.3397	96.3288	2.17416	20.9884	0	0
AIPGENE11171	10.9544	7.38561	2.2986	3.86896	2.0047	4.12058	5.75981	3.30831	1.29499	3.82978	3.23399	4.02551	4.20854	5.11009	5.92731	22.2624
AIPGENE11172	3.73422	4.75443	0.480451	2.33745	3.94394	0	1.50522	1.57013	0	2.46826	1.79251	1.53119	1.0501	3.19446	0.537068	4.84009
AIPGENE11173	50.4461	73.5482	70.7104	63.5791	50.8497	63.4698	59.2555	73.2744	178.151	131.437	56.2259	79.7897	110.556	123.821	142.598	102.425
AIPGENE11174	109.027	58.5049	23.3017	34.7229	36.0087	38.2715	44.2068	36.2415	86.1011	27.3528	19.7966	49.9822	57.2603	36.7806	21.664	3.41701
AIPGENE11175	25.9791	61.8436	10.9655	21.7141	10.7963	18.213	9.06426	13.6254	44.7514	17.4939	16.881	16.6165	17.6263	17.9456	7.22395	20.5954
AIPGENE11177	5.10373	0.595546	4.05445	2.20149	3.55819	3.14586	2.22975	1.8785	0.25096	3.65725	0.847204	0.800352	0	1.22678	0.415884	0.213068
AIPGENE11178	6.12156	6.81848	5.45581	6.82614	6.10537	6.88082	4.14371	4.55053	18.6556	10.8898	15.3606	5.16294	7.64168	3.52919	9.87613	6.6136
AIPGENE11179	36.4984	25.7612	10.2094	8.92434	0	4.9254	1.05991	2.48389	26.6596	27.582	28.327	7.00811	4.1023	3.68941	7.42811	1.39115
AIPGENE1118	39.2394	54.3314	35.3313	47.573	68.0263	69.0806	59.8992	64.0284	44.6908	36.8127	31.7282	55.1033	61.1579	69.9287	75.9399	72.8655
AIPGENE11181	15.1254	7.84227	15.7276	12.5604	9.1346	15.7427	13.3789	16.127	7.53788	12.6677	13.8315	13.2631	12.9459	11.9488	14.5953	13.5887
AIPGENE11182	53.9253	86.6518	91.1181	75.0321	87.3245	82.1355	93.5452	109.507	96.325	81.3347	60.5799	88.8533	104.709	97.2397	73.0017	71.0298
AIPGENE11183	56.4802	51.1318	62.4449	42.574	26.2185	27.6403	29.838	45.5671	61.3436	66.3828	54.3105	66.7429	90.422	63.5353	89.0096	96.4551
AIPGENE11185	2.60345	3.63401	8.49451	5.92648	5.27646	7.76232	6.7353	5.08579	7.45836	5.58763	8.6753	11.1623	10.7555	16.1258	8.01325	33.8001
AIPGENE11186	19.339	21.0489	26.4878	27.0169	18.9003	22.9951	19.7079	24.3688	39.2217	27.0724	16.1082	19.3931	23.1096	26.4812	43.4468	21.077
AIPGENE11188	9.31495	35.0026	23.4527	18.9413	31.2865	19.4594	46.6174	46.2508	47.4647	12.1091	24.4997	10.3242	32.4893	12.3297	57.0848	55.2928
AIPGENE1119	20.4383	6.34021	9.70759	12.8887	11.6216	17.4961	9.05521	12.1957	13.1193	17.5455	11.7605	18.9515	29.45	19.9602	18.8028	30.8282
AIPGENE11192	27.6919	17.9778	266.713	163.777	4.59669	4.44353	12.92	40.4069	257.213	486.131	138.145	323.718	20.1581	61.5003	8.25498	0
AIPGENE11193	53.2704	33.8586	57.762	32.1411	5.84823	7.2738	5.28766	12.4809	103.234	149.526	60.4084	105.37	36.4149	35.4312	6.51581	3.92641
AIPGENE11194	41.8751	40.2351	37.3817	20.8684	60.8319	33.0897	40.834	31.2124	21.9024	44.5361	22.5208	36.3839	60.2314	51.1145	64.8034	58.7536
AIPGENE11195	41.6807	40.8962	57.6508	68.226	53.5861	67.2591	73.7886	68.2068	66.9433	66.8576	85.1457	72.7698	71.1134	86.9245	53.2855	95.4721
AIPGENE11196	6.51016	15.899	7.28834	4.13311	15.9776	12.8965	6.13004	5.46134	8.15321	3.11754	4.72446	2.64219	2.84727	1.43224	1.53919	1.3069
AIPGENE11197	43.5503	63.2919	19.738	38.3597	53.8795	61.3112	50.9011	52.5177	14.6837	16.4719	1.14208	12.1725	61.0511	31.1456	33.506	80.1123
AIPGENE112	5.44306	10.7797	7.73823	7.16673	7.81171	6.7032	9.07496	4.96192	29.659	8.3338	15.4379	14.7028	23.4133	29.4409	26.7062	25.1371
AIPGENE1120	9.47275	10.3931	5.21561	8.38912	5.74498	10.0682	12.3231	2.81393	4.44755	6.94072	15.0756	12.2539	13.1553	11.5418	3.24059	0.316586
AIPGENE11200	21.1019	22.8768	4.68325	8.15676	27.2887	13.0547	20.0299	20.25	6.16162	2.88268	12.7867	10.6259	6.4649	2.50799	6.40629	7.09282
AIPGENE11201	6.21748	5.2115	4.58184	7.17141	8.40796	11.9228	8.7965	8.92265	18.5089	6.14256	9.25388	9.17988	7.34323	6.881	16.4024	6.47572
AIPGENE11203	14.8707	15.3247	30.3648	15.3488	15.8084	17.6672	17.9727	15.1257	16.2943	27.6893	27.7071	12.8333	19.5534	18.7656	23.8828	2.65102
AIPGENE11204	31.7468	27.9258	67.5277	45.713	41.758	22.2212	32.2651	42.23	38.4885	51.9905	51.3122	72.8976	61.7438	29.7024	17.3931	52.1719
AIPGENE11205	27.3176	20.8132	25.2685	23.6507	20.8813	17.3275	27.8359	22.3365	19.6554	20.4642	30.3468	16.2599	20.187	14.5609	38.0719	30.7028
AIPGENE11206	5.75983	4.19818	4.01199	4.15129	3.85851	3.20834	3.71067	2.12734	1.34045	3.473	5.84971	5.17507	1.0787	4.51423	7.17708	4.69868
AIPGENE11207	44.7049	20.9299	21.5977	20.7707	19.9998	13.8929	17.6165	17.2352	26.1425	32.7676	22.596	34.0335	21.0409	35.3114	27.0519	22.1448
AIPGENE11208	3.31836	2.48773	1.57824	1.9068	1.35559	0.664873	3.25952	0.467069	0.888617	3.61136	6.64911	2.28623	2.62651	1.48683	0.257373	1.14493
AIPGENE1121	6.79984	13.8607	5.41021	13.6345	4.39603	0	6.85947	16.4251	0	10.8703	4.94879	9.89526	17.0112	8.70596	2.93958	1.60483
AIPGENE11210	5.92716	16.7264	18.7002	18.3431	13.619	9.76291	19.7912	11.0272	6.17038	3.21223	17.1913	6.68505	11.9351	30.2917	15.9213	23.4576
AIPGENE11211	37.8928	58.4482	41.6608	37.6372	71.8735	82.4872	63.6892	51.8774	55.6517	57.7881	49.5078	60.9895	108.436	80.4629	98.9134	79.419
AIPGENE11213	4.14925	2.98927	3.95604	3.9671	8.70825	7.37072	4.6687	6.46496	10.3959	4.54768	7.12651	4.16084	8.40776	6.93822	9.47573	3.27933
AIPGENE11215	6.1153	0.917119	3.6801	1.02211	3.63105	1.09134	2.06295	2.1576	0.979352	5.66882	4.03471	5.06317	0.410474	4.06445	1.90658	12.8635
AIPGENE11216	15.5169	10.5126	7.33641	12.0558	18.0975	12.2378	13.9535	14.9012	8.48677	6.9648	1.90506	4.15613	21.8887	8.94641	13.2176	10.7768
AIPGENE11218	5.82858	6.72354	35.961	8.96285	7.001	11.6735	7.25556	12.5653	7.73379	12.8398	10.1517	9.06805	5.09473	7.33115	2.14774	0.707582
AIPGENE11219	10.0955	3.64917	3.05401	2.2242	2.01476	2.94474	3.17709	1.87678	0.963874	4.85616	7.25469	3.89519	1.07214	1.66999	1.80256	4.44521
AIPGENE1122	9.988	11.1048	4.05323	5.08719	14.0986	9.93697	9.09143	7.55884	5.11632	5.4676	4.4245	4.96395	9.60584	14.919	15.0845	10.7666
AIPGENE11221	5.85062	13.0596	12.6838	10.9832	11.929	11.2081	12.526	12.7257	9.92935	8.76501	19.5489	6.84505	8.93604	12.4968	8.44145	8.77936
AIPGENE11222	33.2233	8.05473	40.2629	10.7694	0	3.12423	2.47467	4.21212	15.0421	120.8	31.34	35.2209	9.77463	4.01105	0	0.910721
AIPGENE11224	90.7782	10.2789	276.028	133.272	10.5656	12.1898	26.2425	40.7546	639.804	1370.67	355.909	1041.04	32.9906	102.659	20.6768	11.9096
AIPGENE11225	597.925	708.632	395.218	501.326	768.74	1016.86	629.402	500.829	716.002	521.72	213.879	708.883	324.948	400.725	372.115	469.554
AIPGENE11226	4.91526	1.80574	3.17796	4.43879	5.39576	5.24087	5.42065	3.94498	2.74938	3.61371	2.84733	4.13126	4.21801	2.36685	5.70316	1.14894
AIPGENE11227	22.8961	24.4738	7.81795	12.7457	8.79615	13.4923	14.6763	14.691	8.49145	16.5808	20.2403	8.37545	49.9818	25.1525	50.8674	52.3894
AIPGENE11228	7.91987	5.35538	4.28542	6.30972	4.13679	5.88429	4.38509	7.00855	2.91466	3.41703	16.4176	4.9107	3.18289	3.79537	4.68855	3.09374
AIPGENE11229	9.12411	34.5114	8.35974	12.0996	23.1326	9.14366	13.2999	10.2301	21.7612	15.4161	7.04682	20.2227	4.48585	16.1344	9.35198	20.3838
AIPGENE1123	1.94038	3.65803	3.66969	7.13447	3.87957	3.80887	2.49795	2.91996	6.05467	4.99563	9.21146	6.9297	4.29767	3.03964	0.633736	1.6797
AIPGENE11230	19.0097	7.26929	11.1073	8.04979	9.92216	8.58345	10.3491	13.5174	7.78483	17.2944	22.7277	14.3912	27.2609	15.7171	8.26505	58.9726
AIPGENE11231	20.7197	38.18	13.8245	28.616	32.9459	51.1648	49.9093	39.5217	13.8263	10.2277	12.079	12.2935	75.7111	41.9166	45.1135	38.4282
AIPGENE11232	2.91541	0	3.09532	3.08278	2.53722	4.14411	1.64016	2.75108	1.12131	0.978867	2.84891	3.0705	2.56305	1.23852	3.52924	0.560953
AIPGENE11233	19.5652	41.641	11.1215	19.6787	48.1131	26.8646	37.3949	31.9364	11.1524	8.35081	20.5293	12.0812	15.2355	19.7837	0	1.74841
AIPGENE11234	4.48185	3.09531	4.64035	4.58428	6.24558	8.11232	3.79886	3.48708	2.15146	2.18932	2.88058	2.53016	1.25287	2.45545	1.9253	1.34359
AIPGENE11235	5.47997	7.42166	8.51404	5.15675	7.05406	8.11749	8.74668	7.20695	3.53973	4.37305	14.2832	6.15374	2.2347	3.35315	5.9226	6.15865
AIPGENE11236	23.5046	33.5474	28.0278	16.4712	10.9742	21.2298	15.101	23.3967	21.5011	16.4404	28.2388	27.0533	15.0238	33.185	34.4361	15.1872
AIPGENE11237	25.6743	22.9321	18.5199	23.8461	17.1892	14.5693	25.0408	15.9593	19.7005	41.2519	6.76312	22.6506	43.2321	16.3488	23.1394	31.5953
AIPGENE11238	14.9738	7.64788	23.6723	19.1227	29.9815	13.2275	20.4408	12.2826	10.991	7.28959	3.26711	13.1467	40.2559	27.4066	10.4382	0.624986
AIPGENE11239	13.8767	6.03277	10.7195	8.77277	11.67	13.0933	15.5654	8.87652	26.6368	4.43079	31.5318	12.6557	12.0602	17.8922	9.72386	3.95848
AIPGENE1124	6.76599	9.39064	3.85616	11.3797	6.32305	14.5018	13.2312	12.9752	5.61917	10.0186	27.681	13.14	7.01342	12.0323	19.0214	12.9772
AIPGENE11240	5.07133	11.5492	22.0812	13.9233	8.9894	14.0212	12.0391	16.6841	14.6549	5.98926	18.6489	10.2131	20.2214	17.4635	13.9195	14.5562
AIPGENE11241	4.99266	0	9.23938	7.37297	2.46944	0.70395	1.90655	3.07673	9.71435	7.26055	19.916	9.97341	0.793023	4.94614	1.30156	1.47122
AIPGENE11242	2.72579	0	2.9911	2.88758	0.483411	1.36236	1.65632	0.990297	2.07802	2.85763	5.27632	0.669407	1.88111	1.3694	0	0.982584
AIPGENE11244	1.52974	0.595831	1.66098	1.55147	2.08237	1.06562	1.35272	1.11581	0	0.950429	6.5589	0.644975	0	5.30874	0	0.198266
AIPGENE11245	4.4779	0.816401	23.9401	8.61771	3.59697	0.53091	1.6675	5.77065	0.374595	13.8569	32.9582	4.56297	2.01203	17.8237	5.5231	0.378479
AIPGENE11246	8.92503	4.47352	15.8417	17.1729	9.75191	10.0354	10.6017	13.7696	1.92758	13.2641	36.8586	7.60116	8.49431	14.5127	6.31518	6.89268
AIPGENE11247	3.68959	3.21427	2.85665	4.41785	0.665923	0.608515	2.75903	1.94267	2.45145	3.02805	10.5645	2.76505	0.947957	1.43903	3.0734	1.3274
AIPGENE11249	1.94484	12.4315	9.45637	10.906	9.99667	6.37684	10.0887	16.1798	4.35059	10.9737	17.158	9.89131	9.63732	10.9561	25.2695	9.90703
AIPGENE1125	1.10876	1.54984	0.959332	2.88369	5.45777	5.23621	2.08381	1.57273	4.40999	4.03928	13.5452	3.97313	0.923543	1.04835	7.01029	2.75658
AIPGENE11251	0.815395	0.391206	3.03415	2.27505	1.1041	0.862145	1.20039	2.60026	1.30031	5.23892	4.95976	1.14583	0.155618	1.28125	0.269835	3.4411
AIPGENE11252	16.2693	17.5491	41.9187	37.0527	34.4882	30.4376	33.6735	52.57	14.0757	33.9009	59.0191	17.9697	42.2714	43.1741	22.1833	42.7129
AIPGENE11253	34.4661	22.6055	28.7126	18.339	32.7866	16.3865	22.7785	29.1902	9.36054	17.1761	29.4477	7.76425	15.326	13.0225	35.9444	13.772
AIPGENE11254	4.86223	16.8334	14.3053	5.76369	36.0573	34.0213	18.8415	19.8457	8.26757	3.69064	3.02396	9.13741	14.4763	10.0692	8.07753	21.036
AIPGENE11257	0.422612	3.40831	6.18218	6.0916	2.26385	4.36861	2.78494	1.54678	2.66078	4.47701	8.07688	2.56705	0.422678	0.693792	3.06911	1.65686
AIPGENE11258	5.13854	16.3979	10.3212	15.764	8.34617	13.251	16.6673	15.7203	6.24299	10.8138	13.0634	8.23282	15.5241	7.8089	9.86533	6.26405
AIPGENE11259	10.1456	9.91367	2.8636	8.0716	8.14403	3.88283	2.07825	2.9106	8.19097	2.86121	4.82466	3.60734	5.18986	4.28278	4.96993	2.04777
AIPGENE1126	4.23717	1.28426	0.790881	1.19087	1.44013	2.288	1.85	1.28727	0.823418	1.65055	5.0252	1.52832	0.287779	9.25688	1.3298	1.28827
AIPGENE11260	7.94688	10.1483	45.385	14.0038	6.45512	5.89941	7.09707	3.46164	14.2799	26.9962	25.7613	17.8231	4.43715	16.4546	10.651	1.20392
AIPGENE11261	8.34162	7.42982	28.9346	22.8386	30.7638	31.6547	31.1646	17.5581	10.9466	16.4254	5.91831	16.1422	6.8881	17.3382	0	1.28359
AIPGENE11262	2.521	29.9514	9.05199	11.8676	19.7381	9.45364	11.9409	10.4207	13.9129	19.2744	9.5267	17.8468	19.6895	17.3109	5.97922	31.4145
AIPGENE11263	6.3805	11.1948	4.09256	9.39029	28.8177	20.9803	16.7399	13.6628	0.363502	2.14512	4.98709	1.96811	2.04635	2.68537	1.75168	1.04771
AIPGENE11264	2.33764	1.14727	2.13116	1.31859	4.29837	3.72785	2.22049	2.40381	5.03927	5.10881	2.37371	7.76611	2.1262	2.99257	1.56739	11.6286
AIPGENE11265	10.1797	13.0483	0	4.5915	5.15761	7.0969	6.70096	4.52892	25.3534	17.7035	33.3878	5.03688	6.22524	2.01395	7.75017	0
AIPGENE11266	10.6708	22.6892	9.57052	11.7496	12.4003	7.9682	12.4736	14.8889	20.4117	8.53259	6.09502	7.32942	22.9677	13.0654	5.28409	17.3886
AIPGENE11268	24.2351	34.1927	28.9677	42.7643	53.2156	47.0044	37.2644	52.1482	32.2844	23.533	25.1669	19.658	57.1308	48.5911	64.0755	30.7157
AIPGENE1127	14.6421	14.6242	28.9994	27.9739	6.92128	11.3753	13.7223	9.35077	20.2939	25.6104	27.9683	14.1653	29.1736	26.7548	21.708	6.39709
AIPGENE11272	5.4109	6.86071	5.98754	11.5954	9.12319	6.16671	7.67908	19.7106	2.14405	9.34002	8.73021	19.0518	9.05053	5.57278	2.43092	0
AIPGENE11273	13.7633	16.707	21.6306	14.1917	8.15125	11.2543	11.8156	6.34356	11.6602	17.7089	44.0878	15.5483	19.7048	16.2556	6.93207	26.985
AIPGENE11275	12.9285	5.22971	7.68664	4.57581	2.36484	1.41043	2.63422	1.89884	0.797355	5.11519	4.26025	5.23022	1.93514	2.59068	2.33874	1.55287
AIPGENE11276	2.80353	1.31531	1.08305	1.68466	0.905372	1.16988	1.54338	0.985481	0	0.68319	2.52632	1.19668	1.18024	2.96878	1.24991	2.52784
AIPGENE11278	2.04458	0	1.29691	0.313505	0.720368	0.500467	0.540367	0.847753	1.09124	0.365849	4.04501	0.181793	0.187625	0.775797	1.46294	1.40433
AIPGENE11279	9.32153	11.7305	9.1398	7.4473	9.77128	4.71344	7.97164	9.06437	5.21942	4.25304	15.8439	5.12902	6.02697	8.60834	10.8439	7.46263
AIPGENE1128	5.98161	37.5914	9.75654	11.7807	10.6084	22.2101	15.8808	10.1157	17.0742	23.9737	9.54799	18.2097	20.4944	12.2401	17.1219	22.5502
AIPGENE11280	91.8621	119.938	84.4706	81.4999	83.2032	75.5829	78.8814	105.39	69.9977	64.4256	82.8055	73.1547	70.4255	66.033	104.378	89.2533
AIPGENE11281	188.794	108.585	82.2099	41.7458	168.26	55.6297	54.6696	83.6955	19.5269	73.8407	17.1342	7.62481	22.6128	17.8241	112.698	21.776
AIPGENE11282	26.5345	22.6306	44.8028	28.7871	26.5091	31.2199	20.9528	26.2671	45.7367	29.7579	25.0979	31.6048	20.513	24.8899	30.8159	20.569
AIPGENE11284	13.6144	18.7108	7.31229	12.596	0	0.503988	2.16866	3.10513	0.727647	10.1264	9.33362	1.83897	1.14521	2.51751	0	1.42396
AIPGENE11285	1.97326	0	2.06799	1.88535	8.61718	8.59248	4.82206	5.04878	2.41217	3.59173	16.0237	1.35624	0	0	3.07956	0.755923
AIPGENE11286	3.18474	0.987755	4.45339	5.08819	3.51843	1.60454	3.78456	1.01749	2.78321	1.96026	17.3409	2.11745	0.441195	4.14085	0.695933	1.98354
AIPGENE11287	24.934	24.6299	37.1256	21.6793	17.9456	21.798	17.5129	11.1168	37.2593	24.4165	31.8829	27.4457	20.4638	22.7362	17.5572	11.9328
AIPGENE11288	28.175	31.5504	41.629	48.4533	48.0671	62.8192	41.0495	48.3891	31.0956	30.5124	32.242	31.4115	24.4788	24.7754	34.0954	35.2418
AIPGENE11289	6.37097	5.01819	4.69763	9.14451	6.35048	6.94563	7.75421	5.02957	2.27435	6.84742	22.4561	4.63834	4.17342	4.64079	2.23567	7.88723
AIPGENE1129	11.9148	12.4303	10.7185	23.4873	26.1545	48.6034	37.5175	42.3232	8.15676	11.0499	3.78086	16.1231	48.1431	56.9099	75.5745	71.2007
AIPGENE11290	18.8976	23.2681	15.4685	19.056	13.505	13.6771	15.6721	13.7833	21.0634	12.1776	16.5237	17.0945	16.837	15.1721	14.7292	22.1269
AIPGENE11291	1.06804	4.88795	2.84595	3.68807	1.93836	1.81843	4.97695	5.19188	1.33703	2.95367	18.3861	1.83341	1.35427	1.69169	1.8454	3.0927
AIPGENE11292	2.61952	1.08586	2.37787	1.64563	8.76349	7.64347	4.71521	3.0874	0	1.53308	2.05881	1.15302	1.95977	0.8289	10.7119	1.96237
AIPGENE11293	16.9231	18.1832	5.23654	19.6437	32.4762	42.0002	39.7015	30.761	11.5412	6.6804	14.6984	13.2875	29.3775	22.6969	29.2347	25.0466
AIPGENE11294	8.8908	5.80626	4.1566	9.74085	5.4679	4.45384	5.5794	9.67319	0.49469	5.79496	20.8584	5.2545	1.7572	10.1736	2.82627	1.82153
AIPGENE11295	2.6095	0.404698	3.2607	2.87266	2.22788	2.99942	0.816468	0.738501	0.356545	1.03344	10.422	2.56911	0.608511	0.473874	2.7349	0.715793
AIPGENE11296	57.5269	130.45	54.1391	36.7275	58.023	48.6356	81.9327	56.1596	41.0513	20.8659	12.3402	14.3306	41.9275	32.5718	38.7821	18.9578
AIPGENE11297	3.75733	4.43193	0.839425	2.29109	1.86178	2.20322	2.78035	1.11242	7.17067	1.36671	13.0933	1.34471	2.41418	0.611558	1.27076	1.19779
AIPGENE11298	8.16457	21.9452	3.91472	6.45671	0.937549	0.431076	0.726435	1.60543	2.77136	2.72417	5.62219	3.63579	1.79895	2.52236	2.60912	1.33011
AIPGENE11299	13.0951	25.8043	32.498	30.7404	21.0939	23.8921	26.1662	23.0072	24.6542	35.2079	46.6492	33.5243	29.5814	23.0317	11.6324	28.3323
AIPGENE113	21.2599	15.7725	40.6792	70.1236	38.9501	40.7604	46.829	44.8264	58.0728	19.6031	30.1632	27.3278	20.5605	15.2847	48.81	15.6553
AIPGENE1130	11.1899	4.51414	4.03287	3.77336	1.70936	4.25433	1.50408	3.02887	1.45156	1.38548	2.63871	1.55757	1.27902	0.891036	1.1486	0.634305
AIPGENE11301	7.5893	4.61309	15.2889	10.9676	3.59803	1.34741	0	12.4437	5.95355	5.59647	24.1959	16.3832	10.4662	0	4.61797	0.780318
AIPGENE11302	195.421	48.4675	291.71	183.242	38.0894	118.633	123.396	99.7395	50.1855	222.397	209.828	215.711	116.806	244.69	63.2978	148.6
AIPGENE11304	0	4.55734	17.8336	6.22805	0	0	1.59807	2.88397	19.8425	8.66985	13.3495	5.31517	8.63244	13.0994	6.50256	6.21179
AIPGENE11305	1.90504	1.02609	0.859907	0.71522	1.85288	1.09152	0.742168	0.870514	0.557019	1.37891	11.0884	0.598282	0.680105	2.09092	0	1.11896
AIPGENE11306	41.6172	27.4023	31.5507	25.6804	32.7964	32.9818	35.205	45.7508	53.8498	35.4351	27.4045	56.2867	71.8768	38.9731	58.8489	65.6671
AIPGENE11308	9.46966	4.32447	7.09424	4.54163	6.84444	8.98113	9.21381	3.36292	10.4777	14.9847	3.97139	16.8381	10.9887	5.0638	11.9212	14.7089
AIPGENE1131	14.4963	3.60815	1.9492	5.36194	7.40042	7.7827	5.79813	5.30658	3.66023	8.30081	18.0709	4.88238	4.84442	5.49651	11.5657	6.32565
AIPGENE11310	97.5163	117.37	165.95	175.422	134.484	143.597	128.886	247.546	147.724	114.926	118.254	133.94	179.247	172.382	185.654	108.937
AIPGENE11311	8.07898	12.8092	29.7725	17.1466	16.3053	12.2467	14.5583	11.6246	48.9854	26.964	27.7828	30.0182	28.0794	28.155	22.0736	34.281
AIPGENE11312	4.96885	9.00171	5.49714	6.52664	5.30296	4.13915	5.88483	6.65604	3.60663	6.70796	8.71594	8.60222	8.63791	7.04835	5.71852	8.9895
AIPGENE11313	1.7676	14.3166	14.0784	11.7058	9.93863	3.71794	5.92856	4.44443	0.288596	6.78908	21.3087	6.1846	4.18374	3.95186	6.26298	2.08747
AIPGENE11314	43.5211	40.2089	22.8963	20.9717	25.7596	21.6445	26.6397	18.598	83.7394	36.4443	23.2318	24.1587	27.3843	31.9431	41.0327	6.97633
AIPGENE11315	163.693	246.21	205.732	287.484	303.63	255.531	225.202	446.382	99.4361	125.839	104.453	177.608	104.341	102.836	150.365	94.8621
AIPGENE11316	0.277865	1.32765	1.37416	1.89209	2.57613	2.44769	1.56894	0.834066	0.752191	3.11622	8.71309	2.1601	1.40107	2.8365	0.924303	3.12886
AIPGENE11317	0	10.4378	6.71589	4.39432	5.40751	6.39796	4.88616	9.38106	4.14015	4.89549	4.53713	9.69093	7.40963	1.48847	8.64217	10.9654
AIPGENE11318	7.71048	4.78939	14.297	14.1452	14.5728	20.1047	16.0578	12.7719	8.78037	3.62045	6.50901	5.7417	8.39415	19.6926	15.6736	5.14468
AIPGENE11319	76.4704	66.3876	58.4611	44.6087	41.0751	53.8222	37.602	35.9634	83.3599	100.479	60.0668	85.0514	74.0634	56.5024	41.5842	50.9757
AIPGENE11321	108.946	97.1757	97.8677	77.4942	98.4611	89.0137	83.0994	123.483	65.0126	97.5711	66.1592	57.7653	84.9713	97.6522	119.008	44.3569
AIPGENE11324	50.7473	52.065	44.141	58.4132	29.6167	40.9753	44.1212	65.8311	57.4403	52.9864	44.7831	53.4678	31.2182	66.2304	20.6263	60.3762
AIPGENE11325	23.3888	21.9057	22.6155	28.5725	28.8824	30.6963	27.6437	26.5737	21.1566	18.8193	16.7113	28.1313	39.3293	28.6172	30.2175	23.1818
AIPGENE11326	15.3178	7.7547	11.7831	17.3014	5.32951	11.7932	10.0613	11.7578	6.02624	9.82985	13.6321	5.82446	11.1801	7.82413	6.44059	11.6726
AIPGENE11327	20.1163	22.4321	15.0002	15.4264	16.2928	18.5452	15.5888	16.0599	10.544	10.3301	16.6388	16.87	12.7358	17.3431	20.8458	11.4398
AIPGENE11328	15.214	40.4089	21.072	21.0618	16.2396	14.7387	13.9189	12.4892	1.52721	11.6523	13.1719	17.969	22.9945	28.19	7.3005	24.7322
AIPGENE1133	7.71281	12.6438	6.37981	9.58346	14.1809	17.5515	12.0784	17.3689	25.7799	4.95875	11.0432	6.08653	21.6003	14.7467	18.2539	31.7964
AIPGENE11330	95.1103	154.752	161.058	159.588	137.361	148.727	131.108	206.204	89.6916	118.555	104.691	123.584	116.343	143.377	154.636	91.9552
AIPGENE11331	2.53367	2.3883	3.68319	12.2112	6.0351	6.48813	6.52174	17.4883	12.2372	1.03592	3.74033	2.58184	6.98229	3.25457	2.47528	2.39792
AIPGENE11332	5138.49	4798.9	2821.22	4853.99	12372.1	8447.29	4300.1	10357.3	3418.96	5219.22	2561.59	6772.96	2131.96	1255.61	792.093	1117.07
AIPGENE11333	4.47956	30.4034	2.06954	4.24239	0	5.20274	5.06281	2.51579	3.17866	3.94642	7.44882	2.07668	11.4454	17.8756	5.70003	0
AIPGENE11334	1949.89	1830.94	1431.73	1534.18	2397.59	2481.96	1558.65	1399.5	1439.63	1019.6	290.744	810.01	513.471	613.541	573.778	697.435
AIPGENE11335	38.4067	38.6141	30.4773	33.9668	21.2687	35.0583	25.4713	24.2155	44.8903	41.4571	26.7116	32.9487	22.3707	27.9464	12.7371	22.7144
AIPGENE11336	27.8967	23.2763	29.6985	21.2141	23.6636	30.8517	24.2905	23.0251	32.2221	23.5999	22.1393	27.805	24.0136	22.3136	17.982	26.3134
AIPGENE11337	33.0179	36.4982	29.7181	29.748	27.7388	21.2318	35.0838	28.4759	46.4077	34.8727	53.8552	43.5561	47.1351	31.7002	40.274	34.0625
AIPGENE11338	20.7371	35.9021	3.2255	14.9108	83.5241	85.5967	68.3449	39.2048	16.8582	0.992068	7.4016	7.76226	18.869	14.2578	9.02306	9.67794
AIPGENE11339	6.45554	7.76007	12.1106	7.74136	13.4304	23.5837	13.4008	10.5864	14.6515	15.5274	14.3031	14.5039	12.6085	18.5484	16.4326	14.7255
AIPGENE1134	14.6675	17.6768	37.6128	37.3066	23.07	28.7896	38.1018	26.9707	11.2794	17.3692	33.7404	17.0629	13.7802	19.159	15.5984	23.9346
AIPGENE11340	7.56458	3.33507	5.06634	5.519	4.45958	5.88112	6.27299	10.2524	0	13.3239	4.45925	2.5174	2.25929	1.85846	2.2545	1.12329
AIPGENE11341	18.4618	16.9999	8.99741	29.2247	38.4561	33.9443	28.8411	39.9974	23.1413	28.5371	13.7299	22.7293	35.7997	31.2775	12.5874	59.1375
AIPGENE11342	18.4906	27.5797	28.0553	35.5653	23.6818	23.173	19.177	28.9396	39.3558	29.0822	27.276	36.7932	40.2731	31.1942	29.2546	51.5785
AIPGENE11343	20.8728	41.8919	22.0389	17.4152	32.0708	47.4745	20.419	19.6478	63.7262	23.3608	11.6021	25.6283	48.784	32.402	30.1275	41.4386
AIPGENE11344	24.717	8.13159	7.54053	8.05668	14.782	12.9988	14.255	10.6576	6.92906	10.1279	29.5554	9.24184	8.92597	8.27423	9.25924	13.6893
AIPGENE11345	49.635	22.8829	26.3049	32.2476	33.4348	32.7788	24.0342	43.0869	17.5533	20.4383	12.0178	19.1372	21.4239	19.2124	13.677	13.7263
AIPGENE11348	31.8418	27.8085	20.0711	26.1653	27.2661	31.683	28.3667	43.1339	32.5301	18.924	18.7482	23.2986	64.7974	49.1253	46.4795	63.849
AIPGENE11349	12.7266	16.5138	11.8863	10.9898	10.0723	21.2782	20.0773	11.3433	10.2526	16.7443	12.033	18.5588	16.2872	10.5592	32.3603	2.0899
AIPGENE1135	5.45554	4.50154	6.96997	7.46849	9.52862	10.7087	9.72799	5.19081	6.67636	6.89183	8.42101	7.78205	13.0449	10.8336	15.6325	17.9802
AIPGENE11350	2.4153	5.63339	6.85549	6.44632	10.4389	4.26039	5.63008	7.85893	5.02518	3.26004	8.66707	3.01212	6.09015	5.37485	6.55479	8.60509
AIPGENE11351	9.93001	21.5212	29.902	11.7011	5.66978	4.764	6.60906	11.0253	13.0308	23.4046	20.5573	17.3565	4.30965	7.19506	4.763	5.13238
AIPGENE11352	9.46039	12.8003	7.08239	18.3166	25.446	32.393	25.6496	34.289	16.0361	28.6628	21.1447	29.9062	24.4885	22.1216	9.6864	19.779
AIPGENE11353	0	0	1.05316	2.4755	2.79649	2.13399	4.35396	3.32523	1.83061	2.57704	5.55399	3.67238	3.07465	10.5172	4.73616	0
AIPGENE11354	24.9775	15.1078	10.7398	7.99352	11.1347	4.08589	5.73752	5.69308	15.6441	22.9022	8.05647	13.2816	9.22058	10.8208	10.152	8.56166
AIPGENE11355	30.1072	24.559	49.306	39.8559	18.5643	18.0308	22.2514	30.3121	33.3875	75.6823	27.3388	49.1016	33.1469	50.0241	26.9737	41.4037
AIPGENE11356	6.88659	7.27227	9.39177	16.4875	6.16083	8.83649	5.90926	5.90061	9.31256	9.95392	6.87426	9.12336	4.37587	8.42534	3.24856	1.98964
AIPGENE11358	16.5971	5.94249	11.626	13.6024	9.74373	11.9314	30.4711	19.5144	13.2358	11.9853	15.3225	11.8082	20.3207	12.7736	29.202	8.37702
AIPGENE11359	10.2542	5.47918	14.0866	27.9378	7.8196	4.53418	10.078	20.2109	0	31.1049	19.3898	31.7255	0.985462	8.11892	3.74679	11.0271
AIPGENE1136	30.5115	22.0926	25.2175	29.8138	50.9635	73.4537	45.3257	42.2453	55.3416	32.056	40.6694	34.2985	21.4993	28.6021	22.806	45.9528
AIPGENE11360	21.6653	12.3063	59.899	29.3475	22.1348	11.1109	10.8739	27.7342	47.8546	38.846	34.1126	44.863	7.33455	16.9467	14.8302	13.6266
AIPGENE11361	24.4566	14.0653	12.9518	14.6433	13.1605	15.6233	18.762	18.6566	16.1721	12.1989	8.63454	13.1142	10.6555	11.0606	7.85	32.0923
AIPGENE11362	22.3268	23.0152	20.4178	15.4182	12.006	24.0219	20.3397	23.6929	29.0241	11.0944	10.1044	22.4758	8.54856	15.7635	15.1381	6.75345
AIPGENE11363	6.28527	0.993819	0.410462	2.09466	0.942339	0.593095	1.17647	2.45959	2.244	3.3606	4.02783	2.51221	16.7358	8.80748	13.3549	12.9225
AIPGENE11365	11.5891	15.4168	12.1325	10.5783	15.7119	1.95263	4.88854	7.25228	19.3324	17.3275	10.2403	11.6577	8.91293	6.11917	3.01177	9.97334
AIPGENE11366	0.337795	2.24203	2.0733	2.49652	5.04779	1.66571	1.79732	1.12658	0	4.01381	1.6816	1.81964	1.5063	0.414208	0	0.561943
AIPGENE11368	1.87609	27.143	4.73856	8.42245	14.1479	23.8179	17.719	16.9102	28.7226	12.4125	4.53802	14.6952	28.9962	20.3567	10.983	42.0481
AIPGENE11369	12.819	3.03683	9.89565	2.08011	7.89331	3.28477	4.73885	4.42957	8.26419	12.2502	9.98466	13.5577	7.80647	8.3502	4.49618	10.0121
AIPGENE11370	25.2135	17.5492	36.4883	19.0083	31.3596	52.5177	49.6411	29.6004	42.0915	36.4015	14.2979	42.7078	74.74	38.1529	60.7097	69.1028
AIPGENE11371	42.3948	23.453	52.0715	32.3392	29.6017	31.3992	27.976	30.6265	31.9788	43.9684	28.0987	32.6143	43.8016	39.3084	29.6958	26.0557
AIPGENE11374	140.867	74.5444	500.965	208.136	5.7204	17.4531	16.2963	44.6398	295.856	388.816	446.834	332.321	23.5243	163.805	3.5142	8.11543
AIPGENE11375	25.6157	20.3833	16.5984	13.4119	8.84153	9.76035	5.89166	9.2224	76.451	36.4115	11.3451	19.9167	8.25193	14.0977	4.99121	3.29825
AIPGENE11376	22.5096	53.8737	33.661	28.9743	39.0779	64.3312	38.9375	31.9389	47.6533	35.1248	13.5171	26.8149	16.3336	23.4365	39.1816	38.1251
AIPGENE11377	12.8982	5.70732	4.82294	8.24941	7.88472	9.0095	10.8921	8.49721	10.5838	8.86699	14.9578	8.01876	17.0903	7.74684	3.91451	16.2559
AIPGENE11378	82.6385	41.7297	53.8799	63.3989	61.5916	79.196	48.3975	82.2275	87.3137	82.7203	34.4713	52.0177	85.799	63.1552	44.5895	60.428
AIPGENE11379	21.4496	20.7341	26.3544	22.4131	12.627	16.2006	14.0078	14.7747	12.3188	18.3228	21.0119	19.8477	8.01557	10.6491	3.31313	5.8877
AIPGENE1138	37.5877	43.4256	3.7997	18.2032	10.7123	0	15.5661	17.3068	0	16.9592	10.7215	9.71859	52.0071	14.3949	22.3488	109.716
AIPGENE11380	12.5426	7.61412	10.9113	11.9036	7.04723	7.52035	7.8207	6.17843	22.076	7.43605	17.4109	11.8905	19.745	13.4601	15.7013	13.8809
AIPGENE11381	5.84493	5.20553	23.5019	9.3762	3.63376	0.238389	2.06126	3.23587	3.07801	18.9193	14.5839	20.1163	4.65771	9.75751	1.66691	0
AIPGENE11383	78.9732	69.2358	83.759	75.0263	85.4181	106.35	103.922	81.7976	131.237	93.3513	60.1237	101.13	118.731	76.7207	127.873	146.903
AIPGENE11384	21.0608	19.1735	10.015	15.8081	7.02048	5.221	12.3247	16.2864	5.97394	19.0297	10.5772	11.6702	10.1576	8.78297	11.77	4.89005
AIPGENE11385	115.795	110.754	79.9976	111.455	114.908	102.86	101.78	155.968	114.611	89.0727	89.2337	142.393	155.002	126.009	181.312	162.728
AIPGENE11389	23.3044	7.85372	11.3162	10.3756	6.17607	7.2705	5.8914	5.42952	3.54073	17.0733	10.4133	13.7925	10.7388	9.18387	6.35234	11.8006
AIPGENE1139	7.10437	15.0106	12.1606	17.2502	3.44732	3.06971	4.82245	10.2438	30.8574	8.89724	9.22893	5.17917	18.6866	7.96934	5.8497	10.4964
AIPGENE11390	0.474498	11.9697	12.26	7.68531	6.21799	15.6132	8.40251	11.6731	13.993	9.74556	15.8995	8.80118	2.86424	5.9037	36.2381	21.9032
AIPGENE11391	1.92487	0.893808	6.23098	7.07462	2.68644	2.40545	3.62932	4.69152	3.72157	5.44977	9.74063	11.0017	3.29928	1.65172	1.40154	0.224298
AIPGENE11392	27.7668	12.1583	7.49875	13.7384	17.2835	12.2575	8.14177	12.5857	10.3894	18.3427	14.8988	20.939	6.15459	5.07762	8.41289	8.12452
AIPGENE11394	26.9898	19.1952	26.6941	20.5855	29.1454	36.4925	26.2638	26.2523	28.0566	39.8191	53.404	39.9708	26.7476	27.9352	40.4922	33.5101
AIPGENE11395	11.8187	6.07216	12.498	14.9536	7.39056	12.2836	13.9251	11.4834	65.1339	8.21913	34.3422	16.5325	10.6195	12.8429	9.08032	18.3314
AIPGENE11396	47.7995	2.79536	2.17371	2.44979	5.92532	4.79214	5.16276	3.30668	11.1838	11.1144	5.4459	12.4568	2.35762	5.68107	7.44281	8.03285
AIPGENE11399	48.9379	48.2702	47.0614	47.1563	65.4287	65.9578	57.1083	69.2844	79.4349	72.0209	40.4324	61.7337	98.0501	87.8984	84.9249	78.8661
AIPGENE114	20.0514	14.2127	9.14489	19.9324	19.6077	26.2875	25.3174	30.0476	12.8446	10.108	11.711	15.6875	17.1241	22.7061	10.7948	16.8511
AIPGENE1140	22.453	21.9482	23.7118	22.0829	34.6575	35.096	27.4774	23.9744	16.6015	23.2691	21.5993	26.4319	32.7441	28.2011	36.123	41.9924
AIPGENE11400	28.3561	17.8017	14.8662	26.4267	21.6417	27.3008	23.3788	21.1509	53.2504	43.4034	35.1034	44.2428	30.8677	30.5561	28.5817	28.5967
AIPGENE11402	30.7625	34.8497	64.2211	54.4709	22.6947	25.0481	19.8981	28.7694	23.3647	39.6224	34.3778	41.7033	30.9843	33.789	34.1935	32.6571
AIPGENE11404	7.93337	10.0308	6.01175	9.9641	10.3817	5.70008	8.21059	10.1427	6.48683	10.3167	8.56322	10.868	3.94778	5.68182	3.14712	3.28042
AIPGENE11405	14.0889	4.69014	2.87212	1.67247	8.78521	5.03466	7.97456	3.64559	2.45127	17.0288	19.3825	3.36609	5.39534	9.42574	7.43521	3.93347
AIPGENE11406	1.487	3.34131	10.2619	4.33055	5.56938	3.96064	2.92966	2.21908	0	4.50173	6.4966	2.16752	0.374888	1.54528	2.87156	3.35622
AIPGENE11407	21.8286	18.7083	35.6837	21.9226	16.4256	17.5001	17.6475	25.7105	16.1487	34.7798	35.3304	36.344	16.9068	15.1353	17.4738	7.72552
AIPGENE11408	5.21761	4.96412	3.44015	15.4233	12.1895	5.52868	12.5197	14.1077	4.5086	12.5924	5.00235	14.0984	7.78536	11.0084	0.428537	10.3727
AIPGENE11409	6.72964	0	18.8955	11.4662	2.33422	13.0811	4.85527	4.26997	31.762	16.2502	9.80151	16.3798	0	1.24116	0	0
AIPGENE1141	0.828871	0.339354	0.419834	0.631147	0.193046	0.404297	0.983936	0.686903	1.74013	1.0781	7.23165	2.79344	0	1.75352	0.942888	0.339747
AIPGENE11410	99.0759	57.389	71.4503	77.9682	75.2786	105.644	84.8708	77.4665	117.851	60.3351	37.2935	80.3125	43.9211	33.3508	13.1003	10.427
AIPGENE11411	14.0949	13.0929	16.0882	1.93907e-06	5.91527	4.2017	7.91889	3.52411	0	6.20324	9.8735	5.87012	4.34605	12.5614	0	1.6433
AIPGENE11412	94.6199	86.9453	107.914	86.5514	58.813	51.2296	62.4585	101.118	82.1698	104.542	93.7478	94.4269	113.52	118.312	116.693	122.81
AIPGENE11414	11.0555	18.3474	12.6014	21.0834	14.4698	9.73998	6.08667	12.3265	22.2368	14.9589	22.0035	22.5408	25.0711	15.2155	15.4555	25.0078
AIPGENE11417	13.8432	1.3604	8.7921	8.32299	9.1366	6.05672	4.78653	4.99374	6.3973	8.5361	7.34937	10.4481	11.2822	7.29272	5.16087	15.9251
AIPGENE11419	41.9303	38.9026	37.5692	27.8755	35.7969	42.0456	40.3339	37.9813	34.9876	35.5562	39.3032	44.8653	41.5819	55.5488	40.941	32.8418
AIPGENE1142	30.4668	2.31595	22.3273	27.9532	31.2984	33.8201	23.6522	15.4305	73.7323	50.5595	19.7339	59.3195	15.7647	22.4418	23.1803	28.2084
AIPGENE11420	75.3698	84.0337	67.2782	63.9362	102.065	100.768	93.3054	78.1253	139.331	96.0644	48.15	104.569	153.727	84.7731	130.309	149.078
AIPGENE11421	297.448	193.837	393.276	285.253	265.608	247.306	249.763	274.157	177.889	248.077	124.956	196.545	247.429	235.382	224.381	229.519
AIPGENE11425	9.87592	4.74868	3.9051	6.26866	6.24638	5.33303	7.11082	9.55452	8.56645	5.14467	4.75395	10.3928	17.2476	7.79702	18.9851	37.5492
AIPGENE11427	4.97602	4.38539	3.04007	4.79128	5.11964	5.57344	4.71937	4.7289	1.4857	8.52991	6.38475	5.62924	5.88359	5.59953	1.51295	3.59213
AIPGENE11428	7.83226	1.89762	13.2288	10.3748	5.76814	3.93178	6.94154	4.70908	3.65431	6.70098	14.2723	14.5614	3.40935	4.91727	5.85719	1.58965
AIPGENE1143	17.3891	6.65641	6.15595	10.5922	17.4891	27.3659	12.134	7.06238	13.2733	6.51581	5.14997	8.88407	7.76756	6.35353	9.97394	6.76461
AIPGENE11431	4.87208	7.58218	16.757	12.2056	6.72712	3.84201	4.51298	3.60565	19.5493	9.5686	15.2749	9.48943	14.9497	2.81794	12.0625	12.3197
AIPGENE11433	14.6835	32.4496	11.0057	15.0579	35.0399	22.8272	16.1348	15.5904	9.01223	11.0067	11.3651	16.271	9.93026	10.5901	3.74127	11.0235
AIPGENE11434	48.2694	42.5563	46.1551	33.8025	24.5057	21.4286	27.4103	34.4029	28.7256	42.0699	55.0254	38.4738	16.1112	29.8565	32.1057	14.4602
AIPGENE11435	22.6098	29.4968	46.3417	24.0877	25.0272	21.0743	27.0894	14.9652	18.5573	19.4175	22.5997	37.7027	55.3006	38.2023	8.34496	18.0134
AIPGENE11436	62.4707	42.9432	42.2485	46.442	124.541	133.287	110.582	59.8674	74.809	52.7202	23.9891	44.4523	127.833	44.0843	43.5708	135.682
AIPGENE11437	62.3342	29.7345	57.8392	56.4576	12.2459	22.7396	16.9372	26.0579	41.0309	38.1075	29.9687	57.897	26.0646	33.3185	9.43402	23.399
AIPGENE11439	11.5934	8.28442	5.46658	7.47399	5.29815	3.23155	5.87153	6.59306	7.11764	6.05372	5.90767	5.74839	7.97085	8.66525	9.23177	3.80821
AIPGENE1144	8.25449	3.31765	6.76176	10.2307	15.6279	9.60572	9.56037	14.4449	6.86883	7.00938	5.47673	9.32068	1.35202	2.59967	1.4335	15.8017
AIPGENE11440	41.5178	52.5867	54.4451	37.3348	70.475	91.0769	65.099	37.144	46.2602	60.8999	30.562	63.3076	73.3309	90.2052	92.8582	91.1408
AIPGENE11442	69.9707	88.2641	112.368	62.3367	65.8507	69.4731	76.3487	62.4004	77.9504	82.8132	68.3233	76.3748	113.563	109.574	78.2948	70.6622
AIPGENE11443	4.0664	1.6732	10.3348	6.52885	1.65932	1.99188	2.6906	1.40766	1.42917	3.13127	12.5106	3.53238	1.12298	3.7069	0	4.32927
AIPGENE11444	1.7851	9.39387	1.90497	6.62213	21.0289	5.52666	19.1798	7.11427	1.3431	2.5971	14.6987	5.40376	16.2482	0	4.24165	3.68824
AIPGENE11446	0	0	1.14487	2.23913	0.786553	2.80067	0.89387	1.40224	0.198055	0.533105	4.18629	1.30496	0	1.88366	0	5.8842
AIPGENE11448	8.32299	1.35291	2.93382	3.04151	2.44013	2.37873	4.55801	3.17014	3.08264	3.72878	11.8493	2.55172	3.16365	3.06174	3.386	1.26381
AIPGENE11449	5.37895	0	4.98789	6.01921	5.04487	3.61151	2.26237	2.01562	0.871084	1.43373	3.00812	1.09944	2.74348	2.26071	2.78767	2.04665
AIPGENE1145	3.07879	15.9003	2.10032	7.16591	15.0173	4.38737	10.0135	10.8405	0	3.7402	8.90942	2.45799	9.15699	2.51797	13.3487	2.46719
AIPGENE11451	2.98036	5.10375	0.485153	2.43649	1.57249	4.15792	3.72676	1.76376	5.85	3.09266	3.34881	3.23057	1.79893	3.8539	1.93229	1.98589
AIPGENE11453	2.73732	1.9249	1.14265	3.18872	1.28823	6.24428	3.89373	1.85567	0.155173	0.759559	2.39368	0.873435	2.37978	0.551073	1.56288	7.10177
AIPGENE11455	20.7976	16.9081	27.935	12.7234	12.9325	15.0957	10.0591	10.2404	12.0955	17.2788	17.246	12.1729	6.6199	5.77508	5.56962	3.10482
AIPGENE11456	1.65435	0.894182	0.140032	0.51502	1.68899	0.671902	1.60438	0.697919	0.190762	0.335049	4.80324	0.346927	2.10447	0.336022	2.73266	5.20407
AIPGENE11459	2.74553	4.80086	4.41253	5.98563	5.75796	4.43618	7.31435	4.04711	2.93819	1.48533	18.4541	4.89463	3.89851	2.71321	1.43594	4.40154
AIPGENE1146	6.16952	30.543	3.54724	12.1999	24.9982	23.5094	25.9291	21.671	14.1664	8.42859	7.2483	14.4469	27.5035	20.5736	54.7569	43.2669
AIPGENE11460	2.07777	4.76671	4.51967	3.65925	2.8652	2.03514	2.65727	4.00526	2.10471	3.32454	6.13534	4.0484	1.1671	1.33611	1.37566	1.41558
AIPGENE11461	15.8688	16.2406	19.1075	8.73438	14.8158	16.0892	17.075	10.5744	15.1009	16.443	23.6984	13.2343	11.4126	18.4507	13.8517	17.0427
AIPGENE11462	3.94741	2.72334	0.210483	1.2659	0.968157	1.41953	2.63184	0.574221	28.1963	0.196573	0.712127	0.147457	0.304461	2.01039	0.472964	2.27182
AIPGENE11463	0.425482	1.27195	1.03033	1.47618	0.186271	0.39306	0.630278	0.635441	0	1.38005	2.3645	0.990278	0.284353	1.05622	0.221004	0.21218
AIPGENE11464	2.13626	30.5248	13.8669	25.2067	32.3059	30.209	33.3333	24.5135	48.3478	26.5887	25.7432	27.9574	47.4735	43.9951	53.9045	19.3108
AIPGENE11465	6.70454	11.4582	10.9362	7.54563	12.4275	15.4701	9.79471	5.26469	31.6845	13.4085	18.4887	22.5755	9.45848	6.5861	20.653	6.61631
AIPGENE11466	15.1634	21.515	26.4572	20.5552	26.1554	39.6263	29.4898	26.157	40.556	16.0196	6.72374	17.9221	24.9826	24.3798	27.2616	41.8768
AIPGENE11467	6.8171	0	4.22096	4.80487	4.2526	1.80971	1.705	5.8393	19.8982	4.77222	22.561	4.12454	14.0284	18.3379	11.03	29.101
AIPGENE11468	8.3868	11.2567	9.1825	3.66101	10.7834	6.28411	9.10318	8.51258	1.74896	7.36103	9.20589	5.99258	4.11782	6.86473	11.3741	3.07315
AIPGENE11469	141.916	184.599	43.3619	138.722	442.977	541.316	658.008	353.435	212.744	155.78	26.4981	119.256	591.915	455.721	1005.27	989.622
AIPGENE1147	5.9529	1.10356	2.19687	3.34189	5.87036	7.50297	6.71872	5.70755	1.78734	2.11816	3.62237	1.55178	3.26026	8.42843	5.47169	9.8733
AIPGENE11470	3.61648	1.48105	3.83583	4.99474	2.17648	2.23061	2.57654	3.17034	0.674409	3.44015	3.47803	1.44369	0.234727	2.43153	1.36103	2.31686
AIPGENE11471	58.773	50.8359	75.6395	57.629	79.6467	79.8601	81.236	74.4898	66.1829	63.4129	43.8859	54.0845	100.021	77.0973	90.9892	70.8876
AIPGENE11472	28.5415	31.1731	45.0769	27.5352	28.7707	23.9642	33.9679	42.3416	53.2774	39.5985	30.5357	32.5728	32.2526	42.2951	35.3237	81.1728
AIPGENE11473	9.73147	4.25669	4.37254	8.1991	9.59287	9.20272	12.4825	11.1077	6.59856	5.17872	22.9732	6.0242	10.8984	11.3076	5.04086	2.43942
AIPGENE11474	15.1485	22.3756	7.65806	7.60953	10.8147	9.96976	12.1426	12.7401	4.66064	4.99937	11.17	5.78574	5.61578	8.75211	9.02158	17.55
AIPGENE11475	4.08413	1.46881	0.673603	1.7794	2.10198	1.28357	2.36639	0.823434	1.28372	2.31664	3.69868	0.943047	1.78693	1.45245	3.22958	1.77177
AIPGENE11476	59.4959	88.6614	18.105	86.3705	196.246	292.383	280.983	199.347	169.515	67.0191	21.7262	77.2453	519.793	330.273	678.367	467.382
AIPGENE11477	15.338	26.2184	10.4784	28.5007	38.419	41.6533	29.5722	30.543	27.7941	31.424	7.45989	31.7072	145.47	145.322	138.297	346
AIPGENE11478	18.7213	17.9297	25.1116	17.094	13.6724	15.562	19.9912	9.60825	13.1752	10.9746	25.2038	12.1751	14.9355	18.4136	20.2732	15.7607
AIPGENE11479	13.934	9.1152	5.86612	5.16233	4.12936	4.50456	7.18217	6.07352	7.5684	9.73228	7.11978	7.79587	6.94311	5.54751	5.60221	1.85533
AIPGENE1148	7.8203	28.9989	9.62653	14.5048	16.1049	15.6204	17.06	9.56005	39.0941	14.4668	5.96762	12.7169	18.1125	12.4543	23.4978	21.9535
AIPGENE11481	6.77692	4.82469	3.30609	3.75962	5.14037	5.98267	5.53803	4.94862	3.16632	1.95648	5.96795	6.77213	5.18256	6.34797	6.04419	12.2342
AIPGENE11482	35.5722	20.1679	40.4176	28.8211	10.0709	7.55683	6.33339	10.2445	24.3099	32.1301	32.2461	24.5664	10.5115	15.3045	3.64176	3.71278
AIPGENE11483	5.55962	2.06618	3.9703	4.03239	6.54287	15.6896	8.49579	7.02264	10.7256	6.17864	16.7988	4.51663	23.8719	16.7	23.2681	30.0133
AIPGENE11484	18.385	30.1375	20.671	17.737	14.258	15.0483	18.8301	10.1337	14.7805	25.1407	19.1911	21.08	13.4635	15.7228	11.0585	18.2632
AIPGENE11485	113.319	165.824	39.0603	154.442	399.896	527.632	601.22	390.755	324.545	167.281	30.2045	139.275	876.809	612.99	1310.34	1219.6
AIPGENE11486	6.3136	4.15641	12.9054	7.17703	2.03828	2.26716	3.65187	1.97955	4.33395	14.3613	19.2367	11.2979	0.784541	4.90399	2.71059	2.23693
AIPGENE11487	47.5394	77.2475	5.57505	40.5231	205.986	123.045	118.371	64.5328	119.256	36.7755	18.3464	28.5437	344.314	257.128	485.696	302.056
AIPGENE11488	1.84089	6.74011	0.754975	3.86459	6.5366	1.45595	4.12159	3.07375	2.88068	1.05111	2.54103	2.38664	6.04006	0.905837	0	38.3056
AIPGENE11489	8.49723	2.2922	6.59811	6.52515	8.77787	13.092	6.50989	12.3049	8.21304	7.35139	7.88768	10.5275	10.3563	7.81389	14.4451	3.01538
AIPGENE1149	25.6068	22.6894	19.2867	35.5749	50.0824	49.7757	44.8375	73.0978	5.16975	13.1694	17.6026	27.941	42.2138	28.869	18.8494	9.26389
AIPGENE11490	7.29944	55.177	2.66337	8.88779	28.816	29.6829	34.9099	16.8611	7.59322	1.19409	1.45139	1.42556	6.0047	1.64418	0	0
AIPGENE11491	177.343	117.467	109.893	125.131	180.308	184.018	160.041	127.464	192.328	133.87	48.4434	140.265	117.086	96.946	104.246	114.554
AIPGENE11492	0	5.6264	12.0796	5.20416	0.518522	0	2.08845	1.24153	3.61149	8.48044	5.13116	0.608109	0	3.12403	0	0
AIPGENE11493	10.3123	3.7604	6.47463	5.85259	11.746	12.0453	5.04428	17.2777	1.60802	14.9768	3.10491	9.10951	4.3852	13.6291	19.1651	1.51
AIPGENE11494	32.2766	27.4236	44.2769	41.2248	22.6424	34.8104	35.4648	40.4938	47.1489	38.2387	28.0013	26.1128	51.1361	72.9199	43.3766	45.7052
AIPGENE11495	3.42361	5.48906	4.59844	3.79068	3.06896	4.52857	9.32375	5.57335	5.49236	4.30468	4.29067	12.1064	5.54189	9.21037	5.05938	2.89861
AIPGENE11496	3.47442	1.5385	2.68676	1.23565	4.32116	8.71469	4.71289	3.58844	3.33093	3.32005	9.92582	6.78839	0	4.37807	0.444266	4.73453
AIPGENE11497	3.69486	2.7433	6.76448	4.64471	5.64551	6.22003	5.88504	3.46053	7.83316	8.51238	2.5134	6.09644	2.49029	4.49201	0.311936	3.88948
AIPGENE11499	14.0325	30.5924	19.7078	21.4138	17.7612	25.1545	25.3386	16.79	9.44246	18.93	19.7874	27.6832	3.44399	10.7132	7.92057	2.26224
AIPGENE115	1.97583	5.84067	0.654036	4.0315	1.26862	6.32252	1.39618	3.97171	1.35642	6.31002	0.917149	4.60875	5.80764	1.95599	3.63095	4.34083
AIPGENE1150	66.069	18.8881	8.5308	17.646	11.5133	11.1763	9.47758	6.56912	11.9138	16.8232	41.1763	12.891	25.013	25.0296	19.0744	10.3296
AIPGENE11501	31.8598	18.389	64.6086	80.5621	33.4262	49.6094	152.622	129.045	58.5971	27.5971	12.1156	18.5331	98.2756	71.816	92.1493	73.9102
AIPGENE11502	2.89791	7.80184	1.96225	15.4725	6.43232	4.96297	5.43241	13.0787	13.1019	3.67141	19.2675	5.46701	3.92204	4.89247	2.62395	5.15901
AIPGENE11503	10.7908	11.0283	18.1256	12.4604	14.5844	12.3421	15.6711	7.12778	13.3594	16.0228	97.5924	14.8028	13.1737	8.9213	26.7731	25.6277
AIPGENE11504	9.62393	5.42725	6.66121	14.7293	13.0246	7.50007	18.4312	8.39189	18.9642	10.2374	9.9096	11.5374	5.68615	12.3867	7.45206	3.63605
AIPGENE11505	27.6992	23.4031	22.4588	18.3136	18.4697	20.5982	24.1876	20.9697	25.6519	25.5072	24.5123	30.941	30.4615	29.0101	21.5921	18.4168
AIPGENE11506	13.4681	12.3683	9.17462	6.01488	7.36938	6.89975	5.88337	5.44409	1.19782	3.18634	9.27794	4.54748	10.2578	3.66041	5.78021	2.8996
AIPGENE11507	9.90198	14.3471	9.28637	16.5088	7.15919	5.82278	14.9517	27.1498	0	6.44379	5.36836	1.63324	19.3053	10.6122	17.681	12.3817
AIPGENE11509	7.48748	3.14066	7.8207	1.30426	1.16291	2.30669	2.90997	1.69904	1.31763	1.71996	8.54427	5.3375	3.92934	4.1186	2.50866	2.93069
AIPGENE1151	0	66.6248	69.8971	9.47307	37.7845	103.381	64.3761	63.1642	86.1296	36.6531	46.6272	30.3271	47.8235	23.7926	45.4864	0
AIPGENE11510	23.6253	14.1768	17.6522	14.6556	11.3715	8.84895	6.22469	14.2074	10.8724	7.6603	7.1251	10.6984	11.9516	12.8062	11.2207	13.4199
AIPGENE11511	1.46791	0	8.73668	8.77243	6.44117	7.69525	7.05436	7.21265	13.3697	3.65811	11.8416	4.707	11.506	12.2515	9.03649	7.66053
AIPGENE11512	10.5315	9.54078	13.1702	9.43124	8.06885	7.54392	9.77264	5.77801	4.57596	10.089	7.60308	10.2962	10.7508	7.81117	9.95244	12.5539
AIPGENE11513	0.689962	7.47082	0.821781	5.55828	1.5406	1.88474	4.9366	3.67458	5.0041	2.51907	6.09428	3.47814	0.646095	1.84266	2.26551	1.56058
AIPGENE11514	2.92639	2.38533	5.57075	4.39547	3.99682	3.94596	5.7562	1.22226	2.3685	4.11678	18.679	2.44543	2.25955	5.15391	1.3411	3.98311
AIPGENE11515	15.2702	0	0	1.77872	2.60653	4.2945	4.25564	2.30653	8.37612	1.44609	0.529979	2.71073	1.32094	3.29405	2.32251	1.87535
AIPGENE11516	89.8523	141.122	60.4361	109.672	147.53	144.835	159.013	118.045	82.4271	76.3718	43.83	77.4632	234.572	205.016	388.707	198.435
AIPGENE11517	31.3717	17.1645	15.6911	15.2831	20.1024	23.593	16.2186	12.1207	11.0382	20.6596	10.9162	24.0785	29.0126	28.1291	31.5211	9.13709
AIPGENE11518	21.807	8.77421	3.4588	4.53052	6.5529	3.02773	4.2614	2.41508	15.1634	16.2986	1.93632	9.66634	6.93965	6.56422	2.80563	2.23828
AIPGENE11519	23.4604	12.3915	11.6458	11.8523	5.48247	13.167	12.3151	6.97072	11.7088	11.7306	14.4063	11.8532	16.3692	6.75037	27.907	7.63315
AIPGENE1152	33.8597	43.3511	50.7888	62.0054	45.8472	43.1745	61.1425	72.2814	11.2772	58.8788	77.6306	48.8979	59.8084	61.3799	107.944	70.1542
AIPGENE11520	12.2454	15.3062	27.8868	13.7206	8.22611	4.54506	4.49185	7.24589	11.9944	12.5701	9.83658	11.7295	2.00068	8.25074	3.08202	0.426489
AIPGENE11521	28.8552	11.0931	31.7471	14.977	1.71733	1.00148	4.53518	2.59961	31.604	259.635	71.1783	146.862	0.749126	17.4538	2.56438	1.56502
AIPGENE11522	32.6034	17.1588	22.2095	20.0802	12.9101	12.1755	11.6604	12.4725	19.3536	28.1318	34.7045	19.2761	15.794	17.2069	11.0112	49.248
AIPGENE11523	3.70723	21.2071	1.98338	8.40085	6.11753	1.91843	3.58229	5.2846	1.39985	14.4007	12.7377	7.38883	3.68255	9.69463	6.62128	7.1408
AIPGENE11524	21.9012	58.4601	64.9609	54.8773	13.3699	10.4455	14.8198	41.2638	42.1289	92.7894	55.3827	57.8438	61.0831	13.6271	4.40788	6.96978
AIPGENE11525	8.0286	2.36713	8.18172	4.748	10.168	9.29402	11.2542	8.11077	9.5049	16.3241	7.23135	11.3766	10.1719	6.64448	5.57538	21.6621
AIPGENE11527	10.7286	5.17861	2.58346	4.08397	3.94216	10.952	5.75484	2.47074	5.38487	7.52197	6.0139	7.67833	12.8526	12.5088	4.42103	3.85079
AIPGENE11528	13.2148	11.1492	18.959	20.9565	27.1324	13.7208	21.3187	43.2574	37.0555	28.4386	14.5067	17.4309	35.8011	20.6271	20.0386	13.211
AIPGENE11529	27.4848	14.0197	36.7926	17.3583	17.7972	21.8569	18.8509	14.8347	25.6754	18.8978	25.9758	22.4979	32.0249	29.7815	30.8138	29.1545
AIPGENE11530	26.8232	12.094	12.1774	13.8829	14.1686	12.35	11.5751	17.25	11.8026	16.5582	8.91366	13.2462	15.4528	19.3868	12.2409	10.3775
AIPGENE11531	39.6696	33.2508	45.26	37.0742	30.5355	47.9387	39.3441	22.5545	85.8907	44.6824	36.5443	43.0508	41.9833	39.3238	61.5877	49.2028
AIPGENE11533	3.87986	9.36993	14.7303	4.90621	8.68563	13.4351	9.58678	9.88701	31.1049	6.61983	8.6874	12.0806	10.4817	7.23432	10.3368	7.39441
AIPGENE11534	2.14126	0.44111	21.5177	9.66971	1.99759	1.8375	3.54495	3.85665	18.652	11.2938	9.40187	9.55056	0.987012	7.98181	0.305784	3.6823
AIPGENE11535	5.23012	3.99842	4.42292	7.40538	9.34613	7.58604	12.2475	5.84868	5.13034	3.40666	6.2265	4.66936	12.5579	6.8038	14.8558	11.5105
AIPGENE11536	0.841716	8.23799	6.5539	4.46706	6.43425	6.19326	6.44525	8.45006	1.13061	2.97722	6.75783	6.15599	4.67319	1.37381	0.802564	0.981622
AIPGENE11537	15.0177	11.4537	8.07341	7.4753	5.88551	5.32152	9.04094	3.35052	3.85108	15.3156	49.0732	14.9408	8.18683	16.6903	30.2273	24.404
AIPGENE11538	11.2795	17.5648	19.9587	15.1386	19.7578	14.0668	14.4949	13.1469	23.722	12.7854	16.3745	10.8422	9.95934	14.3541	13.8638	8.39337
AIPGENE11539	11.456	10.6778	34.8196	13.372	3.84292	2.30909	10.6095	12.1966	19.5432	39.5396	31.625	51.2958	3.04083	11.7666	0.431695	5.72443
AIPGENE1154	1.67892	8.88819	4.61183	4.73803	12.6403	5.63247	11.2699	10.0848	2.71746	3.68072	7.85074	3.12873	2.94663	4.05021	9.10655	9.29622
AIPGENE11540	56.3251	51.4686	29.8798	50.8318	65.2458	55.7601	50.9088	58.5812	40.5837	71.7562	35.1618	51.9082	75.2005	50.521	35.6797	75.0595
AIPGENE11541	21.5847	4.11644	2.53683	10.0381	16.1976	14.3262	14.8883	13.1869	18.3457	10.4333	7.72873	12.7262	10.5378	8.69256	3.65761	17.887
AIPGENE11542	8.1469	29.7733	4.3209	13.0606	3.06715	0	11.613	12.4809	28.5668	3.54576	17.828	11.0156	4.47283	0	3.85237	7.62587
AIPGENE11543	1.38858	3.58063	16.7822	7.49074	0.652188	2.11436	0.377744	4.31071	7.66862	22.7309	19.4337	20.6228	0	5.30819	0	0
AIPGENE11545	4.50655	12.0852	9.46844	10.1873	11.0384	10.5085	18.0707	12.4948	2.58111	3.20643	14.7416	3.01891	14.7713	5.32169	13.2043	7.6064
AIPGENE11547	1.27944	6.56222	3.34753	8.89053	15.6103	13.5764	15.6086	14.7694	11.7075	2.45915	28.2858	17.0135	5.90118	21.4731	22.438	8.43753
AIPGENE11548	221.115	297.47	187.183	111.213	142.332	164.221	102.413	82.8245	92.5309	109.609	45.0362	52.7361	110.393	94.7051	168.773	104.66
AIPGENE11549	5.50514	21.5796	0	3.38365	21.8629	22.1896	4.30929	6.66583	0.36674	4.74505	12.6049	2.9144	1.86409	4.29752	4.0371	7.77457
AIPGENE1155	24.0004	26.2058	23.7862	31.968	26.0232	20.0113	22.3322	25.9338	15.137	19.5142	19.4986	22.518	14.5759	29.0174	19.6516	13.7249
AIPGENE11550	6.06654	3.59044	16.335	9.23247	0.954734	5.26978	6.73625	5.78654	27.7466	51.7085	46.6222	29.7993	0	15.3208	12.1044	0
AIPGENE11551	48.2354	19.3252	23.263	27.2484	27.1513	26.3759	22.8986	22.0966	35.3136	39.2797	17.2714	34.139	36.644	19.2182	31.6495	14.9822
AIPGENE11552	41.4617	15.2754	18.5018	20.0493	17.8226	22.0525	16.0991	23.2207	27.2733	30.9577	13.7299	14.6417	18.0801	22.1719	19.2452	14.4015
AIPGENE11553	41.0703	29.2812	26.6709	27.0437	32.4717	28.649	23.9711	24.9414	25.7161	19.3509	9.02279	21.9975	18.706	30.1593	19.1682	11.6185
AIPGENE11554	8.62172	6.4546	2.92318	9.11396	6.58015	7.17079	20.4767	14.7645	2.38917	1.98138	3.49042	2.70192	9.82018	4.1313	2.68526	2.44246
AIPGENE11556	6.19709	4.85167	34.7495	19.801	3.06547	2.16169	8.9369	4.66572	22.0311	126.429	50.0306	70.7356	12.4992	13.672	1.25686	6.48751
AIPGENE11557	17.8924	13.1571	16.5784	10.6281	18.2187	14.9902	10.0295	16.1964	14.5576	22.5037	19.9196	15.5994	26.7618	20.6599	55.0108	43.6557
AIPGENE11558	51.3068	51.3689	10.7284	20.5417	33.2638	48.3988	38.8005	26.2788	15.1034	28.9065	13.4913	30.4041	19.8517	7.62521	22.908	19.2491
AIPGENE11559	11.2782	12.3819	12.279	4.21686	6.01069	4.73252	11.6912	5.5931	19.3	6.24608	13.7473	7.4997	7.90521	8.05872	2.39741	7.33935
AIPGENE1156	3.20498	5.06028	3.02822	6.94149	8.68016	11.6609	11.104	8.93473	4.44829	5.76296	9.31985	8.10259	11.0325	10.6035	20.1967	16.4729
AIPGENE11560	16.2918	48.7773	40.2424	16.2033	23.2939	29.5152	23.9154	20.803	21.4177	35.1455	21.4922	41.0833	18.6591	14.916	40.7556	0
AIPGENE11561	3.51102	3.97995	1.21975	10.3026	3.84101	6.47613	7.90483	4.93106	1.70348	8.13814	12.4541	4.08575	2.68235	3.68409	10.2273	12.0064
AIPGENE11562	10.107	20.3276	6.3866	10.5131	25.4915	44.1376	41.0763	15.743	35.026	1.38607	22.2459	4.12752	2.84676	12.6563	5.05955	9.46163
AIPGENE11563	399.369	390.432	364.969	340.092	667.169	670.645	529.795	363.303	212.908	352.598	149.28	277.35	216.13	236.99	217.116	215.626
AIPGENE11564	17.6317	5.72321	53.0099	17.1752	3.73831	8.12164	13.7277	10.6594	38.7352	93.089	59.5662	74.5393	7.88059	11.8679	3.05191	18.0813
AIPGENE11565	31.6742	29.1699	32.9268	28.3799	29.906	24.6511	24.257	29.1804	23.1704	34.3752	22.943	17.9982	20.9316	20.9074	19.5575	25.4652
AIPGENE11568	1.03375	1.82206	4.8425	4.40964	2.23436	6.33737	3.31872	2.764	1.03369	3.8066	9.01111	5.7585	2.64748	2.80488	5.22576	6.52031
AIPGENE11569	1.49446	1.76864	39.163	16.0864	1.64418	2.7691	4.04804	4.31032	24.9993	30.5075	46.6039	27.515	4.14871	10.1096	1.3857	6.48152
AIPGENE1157	13.2947	3.4561	16.8894	23.1258	16.4906	8.78965	21.3049	17.891	16.6562	24.9915	17.2971	18.2389	15.5091	18.338	23.3405	15.0101
AIPGENE11570	10.1749	6.15963	2.2485	21.44	12.069	8.88336	5.3471	9.25779	51.0667	43.977	7.50985	21.4783	42.7463	16.3008	51.9214	41.4759
AIPGENE11572	34.4692	19.9165	12.6432	22.8408	15.9334	18.2862	22.2357	25.237	37.6585	23.4748	19.8896	22.8554	33.2597	18.2898	11.6747	41.1572
AIPGENE11574	5.79258	9.47172	6.0938	8.14241	15.6458	14.0858	20.1595	7.95351	8.86487	13.8751	14.4553	8.94592	11.4537	8.59789	3.58287	14.5799
AIPGENE11575	15.0672	2.38594	7.71864	7.08255	2.34615	2.83515	6.68938	4.79004	3.31393	6.14294	6.32483	5.4214	0	0.440871	1.6486	0
AIPGENE11576	12.6637	12.7135	13.5361	19.2481	10.2807	13.0396	18.2084	18.08	8.07756	14.279	16.724	20.3022	3.83304	14.6203	2.26143	9.86265
AIPGENE11577	1.14005	2.63571	13.6679	5.89757	2.57428	3.02565	2.72457	1.78075	12.313	27.47	18.9212	20.9633	0.664122	6.54905	3.8345	2.59386
AIPGENE11578	20.5414	2.37133	2.31439	4.2817	6.81715	7.59839	8.76228	6.28936	16.6487	8.29226	4.71015	6.97711	3.93058	4.76211	2.61674	12.5818
AIPGENE11579	13.2959	16.976	27.9064	21.6324	13.3738	13.4523	8.52721	15.5411	19.1026	15.5574	13.5791	14.8185	16.7284	15.4726	17.2147	9.45562
AIPGENE1158	77.3259	120.998	37.064	60.8211	278.048	290.703	292.404	182.471	161.673	105.805	14.1948	43.0587	228.393	190.748	243.095	204.912
AIPGENE11580	19.9695	4.7981	86.0012	40.5815	3.11538	1.89651	8.93045	12.7608	309.872	304.101	140.279	311.464	16.1459	47.3308	5.50214	3.4799
AIPGENE11582	44.4614	25.6353	32.3278	27.4304	21.4395	19.1272	21.0128	26.93	24.7139	30.6988	24.0494	23.6093	9.34823	10.1346	2.88353	10.1633
AIPGENE11583	7.46275	16.7527	5.404	10.488	12.3539	10.4761	10.8844	13.4425	21.2175	9.37435	10.4444	10.7056	24.6518	17.4885	13.0859	33.8078
AIPGENE11585	47.8309	40.989	40.8564	33.5667	39.71	38.1406	39.3331	31.6767	50.4808	43.1496	32.0198	34.505	40.1869	32.4312	45.3461	25.3859
AIPGENE11586	26.8433	29.1262	64.3805	15.7076	3.09481	2.28666	4.58271	3.49898	80.3076	365.501	157.445	304.135	3.93797	42.0302	7.22174	9.5492
AIPGENE11587	15.505	31.5342	7.43147	10.2664	9.27011	15.074	10.3946	16.7153	34.2904	6.49364	8.80442	8.64402	4.37372	10.8409	5.79162	16.286
AIPGENE11588	12.1394	11.589	8.9337	10.0595	9.58479	6.53439	11.7621	6.0862	12.8145	10.4204	5.27275	10.6948	8.79142	7.25274	3.39459	19.1062
AIPGENE11589	32.325	26.1673	33.2002	37.1011	6.4602	18.7166	26.3403	16.8844	21.9989	23.7959	49.3655	59.8343	28.2905	39.9241	6.39102	42.8198
AIPGENE1159	2.95187	14.3122	15.723	16.0876	7.68969	6.69071	11.5979	10.3964	12.9069	18.9009	15.3405	20.3281	8.56386	19.6696	12.8623	6.67525
AIPGENE11590	31.0718	30.7759	19.6353	17.139	24.5253	21.7677	17.3658	20.105	23.3513	8.9771	6.7416	13.208	17.5833	16.2707	8.07716	9.9282
AIPGENE11591	11.1921	15.1113	19.8586	14.2829	25.9094	19.2705	12.9124	20.6528	131.733	39.7858	9.70466	29.2221	52.3927	13.5693	7.9549	45.2063
AIPGENE11592	28.9692	14.7487	27.0805	18.3225	11.4537	9.93708	11.7229	12.5508	8.45273	24.9324	18.4651	14.4562	11.4592	11.7498	18.0466	12.1779
AIPGENE11593	10.4062	6.59994	5.60491	2.9385	3.71342	4.61279	3.26728	2.47269	1.18613	6.03648	3.16629	5.01459	2.95905	5.09216	4.85169	2.57815
AIPGENE11594	35.7284	10.999	0	19.8812	10.8024	25.2995	15.4719	18.9953	20.6342	2.83615	15.4235	10.23	50.4273	15.1385	57.1586	87.6189
AIPGENE11596	4.96163	2.02648	24.0021	8.83147	1.15549	1.72547	3.64088	2.54347	9.63899	37.6825	32.2852	34.428	1.29412	2.24339	1.20794	1.64162
AIPGENE11598	253.767	178.746	100.696	89.6446	249.411	196.524	143.164	179.284	79.6761	197.767	75.9195	116.048	88.5858	97.8118	88.4351	85.8718
AIPGENE11599	4.71958	10.4104	3.53743	3.8445	6.33136	4.09977	8.79274	2.6616	2.97237	9.73144	7.07101	15.991	3.64233	4.28622	0	3.49336
AIPGENE1160	44.8211	64.5073	125.282	219.558	92.8396	111.235	104.971	342.918	261.871	195.808	224.584	444.276	223.257	264.108	116.976	171.811
AIPGENE11600	1.83318	0.610078	0	4.75329	4.11098	3.9866	2.93138	2.24449	0	3.83769	12.5105	2.50831	1.91346	1.35284	0	1.83555
AIPGENE11601	25.1319	34.1912	38.0986	47.7285	83.2728	75.755	73.0482	114.464	8.01479	16.807	24.7022	23.9066	10.5631	15.6493	11.3868	11.7233
AIPGENE11602	89.3521	125.938	104.171	102.036	110.657	92.3858	102.954	124.791	167.461	81.5283	46.45	85.6156	95.9598	85.3178	102.06	85.2768
AIPGENE11605	22.9604	28.9812	37.7	27.035	37.9011	45.8785	53.6044	34.4144	51.1948	17.7355	23.1681	26.1793	167.187	87.6577	169.174	122.814
AIPGENE11606	4.04881	6.22168	4.18474	5.60624	0	3.65436	0.728156	6.74722	3.37776	3.46109	4.11102	7.04283	2.96882	10.7065	3.58671	4.19291
AIPGENE11607	93.321	36.5165	74.2721	38.0778	30.3765	31.4269	33.745	44.5704	53.0963	71.0849	47.6627	51.914	19.6486	23.1626	23.7693	18.2202
AIPGENE1161	21.2328	46.0459	29.0013	50.7843	40.9794	44.0926	34.7251	37.4836	49.772	38.9507	13.6657	48.1758	57.0115	58.9323	52.9924	24.7068
AIPGENE11610	5.04912	7.85305	6.44729	8.49739	6.98246	8.20903	8.29212	3.89267	6.6816	9.99329	8.17636	9.17138	12.9002	12.3612	11.1268	13.5777
AIPGENE11611	21.0037	15.8436	127.692	66.2327	13.8406	12.4607	16.0771	38.068	152.408	255.034	133.258	204.334	33.4095	49.2761	6.72165	2.90257
AIPGENE11612	16.4721	18.2253	12.4773	6.85169	15.9243	15.7439	13.9714	9.65536	17.7005	15.8318	11.1555	13.3905	18.4514	18.1165	25.0477	14.9837
AIPGENE11613	9.34598	6.89802	41.1006	25.8136	13.9032	16.7387	9.21354	12.5108	27.2666	15.6343	25.3263	25.1297	12.3597	7.22202	3.17896	2.49758
AIPGENE11614	0	0	2.08607	0	2.82743	5.0636	3.71485	2.1041	1.96117	6.85792	1.34725	5.95634	5.61818	11.7457	3.91987	1.17522
AIPGENE11615	18.7366	13.9254	23.6571	13.0042	15.5814	20.8345	16.8236	17.7247	16.4332	19.3618	17.3007	15.379	22.8222	19.2433	12.9166	12.3853
AIPGENE11616	21.7838	25.5218	34.5361	35.2555	35.5878	34.0376	40.3788	51.6896	31.2967	30.2778	30.6008	30.0259	39.6616	42.8623	33.9771	23.2787
AIPGENE11617	25.2557	42.1479	25.0883	31.1346	24.3368	15.4798	22.7384	38.5897	55.1252	31.6453	33.0309	26.0842	35.8652	35.4541	84.0529	38.9851
AIPGENE11618	4.94927	2.49106	8.28203	3.47464	3.19254	6.49422	6.72464	5.67795	5.84894	3.95991	4.9987	3.91189	4.17651	5.63091	2.38088	3.42809
AIPGENE1162	0.00086887	0	7.51062	3.35022	2.58777	8.79781	0.463748	0	4.30798	3.12551	8.07804	0	7.1911	3.55781	0	5.10183
AIPGENE11620	120.735	67.8069	91.7398	79.5335	31.5129	41.9994	33.1273	64.6081	55.5472	71.1516	35.8027	59.8256	17.6693	28.4732	8.68841	14.1145
AIPGENE11621	74.2453	66.573	124.233	81.4274	67.0178	49.8225	37.0767	72.5623	224.728	99.6051	78.0323	85.148	86.7834	90.0092	97.0827	63.194
AIPGENE11622	18.2662	20.2222	7.95249	10.7856	20.2492	21.0997	22.4498	15.0545	12.455	4.36334	12.963	14.8686	18.8735	16.4579	17.8061	23.5581
AIPGENE11623	32.257	20.9465	20.0234	14.69	30.0444	23.7654	17.6213	12.1144	21.61	27.0035	16.5058	33.2085	21.924	27.5817	23.31	26.5239
AIPGENE11624	16.2518	1.77202	8.7018	9.18264	7.3666	10.4969	5.07952	4.99362	2.65348	3.26113	8.90298	7.47063	12.3312	4.26253	1.21703	21.9601
AIPGENE11625	1.06052	0	2.32261	0.8594	0.823263	0.34421	0.744942	0.195154	0.616296	0.167052	2.89088	0.750593	0	0.213107	0	0.192634
AIPGENE11626	35.0501	23.0828	15.3443	26.5467	42.9553	32.8384	37.7507	41.8278	1.29805	7.64294	12.3176	9.33275	20.4124	4.93892	21.4008	11.5747
AIPGENE11627	0.732349	2.39426	0.740603	2.11531	0.852851	1.24853	2.21931	0.303302	1.91638	0.778848	4.87601	0.64828	0.535182	0.667277	0	0.798692
AIPGENE11628	153.991	110.48	161.159	121.798	134.017	135.618	106.474	162.424	391.328	105.53	81.0557	82.5771	156.536	77.7967	88.6975	130.813
AIPGENE11629	33.8744	31.6696	0	22.2742	147.003	92.4224	84.7682	50.1865	0	0	3.23027	5.59193	7.78674	0.534154	1.9549	0.484005
AIPGENE1163	16.3112	16.4704	12.2412	8.37927	19.625	24.8088	19.4276	11.5071	15.3417	25.9191	13.5855	17.8513	35.8726	17.9179	13.9418	17.9907
AIPGENE11630	11.271	12.7147	6.68779	9.41078	3.01729	5.37862	2.0239	6.61949	56.346	11.3051	5.38875	18.063	19.5746	22.1847	0.623465	4.86777
AIPGENE11631	16.526	32.9774	37.6552	30.8221	18.9149	14.6551	21.8099	34.7834	22.4714	31.3817	34.8143	27.7823	32.4109	13.6921	9.47655	5.92424
AIPGENE11633	38.3076	80.9124	49.0761	39.6694	30.5634	34.1192	56.71	58.1832	108.991	60.2398	52.8792	77.9397	140.628	134.973	169.132	143.644
AIPGENE11634	0	0	4.52985	2.50061	2.40822	2.91191	4.31786	2.86883	0.785639	2.45258	10.023	2.78441	1.09819	0.679378	0.84647	0
AIPGENE11636	22.1585	22.2381	21.0712	38.1882	31.2416	37.2203	30.898	38.0123	59.7922	33.0382	22.6696	27.4107	74.1813	22.444	36.3942	20.8424
AIPGENE11637	187.059	256.186	259.84	243.447	228.354	221.943	220.804	291.979	321.146	248.874	237.68	270.728	326.604	307.46	294.057	199.624
AIPGENE11639	15.7452	6.77984	16.5931	8.26821	10.6517	10.8856	17.4649	8.6907	5.32284	23.1128	13.8269	13.7624	6.39837	21.1652	8.91149	3.7911
AIPGENE1164	5.16718	16.5774	6.57654	2.88536	8.61228	1.73134	6.20026	1.61191	18.3631	2.25183	11.3785	1.68611	2.19039	5.05437	2.00548	2.28769
AIPGENE11640	20.4372	42.5211	11.5172	22.3775	33.7112	24.9839	31.8146	16.5422	8.88801	13.9844	16.2063	22.5734	15.2879	17.0051	24.0308	7.29175
AIPGENE11642	5.17033	7.27921	221.295	96.9495	2.08151	4.34136	6.16988	28.5752	225.321	683.278	358.108	473.928	12.5019	72.4201	13.9391	13.1212
AIPGENE11643	8.83864	8.74909	14.3473	7.83294	5.68227	6.72373	5.58218	9.02969	6.25081	5.80278	13.0231	3.65603	12.1368	3.95414	4.21532	8.10284
AIPGENE11644	5.12651	3.69699	7.07594	7.07541	3.9645	6.82057	5.92342	6.46496	3.26536	3.72171	6.91811	3.45397	2.24593	4.25146	0	0.499682
AIPGENE11645	12.3756	20.547	11.9618	17.158	17.6603	16.6205	13.5403	14.9082	30.7308	16.0157	6.32034	29.7688	13.0385	16.2392	11.4428	9.34678
AIPGENE11646	35.0992	45.7816	65.4469	45.6099	43.1688	38.0671	54.8724	55.185	25.7027	46.2033	43.3855	54.3677	54.4263	61.6073	42.0083	64.7235
AIPGENE11647	7.52092	8.79629	27.0204	27.5748	3.9078	4.11255	4.36083	12.8979	38.7242	37.9543	50.5778	29.0988	10.5316	22.0894	21.2685	14.414
AIPGENE11648	1.72607	4.75026	5.27734	3.88176	1.61078	1.41292	3.66222	2.55302	3.85541	1.77432	5.0568	0.514187	0.637897	0.701788	5.59404	1.58654
AIPGENE11649	37.6665	26.0534	25.5268	31.8684	19.0223	22.48	18.2016	36.8512	37.3207	19.7897	17.5945	26.4287	43.9157	23.4002	27.9354	42.6653
AIPGENE1165	74.057	51.7946	46.7162	41.9063	28.6885	28.3113	46.0921	43.6682	22.6507	48.4753	58.3643	55.9449	50.286	77.7191	84.4837	32.0104
AIPGENE11650	24.4971	26.3254	28.9896	34.1342	21.4626	22.1423	15.2919	32.8242	27.0018	42.5254	10.6025	27.9953	43.0705	26.3303	21.0127	17.4225
AIPGENE11651	8.29716	15.9559	7.14902	11.7173	7.2485	7.3629	9.76498	12.6395	14.3099	13.9206	8.23601	12.7076	10.1843	10.8989	10.8198	5.07044
AIPGENE11652	24.9674	54.7006	3.82192	17.4497	108.946	90.4823	28.2006	54.9096	1.90287	6.91827	3.06071	11.7794	9.18535	3.98482	2.44352	22.3455
AIPGENE11653	49.627	38.0663	41.6773	51.4518	39.0004	50.649	40.2562	59.3667	88.859	56.1308	22.94	52.3815	117.32	72.6382	108.415	169.942
AIPGENE11654	7.58326	14.9616	22.0818	12.7522	3.33876	4.88143	12.4251	7.72213	20.4728	12.1322	8.57994	10.6792	1.00655	3.59656	0.515261	1.50193
AIPGENE11655	4.65703	2.71046	6.41475	2.68526	5.36735	5.37596	2.75849	4.85941	2.5084	2.5981	2.61554	4.499	1.21306	0.500488	0.626171	8.4478
AIPGENE11657	26.818	25.8088	29.1487	20.4369	44.8331	70.6737	54.4225	26.652	100.891	9.09051	17.1225	16.3395	90.2487	57.3767	92.0671	56.2777
AIPGENE11658	30.9401	55.8437	60.5535	38.7191	40.6506	34.2418	23.4061	35.4466	51.3521	51.5402	41.5251	34.9616	30.4279	33.9803	19.0965	32.5662
AIPGENE11659	27.4828	24.4794	25.6284	24.979	21.6347	16.5472	16.9478	29.1844	20.9089	36.0801	26.6488	15.6321	38.2418	51.168	40.8643	61.0859
AIPGENE11661	11.8634	11.1618	63.969	22.6194	7.03295	6.82746	9.94489	9.13039	59.1825	207.45	112.14	261.697	11.5552	21.6786	8.37427	2.44953
AIPGENE11662	12.8252	6.31178	10.1694	13.1057	6.62251	7.38897	12.4233	10.0774	4.52216	10.8516	10.6409	18.125	16.2066	9.39969	15.5082	13.5056
AIPGENE11663	13.0345	25.1785	20.4773	26.8189	19.9798	30.3497	15.6312	35.0068	13.6207	27.6387	9.20419	28.8218	24.1641	11.3095	11.3339	47.3165
AIPGENE11664	1.63684	8.63123	6.6693	7.89402	7.22938	2.9711	4.88191	3.59371	11.7986	12.8374	16.3778	0	0.592107	0	0.45936	1.99078
AIPGENE11665	6.91452	7.68696	8.68005	12.825	15.0797	17.8822	19.0658	14.3344	10.4026	9.69622	14.1492	15.9342	10.909	15.1474	19.0237	42.3968
AIPGENE11667	111.917	179.953	128.026	131.763	233.318	257.386	162.547	165.142	80.1479	102.938	73.5739	83.1568	65.0296	77.1443	66.5202	50.125
AIPGENE1167	12.7443	15.3221	9.98636	14.5919	18.2432	15.7208	13.3187	20.3304	7.65878	24.414	14.4421	28.0115	29.7987	34.5528	44.1315	30.3058
AIPGENE11677	16.3962	13.0412	20.9717	6.94468	9.57143	8.42457	7.63525	8.16574	21.0795	19.1604	18.054	14.2348	6.60334	14.2468	9.80058	13.6437
AIPGENE11678	17.6743	19.0016	25.013	26.4875	18.3574	18.2857	28.518	26.916	31.9297	25.9996	26.5321	29.9126	60.2037	31.972	31.6527	33.3049
AIPGENE11679	13.906	8.63328	13.451	9.24565	10.2118	9.87392	6.89635	12.4637	15.4814	14.355	8.26621	11.4431	16.5244	10.0698	19.4295	23.0469
AIPGENE11680	38.3965	15.211	1.31172	27.8514	2.27304	2.54216	6.74391	10.3864	0.934362	4.11954	13.8277	14.505	10.8359	4.85556	0	64.6359
AIPGENE11681	33.4834	31.0577	30.2466	37.6692	17.2697	17.8964	24.6246	36.9905	55.9719	21.0463	15.8294	19.4348	39.5371	36.0276	33.2729	41.4948
AIPGENE11682	7.33872	13.7252	7.69658	9.29354	13.7814	9.46035	7.60958	10.5316	11.266	2.24629	16.8393	4.44734	0.514462	5.93319	1.56272	13.4321
AIPGENE11683	5.4223	4.19986	2.00397	4.1429	3.67119	2.75919	1.64894	3.42727	0.399316	4.33093	11.9188	2.96637	2.28266	3.29354	3.85952	2.32323
AIPGENE11684	1444.07	881.425	679.364	1417.98	1296.23	2095.43	1136.85	2049.76	14542	535.917	439.683	549.469	858.456	594.384	478.551	527.471
AIPGENE11686	65.813	39.5916	58.7703	44.7664	64.0294	57.9392	61.4527	53.2539	47.1908	33.3157	37.2068	38.4183	65.8508	53.5375	55.2547	59.2811
AIPGENE11687	15.9917	10.5445	11.2624	14.5827	13.6062	7.77324	10.8183	11.6392	16.9454	11.7614	5.93798	13.3745	30.8677	16.6189	16.1495	3.09953
AIPGENE11689	29.4737	18.7394	26.0543	38.3405	24.0679	20.5974	23.0815	28.4756	38.5743	46.1004	20.8923	30.9303	45.7414	49.2696	68.4381	47.8243
AIPGENE1169	8.8779	8.51092	14.7751	8.78154	11.9771	8.15722	4.8606	6.35348	10.7047	7.57809	5.95039	9.11026	4.12482	6.46145	5.89597	6.47463
AIPGENE11690	21.3003	56.8537	20.4198	13.7278	6.21624	7.21821	8.14329	10.3575	30.1897	24.6726	12.6146	21.0261	19.2828	6.52621	25.1956	4.24242
AIPGENE11691	6.35122	2.74915	20.0295	11.1352	2.26252	4.0047	4.43121	4.95204	29.0791	15.3652	15.2114	13.1007	2.73128	7.32733	4.45945	0.50951
AIPGENE11692	13.2766	0	40.0164	7.25655	30.3767	4.72115	28.956	16.5927	7.57972	26.2453	31.5199	14.3277	22.7568	18.0803	7.74857	50.4299
AIPGENE11694	7.39357	21.2234	17.5638	19.7959	17.8842	14.778	14.8029	21.0997	17.7446	18.1795	15.0595	21.8994	18.9969	23.847	4.69441	12.8174
AIPGENE11695	10.587	13.1195	17.4574	16.5619	12.1665	15.6825	10.3868	16.8878	30.521	41.4696	30.9014	42.1617	54.5467	62.8119	77.7382	138.291
AIPGENE11696	22.6899	10.9974	16.8509	11.3228	20.3644	14.2827	13.4715	12.3423	33.5413	26.5123	14.4418	15.2143	10.2532	16.4235	8.74429	10.1185
AIPGENE11697	1.4336	10.7758	5.14177	3.54224	5.83137	11.3531	7.17057	5.16261	0.462385	1.69105	3.54799	5.03433	7.76876	4.57317	3.92014	4.14616
AIPGENE11698	17.2959	25.8388	14.528	16.7597	20.5092	17.6659	16.319	21.5929	24.313	22.7674	9.43875	15.6114	20.5592	27.0738	28.2734	38.4968
AIPGENE11699	14.2155	26.5433	12.4467	11.3884	29.6342	24.9923	15.248	15.4243	9.10806	6.86904	6.80773	5.01138	11.7397	20.8194	13.9932	5.1848
AIPGENE1170	11.4478	9.66992	5.93626	6.18272	4.38683	5.20778	12.3213	6.41322	10.9068	4.48121	4.61847	4.18135	7.1037	7.48219	1.81154	5.88849
AIPGENE11700	10.117	1.01291	3.10358	1.8726	2.79068	1.19847	3.21771	1.00341	0.433573	3.7115	8.52425	2.18901	5.91724	1.50032	14.5707	1.01868
AIPGENE11701	20.7535	14.9123	18.7089	23.8251	21.8891	12.121	20.2754	23.1925	25.4824	40.5517	12.7645	31.6746	10.6818	11.3838	6.53934	18.929
AIPGENE11702	34.3825	7.10594	10.7708	9.09783	12.7976	6.11875	6.82609	8.56402	12.9836	16.9484	6.8897	12.6568	6.13846	9.03353	11.5185	8.50457
AIPGENE11703	4.10894	3.83217	19.3196	4.54367	1.70886	5.9094	0.978861	1.27532	9.50504	7.84533	9.83952	12.764	0	4.81903	0	0.512992
AIPGENE11704	1.327	0	2.36794	2.24315	2.95745	3.25895	1.91321	3.24977	1.63971	1.32317	5.5924	2.02251	7.93673	3.07635	8.38721	6.118
AIPGENE11705	32.1496	29.4743	34.8202	155.599	8.44198	4.32011	53.8736	126.79	86.441	42.139	8.11744	19.3587	226.052	118.549	302.246	174.122
AIPGENE11706	15.1633	10.3725	8.07675	9.98142	15.6065	9.92464	11.0331	7.65452	13.6988	24.995	6.94654	12.6776	7.4311	6.34775	9.71161	6.58419
AIPGENE11707	22.7409	12.4436	14.6309	110.004	2.37667	2.86448	35.079	100.982	46.7001	20.306	8.64865	11.6144	140.289	86.9682	205.595	210.334
AIPGENE11708	1.78384	8.09602	4.96131	5.98698	18.5058	8.98053	13.824	12.5172	0.866362	3.75653	7.59609	3.28057	4.09284	2.99792	6.2391	6.10656
AIPGENE11709	65.8903	71.62	105.866	107.61	86.7614	92.7286	85.4754	91.0273	167.464	125.826	94.1323	126.012	134.855	113.61	65.5995	96.5307
AIPGENE11710	12.9771	8.97125	4.26596	6.70783	9.8256	7.80604	6.02254	5.47154	5.83977	9.18354	4.71907	6.92432	10.5891	4.23431	8.51688	14.0614
AIPGENE11711	3.4824	6.1061	10.767	4.49255	4.01367	4.12825	2.6053	4.04974	5.50918	9.52581	8.65229	11.1698	4.51422	2.66994	7.34863	6.36481
AIPGENE11712	0.422872	0	1.12351	0.89681	2.78814	0	2.66154	1.63442	1.92102	1.90974	6.7911	2.05513	1.04418	1.9374	1.2167	2.66341
AIPGENE11713	20.2303	21.6576	43.6787	22.763	29.8131	40.6003	30.3113	25.1655	30.0834	30.5922	36.8502	24.2161	27.4367	27.7594	18.3998	11.016
AIPGENE11714	35.7376	18.2489	21.1231	7.4971	2.23446	4.29523	0.322055	1.33905	2.60379	14.8589	5.53407	9.6403	0	0	0.694457	0
AIPGENE11715	19.4988	6.47841	0.541365	3.36772	3.40969	4.43861	6.50875	5.09795	3.27712	17.5492	5.11841	4.04695	9.32067	5.35418	6.57516	2.57656
AIPGENE11717	7.05534	5.11731	2.75881	5.78417	7.41472	6.95073	6.82879	5.80399	6.38641	5.70149	10.1653	3.93696	3.90416	4.73704	2.75551	9.42415
AIPGENE11718	47.4565	52.5335	34.5578	43.4936	74.4513	64.421	84.8638	67.4509	34.6296	18.4532	29.6416	45.1382	41.5546	15.0162	7.03848	79.8265
AIPGENE1172	15.6811	19.4674	20.7181	14.4342	21.4331	22.0351	19.413	15.1616	17.4456	13.2996	9.75912	11.6627	7.54979	10.3462	20.3111	11.9173
AIPGENE11720	6.60883	4.88116	2.60535	1.86301	4.86506	2.26583	4.6	1.23016	10.4896	4.65251	7.2518	2.79584	5.14396	4.57601	4.40121	2.52182
AIPGENE11721	15.1921	8.21083	22.5838	14.1283	7.41707	5.14116	9.96871	12.9159	39.142	35.9324	20.6695	28.7109	26.5389	11.8193	19.2014	28.7323
AIPGENE11722	36.1056	38.092	48.5569	44.4288	44.9263	46.1191	47.3039	58.663	88.3221	47.4777	38.1045	60.1315	43.8485	46.8131	50.6059	35.3107
AIPGENE11723	20.8918	29.1236	15.3134	16.2815	9.78518	10.9789	20.0112	13.7532	13.5927	13.3958	22.5845	16.312	8.32142	24.168	13.942	15.0749
AIPGENE11724	10.5562	8.40476	14.0762	8.51657	5.12159	7.23024	5.15247	5.74964	13.4753	9.5963	5.22992	5.95677	8.12531	5.48756	13.3318	7.73465
AIPGENE11725	4.10637	3.50011	5.05139	3.09528	5.30199	4.82863	8.06588	5.00967	4.64428	7.2813	2.50127	9.48367	2.46021	5.59628	6.08912	6.33261
AIPGENE11726	33.2475	19.7493	17.1985	9.35697	18.3165	22.3068	20.446	16.1013	13.3043	8.78138	5.38612	11.8741	16.5293	15.1775	22.0432	29.8747
AIPGENE11727	4.78027	3.51484	2.00345	3.97615	8.977	6.27523	16.3399	3.4965	0	0	0.828284	1.81628	0.530529	1.30288	0	13.761
AIPGENE11728	10.98	9.92503	20.4256	16.8193	10.7155	11.78	7.96332	18.145	105.177	47.506	24.181	88.4655	23.5224	18.8735	14.7924	21.5814
AIPGENE11729	11.1224	7.48935	24.9373	10.2852	20.9937	29.3601	20.8424	17.9282	8.57544	4.87128	6.44994	4.855	23.3615	49.3882	20.0711	25.7886
AIPGENE1173	72.4014	18.7506	22.4587	25.4064	18.6158	14.1776	11.8354	29.3239	9.13253	18.7958	17.6619	24.9804	24.7395	18.5299	25.3779	6.7477
AIPGENE11731	0	0	4.91406	5.2778	1.63679	1.73665	4.05669	5.35272	4.81435	3.66828	8.31378	4.31992	0	5.96057	0	1.27348
AIPGENE11732	0.940721	0	3.3887	3.16847	0.452356	0.55398	1.24475	0.319482	3.20808	5.35783	5.76063	1.18279	1.74145	0.604315	0	0.994237
AIPGENE11733	10.695	20.9004	31.3144	19.5543	7.25082	8.25689	10.8696	10.4148	16.4287	14.306	18.1	14.6025	8.73379	13.0061	5.2496	3.40603
AIPGENE11734	13.4945	27.9393	21.2188	28.7904	42.8787	46.2897	45.4719	43.273	54.3031	17.2217	9.52708	23.7575	69.644	61.8485	80.0572	62.4761
AIPGENE11735	1.18834	1.37857	4.52819	3.55065	0.890653	0.744031	1.16361	1.73847	3.49238	3.01707	6.47656	1.73924	2.0865	2.27762	0.674904	2.82935
AIPGENE11736	6.24472	7.81835	11.1746	4.35904	5.94409	4.75229	5.79472	4.35286	3.14673	5.46902	6.76874	6.90692	3.96435	5.08146	1.32553	4.56663
AIPGENE11738	14.971	21.0276	24.6568	19.6199	16.3793	20.5784	20.0013	16.3902	22.6323	17.8637	11.6918	19.9163	19.7365	19.208	20.6941	17.9779
AIPGENE11739	13.7035	18.0428	9.86917	33.4028	56.3808	46.9635	50.7213	72.7091	23.1183	5.96873	7.59745	27.8712	66.3609	51.523	72.5009	59.3202
AIPGENE1174	74.4986	63.6369	54.6622	52.9341	50.6228	43.8976	41.2009	41.9748	30.9579	47.6798	100.63	45.5346	15.0857	37.1918	42.9632	30.6734
AIPGENE11740	24.635	2.98718	0	6.8955	18.7127	6.08521	5.46683	14.3307	2.50403	2.75903e-05	4.64567	16.4573	12.7596	3.21557	30.09	6.6582
AIPGENE11741	13.1858	25.2937	20.5606	13.9727	9.31421	12.4488	14.8228	11.0435	19.891	16.4612	28.0777	12.8846	20.2529	17.9251	25.1589	13.3558
AIPGENE11742	6.70199	22.6225	16.9319	9.11755	16.8605	17.7515	11.7494	9.41461	10.8976	10.0982	9.59737	12.0872	3.90609	0.355561	0.666767	0.803832
AIPGENE11743	6.30865	2.91138	3.59955	2.37744	5.24114	4.1594	4.4976	1.17117	6.47089	3.50753	3.90139	5.92364	5.4802	3.45319	0.808949	7.02603
AIPGENE11744	2.94691	4.35797	4.48516	3.94002	3.82101	5.87368	6.2778	3.38027	2.69111	5.76051	18.909	7.01549	6.79977	6.50925	6.9052	7.99393
AIPGENE11745	8.92824	9.70941	6.35345	5.35012	8.05769	5.85567	7.51434	7.47104	2.83017	7.29369	7.89102	4.32507	4.37713	4.56875	4.30709	4.45659
AIPGENE11747	20.1089	12.4071	7.98042	24.2619	20.8835	20.3154	14.9075	36.7309	18.5266	16.1315	6.33926	12.188	50.5391	21.9453	34.8067	27.0483
AIPGENE11748	20.4466	13.1198	29.0809	39.1691	13.2323	18.6964	33.7991	45.1303	52.1567	17.0407	19.469	24.2702	27.3439	25.947	27.1621	10.5297
AIPGENE1175	38.0719	17.8405	156.583	68.4089	2.69211	10.9509	8.2519	31.975	53.719	42.2868	48.0873	63.6134	29.3875	38.9334	27.6112	48.5578
AIPGENE11751	19.8672	22.2442	18.7801	18.5429	27.3975	26.0717	37.2715	26.9386	19.32	14.0243	13.6992	9.85318	57.6874	41.9678	67.4671	42.9815
AIPGENE11752	0.631955	0.205485	8.52794	3.67205	0.473111	0.36774	1.7259	1.46214	1.66605	5.76309	8.49307	2.41249	1.56061	5.00255	1.71783	0.616525
AIPGENE11753	8.70869	11.4021	23.1429	15.9636	16.2077	18.4289	15.7719	21.3245	10.1055	14.3235	22.8814	14.6926	14.891	13.3923	26.6876	6.8136
AIPGENE11754	13.587	30.0969	27.099	12.2541	21.4353	16.1439	17.6962	14.1576	12.6623	11.585	7.86521	10.6882	1.93495	4.55488	0.754319	1.40896
AIPGENE11755	19.3899	16.7871	16.7122	6.8929	7.96917	7.13512	10.8176	8.27372	13.3181	8.38197	13.1639	7.52247	14.4047	14.3468	18.2774	6.14665
AIPGENE11756	11.9322	2.93561	4.58915	8.17583	5.94062	16.794	6.22141	6.79287	0.837605	4.14219	13.3708	7.32757	8.79229	9.05723	2.01232	0.983876
AIPGENE11758	29.8823	13.2902	11.4211	16.7255	14.7332	23.0931	14.392	24.6744	12.8883	16.3057	7.4866	13.2173	15.9112	12.4597	16.4299	13.0574
AIPGENE11759	19.6691	18.0142	34.5786	19.6976	15.5352	21.1294	13.6558	21.1615	66.2697	25.2812	11.6863	25.9969	32.4841	20.1474	13.5115	26.5778
AIPGENE1176	42.6738	39.3836	161.338	81.3002	13.3597	16.9052	34.5309	47.9372	72.4722	214.849	190.49	150.352	8.93718	34.5892	19.1611	17.9925
AIPGENE11760	13.9342	15.798	11.0271	5.48822	7.66369	11.0928	13.4842	8.15935	11.7264	12.7691	19.5481	15.0086	16.7667	11.5312	13.0194	20.1418
AIPGENE11761	18.6933	27.7474	19.3075	21.3448	29.4491	24.6127	19.0041	22.0373	48.998	27.154	26.3326	36.8119	33.2708	21.0628	34.6268	29.6651
AIPGENE11762	39.5764	37.4281	24.1737	27.0016	44.1295	47.9623	43.124	35.3303	25.832	30.8073	23.3139	30.6041	34.2734	41.9303	47.4866	57.1782
AIPGENE11763	8.62116	11.8629	11.1212	12.6345	18.0931	21.0571	14.3105	22.5896	9.35725	10.2271	12.387	7.7139	19.7913	14.5371	9.60946	20.0769
AIPGENE11764	33.522	43.3062	33.0821	34.029	40.6395	36.2849	36.1814	33.3288	35.9918	24.1816	29.4442	26.209	40.9049	39.2666	69.4332	60.508
AIPGENE11765	7.43869	1.0577	0.647773	2.34558	1.7448	1.25088	2.01412	2.79012	0.905636	0.892953	12.7321	1.59982	26.6252	7.05142	2.89539	0.354683
AIPGENE11766	3.1801	2.83804	4.28378	6.04379	1.4734	4.94715	8.14439	7.48398	7.49805	7.81316	9.02982	9.85564	12.2439	3.39708	2.86947	3.91267
AIPGENE11767	2.74817	4.79667	1.7649	4.61332	5.52427	4.74633	4.67509	7.42453	16.4222	5.04512	3.06001	6.01338	3.44742	1.77574	3.28937	1.92888
AIPGENE11768	8.62479	21.7468	8.56023	9.98811	15.4429	11.1886	13.4127	16.9714	28.207	8.2599	8.02959	6.08577	20.6853	11.1372	4.34004	6.61254
AIPGENE11769	11.2145	6.72696	7.60104	12.4904	13.0881	10.3092	20.4934	9.26039	17.7731	9.50166	9.04303	12.9963	12.2472	4.47908	14.4321	9.6418
AIPGENE11770	40.1153	3.15823	33.5287	8.56055	6.94813	19.2989	12.6977	8.33249	15.3235	11.5561	9.32648	11.6014	12.7766	8.57786	0	10.2373
AIPGENE11771	3.53423	5.16151	7.30918	7.07385	4.92446	2.79656	5.93299	6.00274	3.44842	6.64723	4.8015	2.31213	12.9556	16.771	4.84494	1.58848
AIPGENE11772	9.65809	1.53781	13.1029	6.22692	6.61803	12.6698	7.73319	5.49525	13.1913	10.2135	2.0643	8.62591	5.54998	8.56325	6.25291	2.58714
AIPGENE11773	21.9444	24.3231	37.135	37.4966	23.1598	27.916	30.5521	34.7084	33.2204	19.1738	34.8752	23.2474	72.16	17.7036	30.781	11.0298
AIPGENE11774	18.5547	22.8808	11.0137	22.2552	12.9307	25.3036	21.4833	18.6231	31.4716	13.8827	20.9244	38.3886	26.7358	19.6605	29.7214	27.346
AIPGENE11775	46.8199	18.5172	15.6373	41.1546	5.15367	12.3329	3.44342	86.6015	42.7563	136.113	141.695	77.3212	7.37857	74.7339	0.530622	0.258012
AIPGENE11776	12.4205	10.5811	13.3903	10.3355	13.1674	10.2613	18.216	17.1649	4.99725	17.3898	12.8536	15.5483	9.97712	9.46528	15.4046	4.46649
AIPGENE11777	717.478	535.47	782.753	897.496	372.041	633.135	436.151	1070.1	1022.37	990.058	959.688	1021.04	395.886	607.927	444.392	306.906
AIPGENE11778	18.9807	16.3116	6.93503	11.4823	14.5619	12.3691	9.55874	11.8697	7.45085	12.0827	5.97072	4.13894	29.9801	14.9638	60.6719	44.5495
AIPGENE11779	24.4205	41.799	17.3355	78.2216	100.855	109.892	98.3998	134.467	55.1745	35.6505	21.7769	61.6424	60.4242	63.658	64.8316	35.0989
AIPGENE1178	12.3453	18.2178	16.4939	21.5519	17.2965	17.932	21.5373	24.404	16.2995	12.5526	10.5077	14.7852	21.1656	17.2498	45.6567	38.2434
AIPGENE11780	28.361	34.5123	21.8715	41.6069	22.3473	25.0481	15.0824	33.4188	50.6291	27.382	17.9348	43.5588	45.437	23.6292	20.7776	19.176
AIPGENE11781	22.4814	20.4385	25.9829	22.5005	20.1896	31.5016	25.9202	22.1256	32.4616	30.7951	28.2362	37.4696	42.8087	45.6067	47.219	42.9233
AIPGENE11782	46.3682	84.365	47.9293	30.6708	8.75884	9.30752	9.42959	18.5538	42.0891	30.8263	29.5522	33.5694	21.8974	16.6657	10.5572	15.4986
AIPGENE11783	10.8068	19.436	35.2508	21.9766	36.8002	37.9084	39.3707	43.7032	30.1998	29.1748	25.0275	24.2348	65.3134	50.5403	71.1344	36.9993
AIPGENE11784	1.77924	3.68199	3.69357	7.95527	4.16472	5.4767	7.62904	7.62911	3.0198	4.40634	7.13964	7.47323	7.3223	7.64898	8.92985	2.80093
AIPGENE11785	28.998	15.0529	16.3768	14.0492	23.5441	25.6815	18.15	16.0828	52.5391	28.7158	49.5579	32.8944	22.2859	35.3733	17.1107	23.4755
AIPGENE11786	52.7904	68.1855	51.6543	54.9914	39.6222	67.4702	53.5272	41.9636	50.9833	41.6096	30.9483	37.4437	63.7752	65.1177	92.5909	56.7697
AIPGENE11787	14.0784	12.7616	11.5771	10.4608	8.64956	11.9625	8.59513	12.5553	18.0892	13.6055	14.2095	13.0783	34.6242	23.341	20.8515	5.39121
AIPGENE11788	9.12302	2.07575	6.81309	7.69595	2.70926	0.821771	0.442715	0.923762	7.39524	5.7206	12.26	4.19344	2.48163	5.62804	0	0.925757
AIPGENE11789	22.5825	59.1789	17.7046	28.3539	49.8322	45.8786	61.465	57.1991	14.2104	10.3735	23.4618	18.9958	55.6466	45.6518	83.719	82.0515
AIPGENE1179	6.16922	7.65072	2.15204	5.07329	5.95722	4.0594	6.91653	7.07173	8.73292	8.48735	6.26611	13.1942	9.32386	4.76268	7.22713	22.8188
AIPGENE11790	8.53996	4.32689	12.5657	9.40202	11.103	8.07773	7.72085	9.30075	15.0587	6.71426	12.8147	9.09533	6.64737	13.022	17.5033	14.259
AIPGENE11791	5.74159	1.24616	1.46473	8.22409	5.43483	4.39034	5.88771	4.46867	1.58623	5.89288	4.80832	4.8052	8.88771	11.1373	3.3669	4.57996
AIPGENE11792	11.364	14.831	12.7948	12.3125	13.73	17.6691	15.7756	8.95835	30.6303	15.8311	16.1917	14.94	21.5941	21.0061	15.5726	15.9979
AIPGENE11793	50.1213	17.8567	19.4395	41.3014	16.0548	23.6944	18.3096	34.0581	91.5757	41.8898	32.9306	36.3239	82.1333	41.5738	74.0317	49.3428
AIPGENE11794	5.73796	4.85675	1.86996	3.84846	3.19361	1.88669	6.78465	0.440029	6.76299	3.14429	27.8413	7.23194	20.1223	17.4599	25.7564	44.2573
AIPGENE11795	6.09075	12.5304	0.773965	6.05353	8.99461	15.9115	9.80621	8.01189	2.85409	3.72798	3.77674	4.16021	17.7541	11.2584	10.7183	19.9407
AIPGENE11796	15.1018	23.3352	16.8659	11.0789	16.7297	11.9739	17.5715	15.9775	14.7156	15.641	15.011	16.2496	24.5662	16.5652	12.7141	17.7316
AIPGENE11797	7.70601	14.6251	14.7819	17.3672	7.81964	4.96839	8.53767	10.748	6.5	5.9804	7.24019	11.7792	2.69069	5.57219	2.07118	4.49727
AIPGENE11798	67.6089	80.4924	62.6357	84.834	121.876	98.4113	118.03	116.721	55.4219	72.8068	59.9287	69.9804	40.2399	37.8161	43.7498	60.5121
AIPGENE11799	6.03362	24.8516	4.54813	16.9365	27.4529	25.5201	29.6532	16.1425	46.515	15.5218	5.40577	13.2236	244.176	91.3775	228.44	173.642
AIPGENE118	2.14605	0	20.4651	15.0228	0	1.16698	5.7687	2.13916	5.95848	14.8268	10.2479	4.16527	19.0879	5.16308	0	0
AIPGENE1180	12.8592	8.29504	9.47904	10.4812	16.2356	17.0348	14.0115	12.7025	27.6487	10.0319	8.5692	13.3839	20.5984	10.4136	14.1049	14.831
AIPGENE11800	18.3303	14.9803	31.1844	24.3469	18.6023	28.958	24.8018	27.9457	44.1427	27.2154	14.3418	22.1275	17.4544	23.1621	14.8076	33.1587
AIPGENE11801	14.3572	18.8342	14.4101	5.79881	9.17322	16.6728	19.0539	6.58249	22.4175	8.11255	8.33251	8.61833	6.56458	9.8245	9.08555	19.2556
AIPGENE11802	10.0265	1.1461	3.50547	2.963	9.41454	8.12521	2.90466	2.63806	3.43581	8.51029	4.93191	7.92244	2.5776	2.58892	13.3095	0.769125
AIPGENE11803	3.07728	4.54065	10.8462	7.58362	3.51297	7.42106	2.18368	5.3225	17.4628	66.9652	48.7156	28.1298	7.11849	72.1453	41.2035	24.4697
AIPGENE11805	45.0944	70.4711	49.6281	34.5605	42.1026	24.3895	19.0695	39.1533	44.9387	63.9509	38.7597	39.7277	19.5459	18.8457	22.5628	43.927
AIPGENE11806	37.1802	75.8818	46.178	61.4933	28.9243	31.7081	22.3815	64.5059	380.485	138.876	62.0978	111.871	110.191	65.7222	43.6513	66.9728
AIPGENE11807	7.62331	13.8901	18.0318	14.4609	9.77069	14.9857	12.7901	14.9543	5.35328	8.4115	12.7172	15.5458	10.2547	13.6237	30.5118	15.4062
AIPGENE11809	13.4508	4.53357	7.86205	12.289	9.64847	7.15775	7.20611	5.75925	4.51032	5.56281	19.56	7.10307	14.5049	14.9205	13.9853	3.02001
AIPGENE1181	89.7409	69.299	93.9214	74.8161	85.3496	81.683	67.732	77.1857	80.5948	89.2236	79.2237	79.1217	67.8837	85.2229	74.8051	73.3161
AIPGENE11810	4.73851	10.4138	2.13818	11.0162	32.2452	29.5959	35.3486	19.6671	2.05013	2.50236	8.04739	10.3355	6.6777	2.00473	3.96961	3.80091
AIPGENE11811	23.7248	15.8242	6.65072	19.7385	37.4863	25.6685	31.6013	23.2331	16.0314	25.279	21.9104	18.9098	10.0918	27.116	22.9056	24.2601
AIPGENE11812	8.79759	4.74423	3.39687	1.66883	3.5288	3.08755	3.13134	2.54992	5.20501	2.19463	1.07363	6.48951	1.64203	1.62144	1.24493	3.20101
AIPGENE11813	33.6433	23.4658	19.3492	24.6059	25.6004	20.1946	19.5336	30.3607	21.0103	27.8238	19.6295	29.2951	27.98	24.2865	35.5566	28.8161
AIPGENE11814	6.82446	12.1859	14.4757	8.42495	7.48978	8.4962	9.76353	11.2311	13.2041	11.1566	12.8317	9.31109	9.11337	6.91236	3.91168	2.17571
AIPGENE11815	63.0095	26.6485	14.3871	8.14254	15.4664	20.1846	21.3318	16.9231	21.7483	29.5831	8.58858	23.4971	19.9984	12.8664	19.6026	25.621
AIPGENE11817	3.62071	5.29937	4.62763	6.72507	9.05541	7.80168	12.3588	8.63154	6.78698	9.82054	10.0084	7.15724	9.61666	7.93805	18.8514	8.21577
AIPGENE11818	65.7986	47.5305	39.2775	45.7396	29.8404	29.8919	23.1343	31.3503	61.735	46.966	23.8879	40.1991	31.0726	39.1322	11.8397	22.9287
AIPGENE11819	5.05913	1.24371	8.35806	7.34332	5.42426	2.93613	2.40392	6.12476	7.45964	5.56344	2.52974	3.49453	2.80298	2.30526	0.849378	10.4446
AIPGENE1182	20.4132	9.11432	6.6419	38.8866	15.2659	14.3842	14.825	50.0257	1.81572	3.51365	9.99795	3.13282	26.5551	21.3712	8.65979	23.1709
AIPGENE11820	11.8087	13.0663	17.7829	7.29031	19.5559	18.3459	15.901	14.0304	4.09943	11.1563	5.79244	9.87156	15.5246	7.28674	6.10612	9.0569
AIPGENE11821	7.62634	4.98818	9.78363	6.27163	4.40086	14.7573	3.80421	10.8763	1.70803	6.47096	7.71871	6.89952	11.2064	2.58576	4.10158	4.34725
AIPGENE11822	18.8927	28.9061	25.8526	25.3713	34.067	35.7672	36.6839	24.9258	34.5149	21.2	14.3015	37.3511	74.0131	61.0626	100.787	117.984
AIPGENE11823	5.70813	4.82745	6.95891	7.09787	6.91902	8.89003	5.64376	7.6462	9.07308	6.83752	3.06131	6.89433	15.3238	9.69448	12.4018	8.59959
AIPGENE11824	16.4893	11.1354	16.3227	21.9554	14.2872	15.9686	18.1172	8.32358	50.6547	44.2395	14.4421	36.2508	23.3906	96.1686	28.5684	25.9929
AIPGENE11828	72.563	89.6386	68.1837	52.8541	61.9447	81.2624	55.9596	63.3077	168.386	70.7958	37.4509	81.8397	178.487	100.215	93.91	108.375
AIPGENE11829	29.0014	40.5273	22.8722	30.6526	28.7435	43.799	27.9311	38.3262	146.107	47.6807	39.4351	43.5446	45.3586	31.035	36.2764	35.6598
AIPGENE11830	7.21108	24.5576	16.0973	7.68618	2.84854	0	9.14008	5.99899	34.4653	17.9435	6.38953	8.32006	2.58127	3.40898	3.78654	2.71468
AIPGENE11831	36.7612	52.4599	48.6619	37.6942	39.0167	45.2839	39.763	40.8737	43.0147	46.2287	57.7233	48.0404	62.9694	38.3272	53.04	51.9706
AIPGENE11832	24.9761	19.9454	25.275	25.3351	27.3919	26.3879	27.6887	29.8526	22.4374	38.4678	15.4455	25.3485	19.8925	21.2605	24.1657	15.6558
AIPGENE11833	123.176	155.752	166.649	182.45	103.296	91.9393	110.178	162.735	81.4447	98.8504	116.204	100.129	107.777	87.1145	77.0278	64.8874
AIPGENE11834	115.056	139.688	85.4995	146.288	108.261	81.8467	131.784	188.748	57.6386	41.1113	40.5245	51.4796	127.886	75.0836	163.552	86.8762
AIPGENE11835	4.67509	16.0161	14.3395	12.2329	9.77033	9.1398	10.3569	9.10876	8.12024	7.37101	5.47707	12.5263	8.97021	13.7082	16.8031	7.76147
AIPGENE11836	24.876	31.7564	29.6052	22.9716	23.4948	17.1411	21.9679	19.9553	16.9868	21.6543	27.8836	14.1907	19.49	24.835	31.1407	18.676
AIPGENE11837	18.5604	13.8495	13.0213	12.7256	23.0463	25.8344	21.8222	11.7544	26.5199	11.2316	36.2965	16.6689	23.6749	21.0323	17.0459	38.8171
AIPGENE11838	14.0252	38.4232	21.684	14.6651	12.4703	21.9876	20.233	12.3632	9.07151	21.5717	26.7328	20.5304	11.264	15.7745	10.4393	21.4502
AIPGENE11839	52.7882	65.0744	64.5149	59.7741	50.3569	44.3365	47.7877	52.3419	64.2968	39.2503	29.5497	43.9684	57.6633	43.6386	31.7387	45.0443
AIPGENE1184	86.5398	42.9948	50.0645	55.4684	1.83022	3.60818	1.30314	7.7708	45.4487	106.847	59.4296	81.8528	5.47581	28.8637	2.34191	1.95912
AIPGENE11841	11.6028	4.22145	12.173	9.08926	5.77275	5.16954	5.12588	5.2622	7.03688	5.33159	17.8566	7.31276	3.52046	11.3133	4.06493	11.929
AIPGENE11842	8.0394	2.24094	13.4378	7.65185	12.6099	13.5235	13.4327	7.01151	1.30761	8.37159	26.122	10.1594	5.28498	12.6223	12.8786	14.38
AIPGENE11843	5.5502	5.89355	5.91385	6.43915	8.50909	6.2373	5.39207	6.56253	7.36392	14.5636	5.16161	9.40605	11.1559	9.53421	3.16827	9.13285
AIPGENE11844	158.291	131.208	100.404	96.8867	115.568	86.7033	96.8363	105.806	60.1645	94.4061	75.3091	67.4408	59.5122	60.4911	102.009	62.0883
AIPGENE11845	18.2369	17.7635	14.7962	10.7179	11.8434	9.87743	13.5863	13.1801	6.91996	16.1682	10.9717	12.1268	14.3591	21.1709	21.2649	12.8952
AIPGENE11846	44.6569	35.4207	53.8221	56.9711	81.9829	76.2819	72.7623	61.6244	15.6585	36.8673	23.5519	23.4483	53.4492	55.8844	46.0544	50.6063
AIPGENE11847	29.7285	49.7506	30.6098	29.6968	31.7763	26.1497	27.9443	19.6664	15.8013	28.2919	12.0788	26.3413	22.6262	29.0319	25.9654	16.1941
AIPGENE11848	29.0886	2.16866	12.6174	5.21572	12.9116	7.34345	8.48737	10.149	0	5.77529	6.49625	9.04456	2.14362	2.37441	4.20864	4.62293
AIPGENE11849	25.0926	59.4472	37.6193	36.8203	41.1485	39.6073	51.2184	55.8825	11.4434	13.9462	34.284	31.2842	24.5946	19.5281	34.0288	37.6654
AIPGENE1185	7.57633	4.4517	9.17787	14.7142	7.86485	9.12932	6.15595	8.67573	6.6782	5.27304	27.7478	15.3904	0.977301	8.17416	8.30186	7.47927
AIPGENE11850	29.0338	21.8942	16.5248	12.9607	14.1366	12.4026	14.2246	8.73394	1.49267	13.4153	6.67216	8.23848	4.57344	9.05894	17.3782	2.39203
AIPGENE11852	218.825	302.157	333.576	233.694	232.673	286.999	262.012	274.492	390.95	246.245	231.878	193.123	293.055	343.826	337.112	300.423
AIPGENE11853	10.6908	10.2807	8.26115	10.854	12.8715	12.3794	14.8552	12.8673	5.35028	4.70405	5.48919	4.49063	9.83149	6.14423	8.453	8.33853
AIPGENE11854	19.956	5.21201	16.4398	9.17663	12.5968	10.6884	12.3139	9.09935	9.68476	10.7351	27.0332	12.4322	5.41124	6.29806	20.1815	7.85207
AIPGENE11855	44.7542	24.8268	41.4997	35.3847	31.2779	46.6301	32.6831	30.4796	56.2229	36.2143	27.0604	43.2606	40.4539	40.3811	27.3262	50.2073
AIPGENE11856	23.3734	22.2536	20.3974	14.1868	17.1831	15.5367	16.4056	15.443	6.81456	15.4499	16.2005	9.86749	7.81995	14.0054	15.3359	17.707
AIPGENE11857	2.64225	5.04821	7.36398	3.09878	2.003	3.61701	3.28402	3.80904	2.49569	5.8127	3.73364	3.20263	1.91002	2.15843	4.31097	2.91203
AIPGENE11858	64.9627	148.776	54.248	64.5526	25.1423	74.4358	43.2762	93.7731	180.045	108.335	111.575	98.8599	111.555	131.051	68.6674	41.4957
AIPGENE11859	6.57107	8.31861	4.12375	11.317	12.2344	18.6056	13.9899	16.4051	3.25574	2.40392	5.82296	1.43202	20.9426	6.79398	7.254	12.7823
AIPGENE1186	11.4286	7.6748	18.402	15.64	17.1111	20.0281	13.9675	33.458	8.53343	17.0208	9.14886	19.4211	11.7051	17.0316	11.625	13.6129
AIPGENE11860	3.61978	10.2852	6.62407	9.21514	9.42976	12.1684	13.8655	8.94155	5.03632	5.7778	9.63908	7.78018	12.0068	7.20196	9.40655	7.30382
AIPGENE11862	19.0845	19.8183	16.3387	9.14856	15.1854	27.2761	23.5893	15.2326	7.40743	14.1955	14.4845	11.54	57.5795	49.5605	54.997	65.7711
AIPGENE11864	20.8087	14.5193	25.5454	53.7171	42.8144	54.0387	64.0889	82.2582	18.7072	22.6051	24.4741	40.9181	31.1552	42.6238	19.4522	14.3025
AIPGENE11865	17.7512	15.9668	11.87	9.43758	10.5839	14.1138	9.39601	11.8553	1.35536	8.5893	10.37	8.61797	15.3717	16.4449	19.6706	15.701
AIPGENE11866	36.2172	45.8598	30.6157	46.279	47.1049	32.3497	26.7472	36.0218	43.2848	48.7442	24.4518	36.9357	28.0243	48.2586	49.5154	66.9582
AIPGENE11867	4.5664	6.99094	2.51732	4.35046	11.1415	13.964	19.2533	6.05202	1.74273	4.33714	1.88615	3.28186	6.06944	6.68344	12.885	2.57628
AIPGENE11868	25.5969	11.7229	24.1468	16.5424	12.8874	18.9039	15.5561	9.837	4.10639	8.69487	13.7933	13.3558	16.7679	31.1838	30.627	17.8696
AIPGENE11869	3.21837	4.51787	4.82798	4.82418	4.64286	4.64865	1.79066	7.57498	3.13622	2.55521	5.83374	3.45266	4.08422	3.36144	4.99826	1.83468
AIPGENE1187	7.8598	7.19819	12.0657	10.0847	7.15527	10.7278	12.4581	11.788	11.7596	7.08002	15.2836	8.81415	3.88577	9.79153	13.8235	4.95264
AIPGENE11871	1.1943	25.4144	19.9337	17.6656	12.3213	18.0414	14.208	17.1177	20.887	20.3412	23.3503	20.2115	14.6186	28.6096	29.9409	30.331
AIPGENE11872	38.3537	23.9807	37.8713	28.4465	25.6608	32.5064	22.4036	29.0735	49.7578	37.8323	19.4135	28.5075	28.3219	20.3929	27.1206	12.2111
AIPGENE11873	105.619	68.617	102.794	74.3912	90.4144	98.1884	111.398	93.3111	214.94	83.2917	37.0017	90.2224	156.973	85.4648	93.4622	107.756
AIPGENE11875	196.273	242.14	204.634	215.575	195.23	197.593	170.737	259.958	216.456	138.407	106.801	157.148	205.586	159.813	189.435	123.861
AIPGENE11876	12.1524	20.9347	14.2967	11.8165	11.4194	24.7142	12.0726	11.3078	30.0706	13.0886	12.5168	7.44632	11.0851	9.58611	16.7947	16.1244
AIPGENE11877	1.25808	9.16994	12.4349	15.0949	8.3493	9.3755	22.0028	11.6451	28.5983	12.3666	28.5692	36.5153	18.7222	35.0242	1.53034	14.734
AIPGENE11878	4.18033	4.38315	37.3327	17.2754	2.47329	4.75175	5.41505	5.82124	11.524	50.0777	30.0769	34.8862	2.59258	7.2556	0.654019	0
AIPGENE11879	6.36175	6.97497	5.56936	9.6437	6.48372	3.72579	8.22618	15.7449	18.641	4.14081	6.48234	4.18156	9.58842	7.7367	6.5971	5.86044
AIPGENE1188	1.18915	0.551073	3.91895	3.39119	1.57179	1.96712	0.891566	1.39534	6.35805	2.07596	5.15968	1.66899	1.47766	6.22219	3.24875	1.01149
AIPGENE11880	47.4352	57.3019	97.7828	79.4954	69.2538	61.8955	68.2464	73.9755	64.8986	58.0352	77.1376	85.38	73.5021	64.8873	87.7145	59.0955
AIPGENE11881	14.7209	7.32123	15.3754	6.18568	8.63136	4.32974	6.64041	8.28002	15.671	6.77238	10.456	6.32809	5.64124	15.494	4.29566	5.26043
AIPGENE11882	13.1394	24.2193	12.1882	18.2244	22.9442	17.8526	21.3387	15.4033	82.2198	13.58	12.4636	12.7001	15.7984	28.4974	32.362	24.3103
AIPGENE11883	208.838	408.441	159.913	274.648	674.442	857.139	524.764	415.957	406.585	225.362	104.471	277.41	205.114	154.801	279.702	328.155
AIPGENE11884	95.0753	147.171	55.4385	102.295	133.921	152.478	126.253	152.343	85.2772	48.1032	22.2936	53.389	284.346	149.561	276.607	279.675
AIPGENE11885	65.6185	38.8533	43.5187	32.1184	45.2054	46.0226	45.6674	36.6893	114.393	53.7945	34.1776	76.0632	48.3317	55.3015	74.3797	51.8975
AIPGENE11886	29.862	49.2028	9.27377	41.6068	89.6344	103.792	94.4022	78.0294	25.1688	22.2383	4.94109	28.819	73.0305	76.7646	99.0165	152.657
AIPGENE11887	169.768	209.626	24.6648	128.376	633.925	733.066	452.483	388.289	56.5836	62.8285	13.1883	170.986	327.771	142.586	249.672	160.358
AIPGENE11888	11.3072	9.09684	4.73781	12.7403	22.0408	27.5126	29.1414	15.4921	33.8108	24.5737	11.9786	10.6055	50.7645	52.1549	78.7461	43.1435
AIPGENE11889	19.3277	34.5423	12.5781	17.4096	18.1942	14.6182	11.1313	11.7689	28.3912	15.9486	23.1244	21.3963	12.2693	9.17425	20.864	25.419
AIPGENE1189	27.9462	30.0512	26.4704	21.6437	46.7354	56.7094	26.6922	21.2148	74.5149	63.0914	20.0989	64.2312	47.8774	50.1885	38.1704	47.3695
AIPGENE11890	8.75831	0.634521	1.95397	5.41343	5.69432	5.27582	3.26679	4.66519	1.35606	5.98193	33.8916	6.04098	1.99047	2.57988	4.8189	9.3349
AIPGENE11891	4.41072	3.80692	45.725	28.559	4.14601	9.73376	12.8319	4.57233	5.98078	19.85	29.7738	18.3587	0	10.3505	9.51121	1.27846
AIPGENE11892	7.80971	12.7708	8.78365	17.5897	34.1956	31.7228	29.3921	19.6027	32.3531	13.6899	14.8623	21.5015	38.5875	77.5199	42.4896	43.1791
AIPGENE11893	57.6836	57.2991	9.38275	18.0564	38.7747	34.8882	23.2432	32.768	13.4638	18.076	18.0572	21.2877	17.768	13.6115	19.0089	7.06424
AIPGENE11894	2.6877	13.8782	8.65803	17.7888	11.8161	11.346	12.5997	7.64025	12.7407	17.2578	32.1431	26.1617	11.1308	8.58691	14.7335	67.7819
AIPGENE11895	15.8873	10.85	17.7413	11.3664	19.1812	17.5452	18.2934	19.9444	14.0405	11.0603	21.9403	21.9164	13.667	21.2458	19.4054	19.4801
AIPGENE11896	60.5016	73.5687	70.6235	70.4074	62.6723	69.0402	62.7135	79.9476	72.3499	59.1742	50.7895	67.7096	95.1677	74.6924	79.3041	82.1277
AIPGENE11898	52.7768	37.9976	34.0493	30.991	32.2693	28.8309	24.1605	22.8699	55.4585	37.3988	22.6313	38.9576	29.7634	26.332	18.7019	19.9182
AIPGENE11899	16.6089	33.0688	16.1011	18.7066	38.6593	28.2059	34.6332	12.2197	62.0223	21.688	18.6063	23.9649	46.7519	27.7266	24.6714	36.1815
AIPGENE1190	6.47609	13.6671	1.13512	3.07401	64.753	56.3336	16.2645	9.07575	0.781125	1.08341	8.19977	4.01781	16.9059	1.68613	0.746724	3.19831
AIPGENE11900	32.9735	12.6977	10.5908	8.52597	18.3253	21.8211	14.9908	16.6969	7.90996	8.09356	3.39783	7.72981	20.7702	24.8087	15.7681	34.474
AIPGENE11901	9.00087	31.7316	0.737827	9.55246	32.2923	28.1008	32.2272	25.44	3.07044	3.93897	7.72794	13.0857	10.7294	5.53149	13.651	10.8072
AIPGENE11903	107.984	54.5294	159.982	124.273	50.9019	39.4673	27.9628	83.7976	82.4982	101.177	47.4971	86.5274	42.2207	44.8661	44.3653	43.1806
AIPGENE11904	5.85529	5.868	3.01495	5.90701	5.16504	6.14137	5.02151	7.77358	3.73079	3.50273	5.69339	4.18678	8.48493	11.657	6.50055	8.10852
AIPGENE11905	9.40873	7.54299	16.6544	13.7549	17.8101	15.8914	18.907	15.9077	16.3116	10.4874	22.2726	14.8163	17.0795	14.8425	7.8747	5.7016
AIPGENE11906	2.84985	1.15399	4.88852	4.573	9.73767	12.9675	6.03924	9.40211	5.9422	3.34826	3.60334	3.40867	0.846396	2.19247	1.41129	0.715641
AIPGENE11907	1.91748	3.24138	3.70609	6.36267	2.27369	1.79174	4.9916	6.6724	0.343616	4.48392	8.71653	3.46975	4.77838	3.85482	0.769293	0.848075
AIPGENE11908	24.8252	5.98529	7.26419	11.8333	13.1617	14.4647	10.5948	12.8689	16.5868	17.042	16.9039	11.0532	14.9067	10.7143	9.95359	13.741
AIPGENE11909	24.9516	28.5685	31.6158	23.0811	24.8617	24.5792	21.0135	22.0039	54.9658	33.7932	23.4367	40.1021	21.9253	22.002	29.3939	24.3635
AIPGENE1191	55.7323	125.788	13.7869	36.6061	70.742	52.2229	60.0436	57.408	25.1323	21.2901	9.64252	14.3278	87.0701	78.5337	127.615	140.209
AIPGENE11910	51.0098	51.6865	35.8252	49.9406	103.31	115.037	78.2853	68.542	78.7707	48.3709	28.706	61.2376	37.3199	44.9805	32.757	62.8964
AIPGENE11911	66.0231	60.7192	46.0555	84.5023	89.297	139.899	104.645	117.862	77.4375	31.0686	25.5367	34.5849	98.1097	31.1842	48.4927	51.0028
AIPGENE11912	4.80567	6.2687	7.37701	3.80711	10.2599	5.41889	5.29836	3.62607	5.35753	5.54821	5.91647	8.38675	3.829	11.1606	1.96993	2.66643
AIPGENE11913	75.48	42.9286	133.755	131.612	55.6252	45.2493	49.6646	100.965	95.5861	573.028	98.8933	128.812	42.6736	132.361	20.8797	36.2494
AIPGENE11914	55.1738	99.7441	50.6864	51.0796	42.6438	0	80.857	136.57	24.0865	36.3642	13.0809	59.1835	313.818	257.326	254.264	337.746
AIPGENE11916	20.8553	1.62838	7.66293	4.82528	9.18237	5.22306	5.77509	5.71389	9.81092	16.7768	8.42769	7.52814	7.9812	9.04429	10.51	9.86827
AIPGENE11918	12.7363	7.33954	27.2998	14.3726	19.5931	15.4274	18.2489	33.6939	7.66916	18.1515	19.5125	14.4121	32.0132	17.2853	30.1223	44.4499
AIPGENE1192	6.00168	8.52961	3.9906	4.76563	10.369	3.67885	6.85056	4.64366	2.65291	7.76261	6.57543	7.29453	4.52205	6.4597	8.00683	14.2736
AIPGENE11920	119.668	90.9197	104.091	124.628	83.5014	92.9461	97.986	127.373	170.101	109.973	57.0753	112.631	195.034	94.3255	138.218	112.157
AIPGENE11922	5.01685	6.9229	9.68696	6.89949	5.34697	6.07529	7.11449	6.41831	3.09442	6.37608	22.0296	6.35497	2.71406	5.85834	6.75049	8.90145
AIPGENE11923	29.7604	22.9165	24.9875	15.0028	9.88804	5.78193	12.9917	12.6985	3.80554	14.498	13.2304	2.39165	15.2694	9.17676	19.4543	34.6618
AIPGENE11924	28.7931	11.6543	14.6925	11.4778	5.43278	13.1956	2.17204	4.93096	6.49428	13.8152	17.1027	22.7047	1.81492	12.0543	0.350774	2.36981
AIPGENE11925	9.33462	9.59125	19.6125	6.86025	40.4778	40.8016	12.7269	29.6758	2.08492	4.76505	1.95727	6.1586	19.8684	47.0123	15.1942	26.2878
AIPGENE11926	57.0946	82.4261	61.4783	51.1555	80.1646	59.3078	55.0945	49.7482	50.2922	105.241	105.734	80.3936	62.1165	94.2821	165.73	86.1102
AIPGENE11927	59.9316	60.5081	78.6783	55.5755	56.0058	43.5169	39.0935	43.4865	41.8708	71.4445	39.8362	63.5192	77.0423	53.8782	61.3517	75.9826
AIPGENE11928	382.899	352.086	489.917	405.6	386.589	427.547	328.262	485.416	349.941	352.614	202.646	281.084	351.878	379.359	433.42	400.359
AIPGENE11929	5.80553	7.0832	12.7016	12.3634	13.1488	11.9851	14.8488	22.5431	10.8027	8.90513	18.5431	11.3397	10.5391	9.52053	20.2704	8.79976
AIPGENE1193	22.488	23.369	23.2672	13.9012	31.5947	12.0947	17.0824	28.3677	13.5724	16.1194	22.9245	23.4445	33.4694	23.389	26.2049	28.9018
AIPGENE11930	1.67283	3.92185	9.24713	2.6266	1.33642	3.04679	0.253464	0.925951	0.671465	3.52535	3.65041	4.42881	0.52752	1.59855	0.272772	0.524851
AIPGENE11931	78.9068	10.032	19.7069	14.0227	32.7718	28.6795	23.393	16.6892	37.019	37.3811	14.0632	25.479	25.4758	21.9799	28.6593	37.6844
AIPGENE11932	53.8379	51.2225	28.0674	47.6146	41.0448	45.3131	54.0107	45.1379	41.5436	50.1401	45.1207	46.4487	64.6792	45.4461	68.5981	67.2222
AIPGENE11933	1.89211	2.80101	1.95998	0.929696	2.41712	1.14088	2.25171	1.26099	3.20353	1.50143	4.99015	1.26108	2.95057	3.17448	3.20609	2.13178
AIPGENE11934	4.4462	1.85031	1.13985	4.80516	2.42361	0.732738	1.97542	4.74349	4.48133	2.82099	10.305	7.87425	9.94908	1.00213	0.85197	1.23718
AIPGENE11935	35.0611	43.3425	49.1899	34.7298	26.8049	31.9723	27.7029	32.5923	28.1216	30.4804	23.515	32.389	30.194	41.0103	47.3524	10.7499
AIPGENE11936	106.273	141.801	149.865	126.987	136.915	144.169	116.151	120.999	187.886	215.395	204.581	221.723	211.815	214.441	254.363	146.163
AIPGENE11937	1.55603	1.26528	1.04492	0.78506	4.4659	2.39004	2.1116	3.14342	0.179982	2.20222	2.65809	1.188	2.26115	1.01125	0.440684	7.80374
AIPGENE11938	13.4945	9.59827	7.79565	6.05133	6.92617	11.79	7.92616	5.53142	8.78341	12.1176	12.5728	6.74566	7.40157	8.18093	8.84377	8.23731
AIPGENE11939	11.9382	9.79595	14.8489	22.9462	25.1261	25.4669	17.4012	41.6924	17.0389	20.5355	29.0446	21.3994	27.893	19.3022	15.9681	6.06096
AIPGENE11940	16.5779	5.06971	1.958	4.08068	5.75019	4.43762	5.44642	3.74901	3.75999	8.94776	6.83449	8.10937	3.50964	3.12448	7.55264	8.11012
AIPGENE11941	490.522	435.92	491.917	403.654	344.292	332.116	273.522	378.812	477.693	501.279	349.676	534.73	471.351	528.079	653.72	310.514
AIPGENE11942	4.53228	7.11649	3.52278	5.29529	3.73406	3.73406	4.49847	2.12399	4.63636	2.88968	14.4355	5.21467	4.32632	5.16172	3.16808	1.23453
AIPGENE11943	2.42246	7.89218	11.0533	13.2487	7.62217	12.2886	7.56628	9.97272	5.34924	11.9807	8.13532	9.01588	4.45535	11.2803	3.37202	5.05333
AIPGENE11944	9.0257	4.99363	3.16926	4.63477	4.79911	7.19618	7.1819	6.57124	9.75781	2.85922	6.51349	4.63471	11.1026	13.9295	15.9809	14.0437
AIPGENE11945	11.5685	16.5754	7.2257	6.91367	6.56789	7.78882	4.85897	9.21587	19.1921	15.3588	8.57073	8.66584	9.59851	7.14972	4.28644	13.1676
AIPGENE11946	35.3547	54.913	42.2651	60.1695	43.7134	43.4078	62.7633	54.1754	75.5873	44.0961	30.4206	59.1945	98.2899	59.2222	87.3185	107.736
AIPGENE11947	3.64634	16.5521	15.515	16.2879	25.2133	19.5956	23.5123	36.63	8.84596	14.8625	24.0238	22.3305	16.3619	21.5228	25.8471	19.7006
AIPGENE11948	3.77808	2.33916	7.82553	22.1683	8.59387	12.0187	10.608	13.2517	13.9836	9.11485	12.7624	16.8253	10.9661	11.6202	13.9542	12.8784
AIPGENE1195	28.1776	13.0758	20.5812	16.9034	19.8812	26.8048	25.3366	28.9364	27.6396	19.9545	17.4011	24.3458	26.1581	21.9197	15.6383	18.3035
AIPGENE11950	72.6305	41.8073	49.1881	46.2208	59.1673	44.3363	46.5202	57.9762	72.9717	43.371	22.5696	35.8982	38.0546	44.2689	56.0165	68.2954
AIPGENE11952	41.5546	39.6051	40.6276	30.8861	35.6069	45.2795	22.4904	39.8983	210.502	52.136	27.0474	50.4793	56.5011	34.2318	49.0535	44.6036
AIPGENE11953	12.0311	8.92108	18.7888	28.844	18.0567	15.329	17.3844	71.8089	20.0983	15.7091	19.1834	24.9456	18.953	32.4441	53.8864	7.05151
AIPGENE11955	4.98535	4.76126	8.59777	4.87307	7.79293	9.19305	5.66116	5.08334	23.3945	14.6464	4.6129	14.9357	23.4232	15.7483	6.50103	12.3605
AIPGENE11956	1.90197	0.895928	5.80823	5.82505	3.54894	3.9984	5.75923	5.12055	0.57401	2.83439	4.66915	2.13372	0.400959	3.8049	3.72589	0
AIPGENE11957	14.7412	26.6709	12.1305	17.3811	20.1043	18.0941	18.6408	16.3498	19.9871	11.6994	16.3546	13.9793	22.2002	12.2697	28.2036	24.6906
AIPGENE11958	4.97184	6.8338	3.65639	3.04652	4.38117	4.60827	5.56349	4.59389	0.778393	3.14382	13.2928	0.789082	1.83512	2.69203	2.52579	1.36927
AIPGENE11959	2.2239	2.99881	3.83318	2.1517	4.48845	1.71034	1.73081	0.631801	0	1.65205	3.5059	1.17203	1.11513	0	0	2.24346
AIPGENE11960	0	5.27161	4.63087	6.97664	2.1002	0.446715	8.17769	4.51313	8.05091	1.71386	9.32689	0.977323	0.337778	2.50666	9.85449	0
AIPGENE11961	11.3691	9.37023	8.85663	9.34742	10.1461	7.61177	8.56038	6.06323	10.3803	9.91725	30.337	9.50017	10.7405	9.20587	13.4355	20.069
AIPGENE11962	6.984	6.02618	8.67534	15.5475	12.4715	17.0233	15.3163	14.8803	4.29077	8.66446	91.4965	9.24006	7.19461	16.8806	11.8209	39.0869
AIPGENE11963	2.71344	0	2.22492	1.05258	1.2346	1.32016	0.746338	1.10124	0	2.40404	5.07619	0.948394	1.01727	0.809712	0.378811	2.74617
AIPGENE11964	1.04272	1.44339	3.88118	2.47422	2.04016	4.83804	2.93253	3.2195	0.863714	2.41846	3.96116	5.31416	0.737661	0.997653	3.88753	0.810329
AIPGENE11965	6.66406	6.4092	4.73063	2.81534	0.706968	0	6.44768	0.831516	0	1.79437	8.63358	0	0.56801	1.45736	5.21571	0
AIPGENE11966	0.745295	6.43934	8.69956	14.2523	5.67727	8.35727	16.3391	10.9618	2.75921	10.4256	47.3952	11.6791	8.11839	20.0986	12.3674	25.9534
AIPGENE11967	4.93726	6.31647	0.644783	3.11293	6.36912	8.71562	5.01224	7.63812	10.8166	8.29667	5.26109	6.36942	7.57132	8.96776	7.20533	6.00118
AIPGENE11968	6.77186	1.50215	2.59589	3.65242	4.19184	1.63844	4.1037	2.76876	7.06582	5.43066	6.21552	3.74642	2.38179	6.53937	3.10592	4.07411
AIPGENE11969	78.5609	118.141	167.691	101.406	69.0195	57.3469	64.4776	81.669	58.1488	84.6816	120.712	93.7989	57.8999	96.9948	57.9934	43.8997
AIPGENE1197	52.0223	68.8116	52.6432	63.4219	47.1392	61.8749	55.36	55.9801	59.4028	72.6289	91.571	108.983	69.7748	57.2985	77.8962	81.491
AIPGENE11970	3.84182	3.15413	4.44163	3.2158	4.22761	7.92035	6.04789	5.61174	1.42045	1.14983	2.95658	3.13322	1.76557	3.81249	4.6555	6.9958
AIPGENE11971	3.67818	2.48368	2.85143	4.74935	3.22687	4.22666	4.79902	6.58046	1.66645	1.12628	9.31484	1.15264	7.45814	1.44069	2.21766	9.35404
AIPGENE11972	41.7696	22.0031	23.2793	28.3993	20.7166	21.9865	20.4423	16.4531	12.2618	19.8703	26.1683	18.6534	16.3474	29.1616	34.9507	26.7441
AIPGENE11973	12.149	8.68978	9.58383	10.2584	2.10905	2.742	4.49321	2.79449	13.1575	4.65007	7.41537	6.69854	5.69634	1.13588	6.36248	5.64595
AIPGENE11974	0	7.79721	3.86129	2.88903	3.04046	1.38716	2.58425	3.11252	0.333459	3.54558	2.51098	0.168633	0	0.578695	2.14681	0.521933
AIPGENE11975	792.23	325.707	254.025	232.374	414.3	252.676	187.411	274.207	443.412	255.451	63.356	91.0833	582.988	402.198	811.123	1171.97
AIPGENE11976	12.3166	20.7928	23.0455	18.8278	18.9608	17.5504	15.3452	12.1384	20.7013	21.3885	10.9806	21.0577	23.232	18.3614	14.1601	15.2968
AIPGENE11977	6.03064	9.24627	6.30784	14.2907	5.73841	6.03649	3.88109	20.8071	13.2574	3.28388	6.36158	25.1596	1.41826	3.00613	1.30381	1.77254
AIPGENE11978	77.6347	21.1218	31.5778	25.3613	46.8081	30.1271	31.8252	30.5767	36.5578	24.0874	25.9604	18.1999	15.1324	23.6158	44.6889	25.5843
AIPGENE11979	2.36117	0.642042	0.596067	1.55502	1.46488	0.383158	2.28747	1.41247	2.74219	0.650999	6.28955	1.18459	2.44404	3.2013	0	1.1783
AIPGENE1198	9.28459	15.7622	11.5176	9.17522	12.5113	16.3942	16.3849	7.28923	12.5904	9.9659	8.78931	13.9277	22.9605	13.8472	18.5822	12.1107
AIPGENE11980	4.34912	1.18555	5.4263	4.90732	5.70569	3.14176	4.12033	3.8152	4.39912	5.33805	3.82104	9.86945	5.46378	4.71752	8.89331	9.40631
AIPGENE11982	3.8351	4.16407	31.3311	30.4801	3.00687	4.08999	15.9073	88.5928	70.5824	6.94996	14.6625	15.473	230.343	123.034	186.534	291.224
AIPGENE11983	31.0259	36.4901	29.8361	44.0538	46.0043	41.012	39.1187	56.3795	56.8022	31.8646	44.1926	55.7972	51.3201	43.0604	43.8089	45.7827
AIPGENE11984	7.71796	9.50519	1.96795	2.93204	4.15938	6.29955	4.89121	8.45763	1.81324	6.64245	7.48761	7.52497	5.18429	1.94558	4.73447	2.65627
AIPGENE11985	54.7659	20.0916	19.8699	25.5514	14.7352	11.9657	14.0469	20.195	16.3779	27.7139	18.7583	29.5086	15.8486	25.7564	31.4508	29.6253
AIPGENE11986	14.5647	41.4551	36.8322	45.4252	56.8098	44.4791	84.9726	45.6933	137.783	39.3184	12.1914	37.4347	54.2882	23.7515	56.5083	32.0592
AIPGENE11987	4.74091	8.18231	1.68311	5.87249	22.9055	10.423	11.7628	5.51116	3.02948	2.04067	6.74585	5.9187	1.46577	4.64675	2.64762	0.918014
AIPGENE11988	52.6326	49.6636	59.2208	43.911	81.8138	77.8348	62.9956	60.6438	103.97	80.09	60.2381	77.3639	53.627	67.6401	81.1225	74.3554
AIPGENE11989	4.69069	6.95876	6.09343	11.1065	8.80326	7.71484	3.82152	16.5197	55.1002	8.74192	7.06471	14.4919	18.7598	11.8091	13.6246	10.7068
AIPGENE1199	33.8645	39.1412	52.5076	35.3876	23.5766	18.1063	24.1849	19.2639	56.2761	37.8469	43.5726	35.8654	20.4683	27.585	29.6641	24.1332
AIPGENE11990	5.57172	6.45774	8.82856	11.1707	18.4403	15.7537	21.0985	8.13145	7.36291	7.76629	31.4678	5.43247	6.11315	9.81688	13.3524	16.8033
AIPGENE11991	25.714	32.2215	26.4585	27.5085	25.0587	23.8378	26.3688	25.2213	15.2927	22.7491	42.3206	16.8044	26.0908	25.2683	37.7585	44.5756
AIPGENE11992	9.85142	8.29374	14.641	8.66101	14.1156	12.6233	18.9347	11.8038	3.20444	16.9568	27.8571	10.1536	19.0816	15.6876	11.2358	10.1512
AIPGENE11993	24.5034	27.5703	56.6064	29.0264	13.8651	13.2729	10.4329	16.2941	36.4892	30.2744	21.0697	30.9234	11.6022	38.8942	17.761	32.0262
AIPGENE11994	4.577	5.33328	8.99738	18.755	8.06678	5.73369	6.02177	17.8561	12.0637	8.79971	15.3416	7.80341	11.9186	13.3122	3.89756	3.55706
AIPGENE11995	15.3342	5.79563	15.2493	27.4173	24.3892	11.7778	7.56269	35.3153	42.2752	20.2015	23.8686	32.4688	29.6163	31.8743	14.3963	14.3454
AIPGENE11996	13.5809	8.23922	2.70944	16.3117	6.496	7.83617	5.98988	13.437	4.22465	7.24041	7.60854	12.6017	5.65806	21.9181	11.0173	15.051
AIPGENE11997	5.28922	8.33602	6.34536	9.77823	8.03184	8.40546	9.19585	16.0185	4.65382	6.29924	9.09764	4.72222	12.6152	10.1763	19.8309	4.59967
AIPGENE11998	5.78751	0.643233	1.98057	7.15741	3.96696	6.8757	2.88265	4.29811	8.5233	4.04145	3.70121	3.61857	4.03586	0.713294	8.88032	6.45247
AIPGENE11999	9.69888	10.9923	2.65326	9.65879	9.18854	11.571	8.18338	9.79997	2.83623	5.35397	14.943	4.73346	15.9491	9.00733	4.411	18.5808
AIPGENE12	5.73586	3.69576	5.90692	4.70956	3.58753	2.30336	4.35017	3.09525	6.20138	4.10425	8.05363	4.6705	4.48325	5.58424	4.01317	15.0439
AIPGENE120	1.42877	2.18789	2.63704	1.54969	0.718753	0.359444	0.714348	0.240529	1.35186	0.173009	2.13757	1.18837	0.28637	0.748631	0.260495	0.526605
AIPGENE1200	21.9815	32.2792	26.8318	15.8952	26.4761	35.7642	23.2385	13.608	33.0239	31.4174	22.5743	33.1683	33.0599	44.3323	50.2585	30.5962
AIPGENE12000	130.283	121.776	138.464	100.382	146.245	164.435	158.772	141.289	146.877	112.031	57.1646	99.052	158.981	82.9033	83.6596	82.2834
AIPGENE12001	12.8694	9.60526	10.9257	5.87658	4.74098	2.39999	4.19748	5.90773	14.167	3.82316	13.5636	8.14538	3.08489	7.88864	3.10613	4.96359
AIPGENE12002	23.8659	21.2254	24.4419	21.4068	24.2359	30.8196	26.5859	27.0547	49.2074	23.2206	24.1386	24.339	26.7825	25.0504	27.7772	19.7005
AIPGENE12003	45.1607	50.4834	51.3613	37.0307	42.0445	38.4961	41.7079	50.2408	58.6566	62.0504	31.7963	45.0549	50.0748	46.33	46.1557	37.3294
AIPGENE12004	0.616691	1.23878	13.7586	7.33761	4.02775	6.12298	1.39321	12.4096	0.844209	8.40632	12.6905	10.7157	5.23134	1.79629	0	2.07646
AIPGENE12005	9.80009	4.18764	8.39455	9.91196	5.01757	5.29105	7.22314	5.09121	8.27487	7.50694	11.49	13.7098	6.0942	4.6411	5.79586	19.5874
AIPGENE12006	5.87072	10.8413	13.7953	9.33257	13.4101	9.41363	13.0798	9.30962	17.8516	8.95323	17.585	15.1632	18.5572	12.4602	14.211	33.9978
AIPGENE12007	25.4113	15.469	30.9658	27.6541	16.4182	17.4581	22.6369	21.692	7.09503	23.2036	13.7076	16.122	18.7569	13.9312	17.0358	7.24579
AIPGENE12008	15.9923	12.5772	18.4382	10.555	23.8322	22.6889	16.4311	12.6018	9.20608	21.7739	13.4639	16.2662	17.5195	16.9826	24.4568	29.3844
AIPGENE12009	0	1.24587	0	4.99664	0	3.99837	4.62029	7.71868	1.41396	2.15022	1.49366	3.8421	2.89881	2.5395	7.58369	1.76894
AIPGENE1201	74.8557	30.3322	34.5149	19.9997	44.8223	34.2045	34.0686	34.3781	44.6874	62.1007	32.626	43.3551	34.6577	28.207	43.429	44.9041
AIPGENE12010	13.9738	23.0072	7.51765	13.0052	20.7302	15.5894	21.0403	9.7054	28.111	31.0985	14.9395	28.998	19.9966	13.8141	27.4602	20.2824
AIPGENE12011	7.64266	5.63031	6.89069	5.90418	7.53711	7.31121	8.68971	4.36008	12.6618	8.61089	8.80933	8.71025	9.24075	3.75871	9.42514	8.94231
AIPGENE12012	6.63209	11.1171	6.78821	7.29406	9.61102	9.89806	13.5755	7.95977	7.22819	8.76816	14.6063	9.06264	7.25127	7.8098	19.8044	7.99892
AIPGENE12013	24.1042	19.4351	34.5302	25.4781	24.7675	24.7986	14.6617	12.4494	23.694	30.786	26.3757	40.7208	44.829	33.3109	17.7828	53.3118
AIPGENE12014	102.472	59.0188	58.197	44.5822	60.6376	64.4973	59.432	63.1424	117.234	87.3036	50.032	95.4351	85.369	84.5961	50.9857	55.1028
AIPGENE12015	37.5258	36.3032	13.0767	23.6765	19.9529	18.3081	14.2298	25.6935	17.8283	20.7256	19.3945	26.3007	80.16	33.6162	51.8704	60.1567
AIPGENE12016	5.79913	8.96202	3.61916	8.55972	7.16838	9.72154	4.72279	7.2268	8.92989	4.77731	8.28194	7.81759	21.0302	8.79851	10.8483	14.9014
AIPGENE12017	31.8809	28.3098	10.6919	18.8873	10.2399	14.3062	17.0122	40.9655	17.3333	10.8902	15.1687	12.5138	75.3008	20.4999	14.673	7.70049
AIPGENE12018	34.402	50.6804	34.9947	39.8349	71.5692	51.1171	51.7694	61.8853	16.5758	21.1869	12.0109	22.94	13.8165	15.3334	12.7056	11.2022
AIPGENE12019	0.836073	17.498	4.44181	3.22274	4.31091	6.01121	5.50811	2.84904	16.2554	4.04628	1.05167	6.60807	1.97218	15.1512	3.95899	0
AIPGENE1202	4.77739	7.15649	5.98329	8.22108	6.69712	3.98346	8.39074	9.26563	7.99493	4.5933	10.8349	7.68997	4.65296	4.82541	6.45301	9.61733
AIPGENE12020	88.0753	40.6055	39.3782	34.8309	34.1357	37.9553	27.3249	27.4343	27.0515	40.4053	20.3545	37.8823	24.8852	51.9571	36.8283	28.9013
AIPGENE12021	25.9914	16.9411	14.6727	12.2483	21.0451	18.2187	13.3994	10.5006	17.2375	24.2254	14.3119	19.4748	16.6284	20.1514	14.0186	16.4745
AIPGENE12023	8.38157	1.01934	0	3.39189	5.05359	2.41199	4.53278	4.0383	9.59936	1.72348	3.70879	5.94771	1.37425	2.6423	0.698155	3.07558
AIPGENE12025	76.3807	96.3283	93.2265	70.7995	96.4941	80.9838	71.7647	66.9499	96.5355	71.1038	61.3573	78.369	86.899	83.7362	121.624	79.7777
AIPGENE12026	20.6404	17.7149	21.4789	15.8158	7.34885	9.66591	11.5618	10.3363	8.88802	26.4806	26.9876	20.898	25.5269	27.5202	28.7786	18.2032
AIPGENE12027	3.93468	4.97135	9.6707	5.82987	10.5915	14.2419	5.54842	6.60469	1.41764	15.7496	2.65396	14.3333	4.09014	7.05044	5.69738	4.16108
AIPGENE12028	162.48	80.9081	99.2702	89.8093	147.124	101.868	123.699	128.082	131.322	96.4822	63.4127	78.6033	79.3539	96.3846	95.7195	73.8443
AIPGENE12029	27.6647	27.4612	21.9611	17.562	21.5209	26.0078	22.038	16.7225	18.0326	15.4696	12.3436	25.869	30.2827	27.2391	39.7794	23.6143
AIPGENE1203	8.21251	12.2546	6.59249	5.39195	8.53871	4.08836	7.33653	6.62727	4.91304	8.49348	3.86296	6.1292	6.52767	13.8806	5.27348	6.15169
AIPGENE12030	47.4047	41.8682	50.5888	43.9422	45.9883	51.0323	48.7827	39.7011	50.5931	77.6372	42.8513	60.0074	44.9205	55.9901	35.5658	64.3814
AIPGENE12031	2.88176	4.79222	8.8586	3.33402	1.00966	4.62663	2.87894	3.40713	10.4963	9.42418	8.69847	2.85186	0.536757	2.21378	1.24165	0.20024
AIPGENE12032	14.8039	1.43037	3.48692	7.2297	8.38082	0.904953	5.85671	3.26328	31.7219	12.9597	3.98918	5.24787	0.685686	2.21706	3.88566	6.8677
AIPGENE12033	4.04305	8.16346	5.705	4.84872	4.03439	12.2938	6.45914	3.65828	8.37143	8.89091	7.28848	11.111	5.84956	8.24403	8.65845	2.0004
AIPGENE12034	3.5116	7.29132	6.79597	4.27208	5.69756	5.40999	4.84732	6.85879	2.33354	5.81285	20.9621	13.9944	1.77035	4.81824	8.02897	11.885
AIPGENE12035	9.67751	11.0843	9.8555	12.8953	11.5841	11.3256	12.6841	15.3555	11.7924	7.95576	5.40002	11.0394	10.1067	10.286	13.8302	17.5763
AIPGENE12036	39.7235	29.0417	124.248	133.633	37.7118	41.1965	69.0969	139.455	72.856	91.6953	86.7081	86.4231	61.7214	95.4406	29.777	29.2856
AIPGENE12037	6.56306	6.09396	9.33562	11.2658	4.47661	4.2059	8.38824	6.70697	4.34752	12.0223	8.08462	14.4865	3.1949	15.7962	6.95685	9.53365
AIPGENE12038	21.2557	6.02618	33.1522	21.073	22.1085	23.5937	16.7673	20.0561	23.8138	35.3161	20.0874	31.3075	17.5369	20.5906	22.9465	45.9649
AIPGENE12039	54.4357	70.6403	63.8875	63.8108	65.3868	84.5524	70.4934	79.5498	74.0378	55.7492	44.8917	60.3521	63.2688	60.7184	67.0073	64.4268
AIPGENE1204	74.0803	98.5318	74.473	83.3643	106.137	112.207	107.512	92.6051	91.2134	74.5914	43.952	86.7144	120.147	93.6985	107.848	116.181
AIPGENE12040	28.1649	11.4695	12.5217	12.9329	11.2854	13.8867	12.0589	35.4216	11.5912	3.52694	8.69681	14.2402	1.53917	1.976	2.3882	0.127609
AIPGENE12041	1.40111	6.37261	9.80228	4.15465	1.55855	2.08003	2.16721	2.34279	3.70279	17.7057	6.13803	11.3984	1.17816	3.26065	1.60035	3.30753
AIPGENE12042	7.40737	8.2362	10.5049	9.45364	16.4314	14.29	12.8475	13.0117	2.52137	9.14457	7.18206	11.5406	8.465	7.67649	21.1331	14.8674
AIPGENE12043	13.9639	27.4692	45.3148	36.7944	25.6531	20.1868	33.7464	54.536	17.8353	30.2391	38.8609	30.5071	22.5486	18.5839	16.2431	24.1218
AIPGENE12044	28.3425	41.9121	95.2778	77.5931	44.048	49.8363	55.0464	57.8405	76.7964	76.7545	53.5146	68.2763	35.5829	65.4226	39.227	42.1739
AIPGENE12047	4.76711	12.9559	13.4247	5.84417	1.56994	3.57881	4.01422	6.53053	0	0.798039	5.0348	2.30403	4.55623	2.39244	3.20613	14.062
AIPGENE12048	10.1885	3.57596	4.0969	2.84539	1.15287	2.12648	2.95161	2.22821	7.63874	8.35563	4.95952	6.41365	4.1171	12.4549	1.41445	6.31447
AIPGENE12049	24.0215	25.7859	28.1116	21.4491	14.4749	23.8501	17.925	20.1462	18.9765	20.3766	23.9751	23.9558	21.5448	20.538	15.3207	9.73631
AIPGENE12050	48.3443	57.2184	56.1456	50.4477	56.908	44.5965	44.2835	30.6023	51.0135	58.9892	27.8162	43.9058	55.6857	38.1271	55.5938	72.8595
AIPGENE12051	9.89461	20.1037	18.9695	17.7834	25.0622	37.1838	22.263	21.3029	15.9627	27.04	31.5983	26.2001	17.947	28.9021	23.9104	33.9745
AIPGENE12052	15.3421	13.5766	14.0036	9.73543	9.62232	10.0737	10.8312	9.21099	5.19982	25.2339	17.2232	22.632	5.90296	9.61823	7.02974	8.69533
AIPGENE12053	38.0573	39.9437	49.9775	40.882	41.9255	51.6575	53.2345	33.5662	39.91	42.4832	90.81	40.589	42.6246	40.548	53.8257	55.5208
AIPGENE12054	11.8853	16.1807	14.4317	10.4361	7.40347	9.24498	8.4338	8.2242	31.9575	23.4395	18.769	28.376	37.7727	17.2472	19.7944	47.558
AIPGENE12055	12.3437	13.1355	10.6694	9.48734	16.4099	14.5268	11.8392	9.99112	4.64741	21.7524	13.8543	18.2054	22.4947	12.7464	19.0182	23.5489
AIPGENE12056	3.74436	4.8426	7.06981	5.05254	3.25436	1.9884	2.99681	2.30801	1.69449	1.78969	4.14254	1.56748	4.87821	2.47319	4.32226	1.48869
AIPGENE12057	29.7566	27.5671	60.1256	37.6841	28.9629	38.9276	35.6026	43.0071	63.632	60.0359	34.7006	57.4273	54.6531	68.1144	76.4997	29.4952
AIPGENE12058	17.7495	4.7483	7.18191	8.40337	0.268378	0.277038	0.448729	0	1.6188	4.06172	2.60502	4.53482	0	0.688333	0.645169	4.5181
AIPGENE12059	0.941096	0.981679	0.966826	4.90709	2.23784	0.90888	4.17435	1.55994	17.0012	2.58261	7.36368	3.95102	0.674648	4.34506	5.90955	2.1366
AIPGENE1206	1.57852	1.56818	25.7936	14.9443	0.5895	2.17564	2.34848	2.10382	2.90332	16.3427	20.2914	12.1066	1.40438	4.63461	7.95832	3.49285
AIPGENE12060	13.8929	17.8765	28.297	17.3688	23.3331	25.6749	21.6522	14.1728	10.7685	14.364	24.4108	15.3818	12.9246	16.2512	21.5992	10.5621
AIPGENE12061	103.429	105.969	74.2397	75.0544	99.834	91.4896	77.8491	98.7558	157.283	106.517	98.3836	118.299	167.433	138.914	179.673	144.214
AIPGENE12063	2.9679	4.88159	5.02609	3.93093	3.45982	6.53853	5.8888	2.60197	1.38982	5.03835	7.45684	5.46137	4.55007	4.95657	11.2881	2.71606
AIPGENE12064	19.4596	3.60238	3.62097	9.46564	12.7794	8.17818	3.08606	10.7603	5.5063	8.38704	1.31765	7.77142	3.84336	1.17383	12.3812	3.47531
AIPGENE12065	8.57475	8.81499	8.88377	8.49953	7.61897	5.44644	5.26006	6.50133	5.29659	8.29931	19.9671	11.1727	5.10942	8.55532	10.8896	13.5073
AIPGENE12066	1.44108	0.808307	4.12896	3.89204	1.79868	2.39599	0.532103	2.41778	0	4.36029	12.2137	2.27239	0	6.57843	0.556047	13.5209
AIPGENE12067	1.51695	3.0104	6.81029	11.7383	7.92948	9.54846	8.37627	5.55689	3.00085	5.90486	11.601	5.64771	6.73891	4.2627	4.51577	3.85491
AIPGENE12068	65.3381	23.1044	8.90862	17.1369	44.0486	24.5924	24.569	19.3074	7.60751	24.2928	7.18397	21.7184	31.7617	28.3788	38.4019	18.5303
AIPGENE12069	34.7178	37.4792	44.0693	17.975	11.3505	17.1326	13.4927	24.1319	6.89927	30.7025	6.51695	23.5846	7.49042	8.52271	27.9004	2.50529
AIPGENE1207	24.65	9.36433	8.98437	10.1076	14.7493	13.5196	13.464	14.7092	22.4773	8.64149	7.77801	21.1742	31.8992	18.329	12.1358	13.5285
AIPGENE12070	56.071	59.5632	57.4024	58.757	57.9734	60.2461	53.1514	77	83.3186	58.4172	54.217	59.3716	87.2289	69.8688	71.2672	94.2282
AIPGENE12071	0	11.9924	4.16155	3.7787	0.914495	4.02643	6.97566	3.32168	2.94124	21.2085	3.04994	5.17193	19.3498	1.2732	1.15706	21.3577
AIPGENE12073	4.87052	4.73028	11.3864	6.32536	3.74303	1.1256	1.51957	3.81367	10.3051	12.6407	17.8444	14.4392	2.96429	4.54239	4.58767	4.42356
AIPGENE12074	31.5343	52.0097	58.5463	43.3892	53.9937	46.3093	50.5601	63.4783	72.5551	41.3727	59.1449	61.7369	77.3108	43.5175	34.9269	63.403
AIPGENE12075	3.74206	2.01919	6.09117	3.36585	3.78448	1.69565	3.61191	2.20855	1.99441	3.78524	15.7362	2.97799	2.40271	5.85625	0.448624	2.97956
AIPGENE12076	17.7724	7.08038	2.17823	11.0238	5.93629	17.6479	9.50644	5.19352	6.0544	8.47315	8.94431	6.27979	7.9367	7.85402	13.1784	9.47431
AIPGENE12077	48.2389	77.7023	104.372	45.1408	89.5424	98.1325	70.4544	44.7711	103.37	104.619	72.1692	107.76	97.4935	103.158	122.111	106.875
AIPGENE12078	131.17	127.732	91.1741	64.8756	120.632	115.09	138.481	89.2522	70.5011	104.418	86.8616	136.598	92.5433	88.1716	82.6123	136.082
AIPGENE12079	11.415	14.0547	18.5999	17.8369	13.0947	17.2537	19.8418	19.5429	18.1595	18.0581	16.2847	22.5481	26.5873	25.4374	15.4782	7.08695
AIPGENE12080	4.39442	4.08702	4.2081	2.65799	4.6146	6.13479	6.48171	1.80887	15.0098	3.35623	11.7867	7.27147	6.33217	6.25226	5.04624	5.05273
AIPGENE12081	6.44926	1.18221	2.4619	4.95776	5.79326	3.73569	3.40731	2.12198	2.46927	7.89563	12.4663	5.14437	5.17274	10.5832	15.2739	10.2553
AIPGENE12082	46.7718	85.9327	23.3983	39.4145	165.539	239.336	201.207	68.4197	55.5168	35.3302	10.8478	29.6452	139.222	115.046	187.147	255.79
AIPGENE12083	36.2338	38.4943	5.42105	42.4788	45.9664	43.2677	43.4982	58.1162	122.108	14.5754	4.59103	12.4871	145.011	47.763	155.596	55.8382
AIPGENE12084	11.7391	11.5251	11.9566	13.6566	18.2948	16.1826	16.1609	11.0007	5.12516	12.7659	31.9279	15.8886	7.42805	10.3919	7.35002	32.797
AIPGENE12085	19.849	4.33559	0.889037	4.01755	38.3433	17.1506	5.77321	2.88974	1.54481	0.823134	1.32712	0.78154	19.7659	4.00805	0	16.4392
AIPGENE12087	22.0232	21.2018	19.1431	20.5846	30.8699	27.6132	17.719	16.2398	47.9454	28.4761	19.148	33.9356	38.6614	29.5071	38.9174	57.9455
AIPGENE12088	1.6733	20.9564	5.14748	7.76109	9.35571	10.135	8.71219	5.81602	5.66231	7.7821	10.9404	8.15028	13.1699	10.0571	14.4383	29.6479
AIPGENE12089	8.4274	2.81972	53.3515	32.9273	9.45777	7.11207	5.40915	11.5178	56.661	47.4096	30.1768	53.8307	3.47675	13.5343	13.6074	8.01788
AIPGENE1209	30.293	19.3152	22.7254	24.1095	24.6794	21.5631	18.5711	22.922	11.2559	14.9081	21.9999	34.58	23.3363	21.413	20.226	35.6057
AIPGENE12090	605.725	783.979	527.959	661.368	1120.14	1498.96	855.472	572.86	489.68	518.859	75.9212	543.893	259.464	367.822	311.123	722.157
AIPGENE12091	17.7664	12.4285	16.7995	9.23974	20.7311	27.5192	14.9987	10.7933	11.9415	18.1348	21.9028	17.7463	7.29725	21.2217	7.84141	13.4827
AIPGENE12093	44.8447	25.4955	53.2354	45.9408	23.5931	23.1661	29.2551	26.2331	119.971	49.3901	27.0087	45.3883	77.8147	68.8646	19.8601	56.0614
AIPGENE12094	47.9104	27.2674	43.2756	48.8942	19.1197	21.7279	27.9225	49.0683	34.5958	37.8444	31.4965	28.1945	28.2482	30.1801	40.3737	19.0949
AIPGENE12095	11.8185	4.53946	23.1864	12.603	15.6491	16.5836	7.72617	15.4963	8.51599	11.6802	19.1316	11.9017	4.83778	11.0325	6.78154	12.9936
AIPGENE12097	19.1749	29.0748	15.2683	22.5889	24.5701	18.2417	20.3817	28.5174	28.5209	34.2956	23.9486	38.6985	43.9017	47.3398	60.3743	45.8856
AIPGENE12098	36.0971	11.3699	12.6278	11.1288	35.1169	44.4581	20.6982	31.0563	59.4144	38.3365	14.677	35.5294	26.5749	26.0767	21.6771	35.8008
AIPGENE12099	40.0292	44.0113	67.2619	48.0321	59.1752	69.4242	51.3771	59.2496	63.6696	53.7517	36.1112	54.1059	82.1825	75.3659	84.7306	90.7344
AIPGENE121	26.3386	22.4866	76.7144	92.9955	59.4327	45.5831	42.4688	125.293	122.405	204.513	79.2506	288.281	129.492	84.8768	68.1328	69.6666
AIPGENE1210	14.3379	6.28518	3.33544	6.49303	11.2125	12.4127	6.31272	8.56937	4.19175	10.3656	2.94391	5.20626	10.2507	10.2809	5.12494	15.0251
AIPGENE12100	13.5215	8.24031	4.49439	7.11511	0	2.1688	2.33151	2.42612	7.05182	8.54565	3.34236	6.92757	0	2.37217	0	0.613457
AIPGENE12101	48.5695	40.1055	28.2883	26.6009	48.0243	42.3185	28.8321	24.8565	53.2316	46.7748	22.9802	36.0728	23.2954	33.6815	25.4655	30.6173
AIPGENE12102	37.2377	22.3828	16.6325	19.4283	28.8744	27.9425	34.0351	19.3807	13.9462	26.975	28.5172	19.0651	27.7108	26.1735	36.3902	62.5928
AIPGENE12103	10.4622	6.17289	9.744	7.18123	7.33337	9.92554	14.3447	4.97078	10.9429	10.4879	2.82008	4.77369	14.2546	13.3798	13.3255	31.6101
AIPGENE12104	11.9044	10.6977	14.4114	15.0234	15.2857	21.5051	15.2746	17.6307	30.2286	22.2682	9.95794	26.5817	13.4658	23.7745	23.4217	29.0597
AIPGENE12105	6.40133	6.87904	2.09856	3.16051	2.88926	1.6518	3.14419	3.26777	3.34006	2.54814	7.8084	4.12803	4.0811	4.93647	1.62335	2.02011
AIPGENE12107	3.35169	2.03479	1.73581	1.55153	2.33694	2.37589	3.21122	2.96779	0.390752	1.44073	6.24031	2.35029	0.309358	2.56213	0.514914	0.478246
AIPGENE12108	56.2033	58.1591	62.0961	41.3696	42.8485	61.8823	34.3476	26.9029	32.6103	47.2634	26.0284	53.5818	41.191	43.0696	13.5336	66.506
AIPGENE1211	8.90788	5.86765	7.94782	12.9773	4.77225	3.24341	7.59841	14.5247	2.7904	5.66944	9.84887	9.27796	18.5116	19.5671	28.9905	52.7068
AIPGENE12112	0	1.20119	9.5454	1.77371	1.45175	1.62153	1.10748	4.42855	0	3.81265	5.43154	2.59431	4.75217	13.8015	23.57	16.2703
AIPGENE12113	9.52523	15.2316	14.4867	12.3497	20.9124	16.8485	18.5975	11.0857	8.28779	17.5669	16.5646	9.88536	11.1742	18.4568	12.4131	6.02114
AIPGENE12114	43.1428	1.30226	3.3708	7.18084	10.2893	8.0356	8.47747	7.45082	6.51568	21.8276	8.95654	7.99616	7.56536	5.73449	8.9408	12.7498
AIPGENE12116	14.5506	18.7801	22.5752	20.2615	21.8583	23.7174	23.179	16.0638	53.0856	25.2612	7.47551	13.4194	35.5407	26.2802	19.6561	35.8093
AIPGENE12117	37.6221	37.0474	30.4807	75.4132	25.9245	8.69584	42.7434	78.8021	53.3838	15.6791	8.91425	10.6072	150.379	101.884	199.559	125.491
AIPGENE12118	0.241868	4.18393	1.29346	1.44699	0.624153	2.02398	2.94905	2.96561	2.7534	2.0594	3.23484	1.19575	3.46521	17.5727	13.0861	17.8741
AIPGENE12119	0.748437	1.17969	6.79169	4.36893	1.80665	2.34638	2.42619	4.8818	2.29327	1.63627	9.2035	2.17812	5.63609	4.04177	11.8155	2.7347
AIPGENE1212	7.06543	16.8379	9.48131	13.0757	8.92452	10.6954	23.0059	16.6446	7.66919	12.1928	10.0776	15.0718	4.35155	3.31516	3.63648	2.12303
AIPGENE12120	7.36547	4.45586	5.59438	8.43012	6.41007	13.9638	13.973	16.4479	1.59199	3.49843	4.57623	3.65981	45.7429	38.1608	76.7112	68.3338
AIPGENE12121	25.5139	15.1221	15.4462	18.5548	15.7953	13.5054	13.0764	13.1302	12.2211	10.5746	13.1906	16.9192	17.8165	21.1022	15.6016	24.9103
AIPGENE12123	3.81669	5.61776	3.94659	4.75693	4.02508	4.7589	3.07293	5.61228	5.51763	4.11312	3.13704	3.65015	3.60932	5.34379	9.93861	5.10426
AIPGENE12124	9.43369	2.31681	4.8032	4.74728	1.62853	5.01114	1.77795	4.0143	0.415292	4.01229	0.891772	2.12371	3.38005	2.91271	0	6.56504
AIPGENE12125	349.099	152.475	113.079	118.907	305.287	207.21	130.043	152.53	137.388	373.953	148.322	214.196	159.874	165.022	260.889	174.243
AIPGENE12126	3.9268	0	2.22955	1.64785	2.56497	3.57265	4.67512	4.26759	2.81016	3.43806	8.3556	4.57188	5.2624	0.551011	0.665361	1.142
AIPGENE12127	71.5548	61.3903	81.155	72.7415	21.5789	28.5669	23.5197	34.251	68.722	82.567	94.7097	80.0818	32.4723	50.3661	26.9403	27.7175
AIPGENE12128	24.0104	24.8607	31.2738	23.2266	26.3725	23.1973	25.7171	42.1218	19.4928	18.225	28.1404	29.3868	21.3781	23.2319	57.5274	16.7633
AIPGENE12129	3.11956	1.44297	0.894397	7.27141	2.31757	3.11762	3.12434	3.47669	10.6874	5.93592	10.7724	8.46747	3.87617	4.14541	0.780594	0.359668
AIPGENE1213	16.1864	6.63956	11.3652	4.90512	9.77236	6.53785	11.5735	7.28516	0.948117	11.2029	34.8992	8.60149	0.994746	15.1739	2.27658	0.372629
AIPGENE12131	17.0272	12.1273	12.2257	11.0991	18.4644	16.3768	10.1671	15.4184	8.175	10.3693	9.26845	10.1429	10.688	10.9702	22.1148	11.7074
AIPGENE12132	1.37514	3.00122	5.78738	6.81936	5.15062	7.33427	3.62128	3.78359	7.11057	3.48305	9.49974	3.27837	2.09769	7.14564	0	7.11181
AIPGENE12133	2.16071	1.0695	2.85214	2.67508	2.95575	2.84052	3.11272	2.15694	1.97925	1.77826	7.88124	3.09343	1.80778	2.69957	1.10121	3.66827
AIPGENE12134	32.7725	8.13845	17.4593	16.0757	16.2554	14.7862	13.4975	18.4417	40.43	14.1771	12.4096	18.7344	19.742	14.5515	21.6818	20.7372
AIPGENE12136	9.14425	7.31521	16.4761	11.7985	11.4543	15.1099	12.8671	13.2995	8.08643	13.3743	12.4658	18.4476	22.9138	15.254	11.6361	28.4474
AIPGENE12137	13.6352	20.9469	22.9789	20.9068	24.8234	43.164	30.3597	34.1538	9.14874	24.0866	64.5554	31.79	51.3062	31.1429	50.8955	50.8464
AIPGENE12138	7.9482	1.25471	1.47809	3.56686	1.44508	1.32986	2.5135	1.22795	0.937493	1.46665	12.1457	0.940487	0.606419	1.23998	0	1.22439
AIPGENE12139	1.91011	0.347788	0.645153	1.29327	4.1546	3.93727	4.2571	1.29055	0.148493	2.20889	9.5873	2.18468	0.311078	2.95318	0.241565	5.3391
AIPGENE1214	15.9033	40.6219	7.65516	10.7415	8.31291	8.32034	5.83003	5.89296	4.60648	4.12674	8.12031	4.88051	4.68254	7.73028	1.32342	0.211759
AIPGENE12140	7.70185	6.78626	9.44604	8.80207	5.57047	8.88473	7.93163	4.74065	5.48027	5.43386	4.34119	4.54871	13.0858	5.24549	12.3206	5.62194
AIPGENE12141	3.59767	20.5244	4.80171	5.22873	2.54321	6.50122	4.46215	4.61011	0	5.23556	10.2303	5.10849	0	5.27588	0	2.1255
AIPGENE12142	2.42562	3.55398	6.85754	2.47582	4.77731	5.28717	2.85594	2.83808	29.6005	7.79483	12.4522	11.3497	10.3382	7.38247	19.7081	10.2356
AIPGENE12144	86.6706	69.944	101.139	65.4969	36.3352	50.9986	31.7021	43.0061	56.5232	60.3955	40.4963	49.5548	30.3375	44.5652	16.4386	16.3544
AIPGENE12145	13.1632	12.5278	20.4489	9.52705	11.2471	13.7657	10.0291	9.21322	43.1044	26.671	14.1365	23.1772	28.0694	18.9847	13.8414	33.2989
AIPGENE12147	16.9699	11.6786	16.5462	11.1929	15.9347	22.57	14.2044	8.97712	28.4877	24.2096	25.4592	23.1518	12.7849	12.2075	15.6869	11.1337
AIPGENE12148	18.0744	0	9.35952	3.76184	5.17171	4.51558	15.9228	2.52939	0	0.96019	5.22709	2.01375	1.9	0.626523	0	4.53597
AIPGENE12149	0.808981	2.42301	1.94469	0.960414	1.02337	1.50093	2.75373	1.30959	0.841899	1.42266	10.9816	1.35555	2.02095	1.69229	3.83604	1.72477
AIPGENE1215	350.24	169.577	479.449	443.126	75.2212	109.447	123.438	176.293	1448.93	1628.93	2707.92	1574.36	272.045	971.392	87.447	65.8047
AIPGENE12150	0.702128	0.583183	0.71897	3.24627	2.62317	3.46537	1.12149	2.34282	3.48908	10.6896	1.47964	2.65172	0.261286	5.60477	0	0.974777
AIPGENE12151	20.6364	7.70285	3.56245	11.1445	4.73468	11.2194	6.13687	7.9768	76.5662	10.6668	23.9868	8.27819	22.9238	10.992	15.5812	14.698
AIPGENE12152	97.9115	75.8091	108.639	88.4798	46.1732	34.3743	25.6609	40.8974	52.6724	91.5707	53.7919	62.9613	20.6659	43.2115	38.4165	44.1241
AIPGENE12153	4.26662	7.23483	4.76122	6.50985	2.42603	3.83189	5.73503	5.09654	5.71214	2.72754	5.76221	4.9032	3.19601	5.29989	1.16471	3.52363
AIPGENE12154	7.35402	0	0.640056	2.31749	0.574915	7.41559	0.995156	5.51506	22.3663	6.17795	2.84906	3.16111	0	1.54796	2.86117	0
AIPGENE12155	21.2251	17.0498	17.4288	9.81184	10.4706	12.8971	13.2575	10.6565	46.615	21.4082	10.147	36.8542	16.5924	23.4928	45.4807	22.8522
AIPGENE12158	7.66611	2.12941	1.57381	1.96749	3.51159	2.79446	1.40367	4.38998	0.527922	3.62657	1.98045	4.1169	1.43588	5.08809	2.91416	4.0083
AIPGENE12159	1.68735	3.91965	0.345209	6.02728	1.26072	0.332812	1.43644	2.62611	5.98176	1.124	5.16908	1.45427	1.5048	3.52118	12.7776	5.61381
AIPGENE1216	18.5745	27.9881	35.7702	20.5059	30.9252	28.5982	23.897	17.6928	22.504	35.493	34.0597	37.3357	41.9414	48.656	63.9724	52.1185
AIPGENE12160	4.39151	6.84485	5.34305	7.23118	3.68394	4.07608	4.52326	6.67838	3.07558	4.15662	14.1084	5.46073	10.1511	2.39327	0.750428	1.80307
AIPGENE12161	2176.93	4159.57	2432.54	3020.68	5128.73	8543.83	4581.79	2881.41	4147.13	2707.07	624.392	3268.25	1656.75	2166.37	1431.52	2952.32
AIPGENE12162	20.2127	4.03449	29.2829	36.9835	26.5576	29.5435	44.5881	31	17.3368	12.6319	10.6739	15.2097	8.22084	22.5218	5.41638	3.4056
AIPGENE12163	16.2666	9.94537	19.4178	16.9357	16.138	16.9615	18.7562	16.5633	12.0406	17.3723	12.8819	22.4818	34.8087	24.7015	39.8114	27.7887
AIPGENE12164	18.9767	10.5313	5.72419	9.19281	7.99736	11.0392	5.75363	6.00676	3.44204	10.4472	15.1254	11.2601	5.55174	7.55574	6.84541	4.97062
AIPGENE12165	20.0757	17.2039	10.6153	12.6125	20.853	29.2887	26.2876	25.8331	17.6059	7.14073	16.845	11.0998	38.5223	17.0038	46.0073	37.6031
AIPGENE12166	7.69389	25.9605	9.95619	7.82621	7.13814	16.4556	6.46198	8.13564	8.54296	26.8847	11.1531	17.2787	23.7212	28.2959	39.4792	20.5834
AIPGENE12167	12.4406	7.39732	14.4799	14.1803	14.1529	10.8193	12.6663	10.7524	4.73871	15.1152	15.793	14.445	8.34492	11.3657	8.60656	7.36261
AIPGENE12168	0.233935	1.53711	4.5118	1.57131	3.70804	6.6356	1.36043	1.16512	1.14866	1.66161	0.891922	3.41185	2.75037	2.41176	2.40034	2.05223
AIPGENE12169	17.1444	3.13185	3.83682	8.48966	4.59526	4.93919	7.95401	16.8747	29.9429	8.2299	6.16743	5.41404	89.1525	43.689	29.3004	34.6539
AIPGENE1217	7.30886	5.20277	2.13782	5.84269	8.77796	8.9317	13.8975	5.0321	5.43482	3.8061	4.6667	2.37703	4.92018	5.55404	4.39548	2.31854
AIPGENE12170	3.45993	7.77563	12.3911	8.15719	15.2967	10.2067	8.95605	13.8405	15.0052	9.1777	7.19173	9.37133	27.3324	24.4951	8.16308	40.7814
AIPGENE12171	7.82476	5.14724	7.81649	9.10388	4.27847	4.42082	2.2969	7.29439	7.01412	9.47586	12.1767	6.55323	7.76643	7.92533	2.08953	3.83088
AIPGENE12172	6.30617	1.63405	12.1128	4.86238	4.26492	5.42721	4.21487	3.50251	2.21073	7.42066	7.19123	8.06988	1.17093	8.6697	0.820417	6.88991
AIPGENE12173	22.9789	25.6889	13.3857	12.4736	20.8512	35.5794	25.5076	17.3292	20.0673	6.22746	11.9827	3.47572	17.5731	16.0993	27.3904	27.0874
AIPGENE12174	36.1591	26.1259	40.0322	24.6711	27.8281	33.3221	31.4181	30.3537	24.1345	29.3878	18.7807	22.7613	17.7592	24.9531	13.2836	14.1257
AIPGENE12176	6.08048	2.26583	4.5065	11.2177	1.22515	1.06296	2.61968	2.26218	5.47813	5.883	5.73732	8.2105	1.98636	3.19896	1.82536	3.8289
AIPGENE12177	6.53741	4.6096	5.39951	5.82211	5.66686	6.07185	4.35356	5.44088	3.8532	3.95501	6.44288	5.09584	4.9202	3.99068	4.78097	9.5018
AIPGENE12179	92.2176	121.55	150.787	140.147	156.688	155.454	126.957	217.146	100.372	86.6329	68.6022	94.2886	107.351	97.1559	120.539	107.347
AIPGENE1218	19.5351	16.858	18.9374	10.7518	20.056	28.3238	17.0079	18.1233	47.7674	14.4158	3.20379	10.5333	4.95095	10.3035	6.2246	21.9079
AIPGENE12180	36.1473	16.6369	11.8123	15.661	17.9994	19.176	19.5273	10.5597	23.796	21.7625	9.96203	11.4194	24.634	12.2269	30.7956	15.9085
AIPGENE12181	9.71148	8.09679	11.0993	7.33023	7.00447	6.08087	4.09877	5.04406	11.198	15.5905	7.21886	14.4492	9.13144	11.3824	10.0242	11.2176
[truncated: 22,757 more rows]
