# Supplementary material for: Molecular insights into the Darwin paradox of coral reefs from the sea anemone Aiptasia
Source: Sci Adv. 2023 Mar 15;9(11):eadf7108. doi: 10.1126/sciadv.adf7108 (PMC10017044; doi:10.1126/sciadv.adf7108)
Supplement: Supplementary file 2 — Data S1 to S5 [file sciadv.adf7108_data_s1_to_s5.zip › adf7108_Data_S2.xlsx]

## Sheet: modules
Data S2: Differentially expressed genes identified from multi-factor analysis. Numbers represent z-scores calculated based on gene-expression levels (TPM). Modules were assigned using hierarchical clustering. Apo, aposymbiotic; Sym, symbiotic; Epi, epidermis; Gas, gastrodermis
Gene ID	ApoEpi	ApoGas	SymEpi	SymGas	Module	Annotation
AIPGENE10000	-0.843299	-0.400413	-0.201281	1.44499	3	N-acetylgalactosamine kinase OS=Rattus norvegicus GN=Galk2 PE=2 SV=1
AIPGENE10001	-1.03121	-0.620833	0.520612	1.13143	1	Elongator complex protein 4 OS=Xenopus laevis GN=elp4 PE=2 SV=1
AIPGENE10008	0.930558	-0.565098	0.752135	-1.11759	5
AIPGENE1002	-0.409591	0.330204	-1.12651	1.20589	4	Zgc:195170 protein OS=Danio rerio GN=zgc:195170 PE=2 SV=1
AIPGENE10022	-0.29436	0.772369	-1.28842	0.810413	4
AIPGENE10034	0.134443	-0.523698	1.34178	-0.952523	5	Zinc finger protein 829 OS=Homo sapiens GN=ZNF829 PE=2 SV=1
AIPGENE1004	-0.592009	-0.0667491	-0.772458	1.43122	3	Sushi, von Willebrand factor type A, EGF and pentraxin domain-containing protein 1 OS=Homo sapiens GN=SVEP1 PE=1 SV=3
AIPGENE10041	0.296022	-1.44134	0.871856	0.273461	1	predicted protein [Nematostella vectensis] >gi|156218959|gb|EDO39848.1| predicted protein [Nematostella vectensis]
AIPGENE10044	-0.427792	-1.14359	1.15622	0.415161	1	Transmembrane protein 117 OS=Mus musculus GN=Tmem117 PE=2 SV=1
AIPGENE10047	-0.891451	0.858373	-0.840188	0.873266	4	Proteoglycan 4 OS=Mus musculus GN=Prg4 PE=1 SV=2
AIPGENE10051	0.705816	0.0826856	0.650766	-1.43927	5	Progesterone-induced-blocking factor 1 OS=Homo sapiens GN=PIBF1 PE=1 SV=2
AIPGENE10055	0.52504	-0.979892	1.13866	-0.683809	5
AIPGENE10056	0.603895	0.774678	0.0472432	-1.42582	2	Uncharacterized protein OS=Strongylocentrotus purpuratus GN=Sp-Hypp_275 PE=4 SV=1
AIPGENE1006	-0.559969	-0.236798	-0.677011	1.47378	3	CUB and sushi domain-containing protein 3 OS=Homo sapiens GN=CSMD3 PE=2 SV=3
AIPGENE10061	0.737601	-0.31229	0.852233	-1.27754	5	Retrovirus-related Pol polyprotein from transposon opus OS=Drosophila melanogaster GN=pol PE=4 SV=1
AIPGENE10081	-0.419244	1.06008	-1.18504	0.544204	4	Uncharacterized protein OS=Strongylocentrotus purpuratus GN=Sp-Hypp_116 PE=4 SV=1
AIPGENE1009	-0.831569	0.255257	-0.730979	1.30729	3	Venom factor OS=Crotalus adamanteus PE=2 SV=1
AIPGENE10090	-0.775936	0.230628	-0.775214	1.32052	3	cAMP and cAMP-inhibited cGMP 3',5'-cyclic phosphodiesterase 10A OS=Mus musculus GN=Pde10a PE=1 SV=2
AIPGENE10093	-0.124249	0.937059	-1.34878	0.535973	4	Uncharacterized protein OS=Strongylocentrotus purpuratus GN=Sp-Hypp_116 PE=4 SV=1
AIPGENE10098	-0.0384482	0.835776	-1.39419	0.59686	4	Uncharacterized protein OS=Branchiostoma floridae GN=BRAFLDRAFT_67480 PE=4 SV=1
AIPGENE1010	-0.675597	-0.104146	-0.665762	1.4455	3	Predicted protein OS=Nematostella vectensis GN=v1g247996 PE=4 SV=1
AIPGENE10103	-1.33402	0.571412	-0.167831	0.930438	3	Predicted protein OS=Nematostella vectensis GN=v1g201445 PE=4 SV=1
AIPGENE10105	0.25528	0.914106	-1.42597	0.256589	4	Crossover junction endonuclease MUS81 OS=Oryza sativa subsp. japonica GN=MUS81 PE=1 SV=1
AIPGENE1013	-0.642919	-0.450307	-0.398456	1.49168	3	Acetylcholinesterase OS=Bungarus fasciatus GN=ACHE PE=1 SV=2
AIPGENE10141	0.0611841	-1.20208	1.24143	-0.100533	5	predicted protein [Nematostella vectensis] >gi|156211645|gb|EDO32742.1| predicted protein [Nematostella vectensis]
AIPGENE10142	-1.38618	0.154035	0.231566	1.00058	3	WD repeat-containing protein 47 OS=Mus musculus GN=Wdr47 PE=1 SV=2
AIPGENE10143	-0.203282	1.19891	-1.21393	0.218307	4	hypothetical protein GLOINDRAFT_95047 [Rhizophagus irregularis DAOM 181602]
AIPGENE10147	-0.751699	0.23998	-0.803959	1.31568	3	predicted protein [Nematostella vectensis] >gi|156219244|gb|EDO40129.1| predicted protein [Nematostella vectensis]
AIPGENE10150	0.435234	0.802797	0.217563	-1.45559	2	Uricase OS=Sus scrofa GN=UOX PE=2 SV=3
AIPGENE10160	-0.666189	0.068584	-0.790445	1.38805	3	Complement C2 OS=Pongo pygmaeus GN=C2 PE=2 SV=1
AIPGENE10165	-1.01875	-0.0970877	-0.257609	1.37345	3
AIPGENE10173	-0.159417	1.10147	-1.2827	0.34064	4	Uncharacterized protein (Fragment) OS=Tupaia chinensis GN=TREES_T100015807 PE=4 SV=1
AIPGENE10175	-0.698294	0.0700662	-0.760628	1.38886	3	CUB and sushi domain-containing protein 1 OS=Mus musculus GN=Csmd1 PE=2 SV=2
AIPGENE10178	1.44429	-0.419321	-0.186221	-0.838753	5	Long-chain fatty acid transport protein 4 OS=Pongo abelii GN=SLC27A4 PE=2 SV=1
AIPGENE10183	-1.06808	-0.489603	0.328106	1.22957	1	TNF receptor-associated factor 3 OS=Homo sapiens GN=TRAF3 PE=1 SV=2
AIPGENE10184	0.382295	0.977604	0.0177174	-1.37762	2
AIPGENE10186	-0.898031	-0.255652	-0.278346	1.43203	3	CUB and sushi domain-containing protein 3 OS=Mus musculus GN=Csmd3 PE=2 SV=3
AIPGENE1019	0.904502	0.824087	-0.930432	-0.798157	2	Kinesin-like protein KIF27 OS=Mus musculus GN=Kif27 PE=1 SV=1
AIPGENE10191	-0.537149	-0.416794	-0.543507	1.49745	3	Hemicentin-1 OS=Homo sapiens GN=HMCN1 PE=1 SV=2
AIPGENE10195	-0.595945	-0.262241	-0.621583	1.47977	3	Neural cell adhesion molecule L1 OS=Mus musculus GN=L1cam PE=1 SV=1
AIPGENE10209	-1.1968	-0.179216	0.145397	1.23062	3	Carnitine O-palmitoyltransferase 1, liver isoform OS=Mus musculus GN=Cpt1a PE=1 SV=4
AIPGENE10210	-1.27105	-0.0769278	0.189234	1.15875	3	Carnitine O-palmitoyltransferase 1, liver isoform OS=Equus caballus GN=CPT1A PE=2 SV=1
AIPGENE1022	-0.781916	0.75072	-0.93953	0.970726	4
AIPGENE10222	1.25931	-0.584626	0.312555	-0.987244	5	Jerky protein OS=Mus musculus GN=Jrk PE=2 SV=2
AIPGENE10234	-0.331937	1.13107	-1.20306	0.403927	4	Uncharacterized protein OS=Strongylocentrotus purpuratus GN=Sp-PolppL_86 PE=4 SV=1
AIPGENE1024	-0.127136	1.44957	-0.597385	-0.725054	2	Echinoderm microtubule-associated protein-like 1 OS=Rattus norvegicus GN=Eml1 PE=2 SV=2
AIPGENE10251	0.746065	0.740872	-0.115374	-1.37156	2	Centromere protein F OS=Homo sapiens GN=CENPF PE=1 SV=2
AIPGENE10254	-0.326063	-0.260836	-0.85838	1.44528	3	Uncharacterized protein OS=Capitella teleta GN=CAPTEDRAFT_195759 PE=4 SV=1
AIPGENE10262	0.603126	1.0797	-0.676306	-1.00652	2	Nucleoplasmin-like protein ANO39 OS=Patiria pectinifera PE=1 SV=1
AIPGENE10265	1.13881	-1.25043	0.313985	-0.202366	5	Protein sidekick-2 OS=Mus musculus GN=Sdk2 PE=2 SV=1
AIPGENE10274	0.556216	1.032	-0.367274	-1.22094	2	60S ribosomal protein L27a OS=Bos taurus GN=RPL27A PE=2 SV=3
AIPGENE10277	0.548522	-0.726254	1.12711	-0.949374	5
AIPGENE10279	0.934482	-0.0838217	0.512195	-1.36286	5	TPR repeat-containing protein DDB_G0287407 OS=Dictyostelium discoideum GN=DDB_G0287407 PE=4 SV=1
AIPGENE10280	-0.37167	-0.227808	-0.847056	1.44653	3	Follicle-stimulating hormone receptor OS=Equus caballus GN=FSHR PE=2 SV=1
AIPGENE10282	0.397334	0.558417	-1.4961	0.54035	4	Solute carrier family 22 member 13 OS=Homo sapiens GN=SLC22A13 PE=2 SV=2
AIPGENE10284	0.088987	0.780444	-1.43597	0.566543	4	Collagen alpha-3(VI) chain OS=Gallus gallus GN=COL6A3 PE=2 SV=2
AIPGENE10286	0.965101	-0.716662	0.748739	-0.997179	5	Beta-1,3-galactosyltransferase 1 OS=Pongo pygmaeus GN=B3GALT1 PE=3 SV=1
AIPGENE10287	-0.411312	0.569692	-1.19582	1.03744	4	Uncharacterized protein OS=Capitella teleta GN=CAPTEDRAFT_222606 PE=4 SV=1
AIPGENE10288	-0.0811822	0.71667	-1.38495	0.749465	4	Collagen alpha-3(VI) chain OS=Gallus gallus GN=COL6A3 PE=2 SV=2
AIPGENE1029	-0.940801	-0.128403	-0.339129	1.40833	3	Mannan-binding lectin serine protease 1 OS=Rattus norvegicus GN=Masp1 PE=1 SV=2
AIPGENE10292	0.0922281	0.656498	-1.44212	0.693393	4	Collagen alpha-6(VI) chain OS=Homo sapiens GN=COL6A6 PE=1 SV=2
AIPGENE10294	-0.829451	1.10426	-0.863649	0.58884	4	Retrovirus-related Pol polyprotein from transposon 17.6 OS=Drosophila melanogaster GN=pol PE=4 SV=1
AIPGENE10305	-1.16682	0.0180566	-0.125033	1.2738	3	Sialin OS=Homo sapiens GN=SLC17A5 PE=1 SV=2
AIPGENE10308	0.782303	-1.15753	0.886802	-0.511575	5	E3 ubiquitin-protein ligase TRIM71 OS=Danio rerio GN=trim71 PE=2 SV=1
AIPGENE10311	-0.565334	0.322141	-1.00691	1.2501	3	Alpha-2-macroglobulin OS=Pongo abelii GN=A2M PE=2 SV=1
AIPGENE10314	1.20523	-0.677848	0.425099	-0.952484	5	Tripartite motif-containing protein 2 OS=Ailuropoda melanoleuca GN=TRIM2 PE=3 SV=1
AIPGENE10316	0.365188	-0.881094	1.2472	-0.731297	5
AIPGENE10319	0.81405	0.803317	-0.370468	-1.2469	2	Thrombospondin-1 OS=Mus musculus GN=Thbs1 PE=1 SV=1
AIPGENE10322	-0.983571	-0.33027	-0.0712348	1.38508	3	E3 ubiquitin-protein ligase SHPRH OS=Homo sapiens GN=SHPRH PE=1 SV=2
AIPGENE10330	-0.534021	-0.240294	-0.698499	1.47281	3	E3 ubiquitin-protein ligase SHPRH OS=Mus musculus GN=Shprh PE=1 SV=1
AIPGENE10335	0.847428	-0.701118	0.870136	-1.01645	5	Uncharacterized protein OS=Danio rerio GN=zgc:162946 PE=4 SV=1
AIPGENE10336	-0.683003	0.919384	-1.02932	0.792936	4	Beta-1,3-galactosyltransferase 1 OS=Pongo pygmaeus GN=B3GALT1 PE=3 SV=1
AIPGENE10344	0.15894	0.827802	-1.44275	0.456011	4	von Willebrand factor A domain-containing protein 2 OS=Xenopus laevis GN=vwa2 PE=2 SV=1
AIPGENE10360	-0.253178	0.134641	-1.14712	1.26566	3	Hemicentin-2 OS=Homo sapiens GN=HMCN2 PE=2 SV=2
AIPGENE10362	-0.352598	0.877413	-1.2544	0.729586	4	Uncharacterized protein OS=Aphanomyces astaci GN=H257_00200 PE=4 SV=1
AIPGENE10371	0.376961	-1.3104	1.06048	-0.127046	5	Predicted protein OS=Nematostella vectensis GN=v1g218586 PE=4 SV=1
AIPGENE10375	1.13595	-0.774517	0.541928	-0.903359	5	Tetratricopeptide repeat protein 28 OS=Homo sapiens GN=TTC28 PE=1 SV=4
AIPGENE10381	0.968796	0.546259	-0.202848	-1.31221	2	Retrovirus-related Pol polyprotein from transposon opus OS=Drosophila melanogaster GN=pol PE=4 SV=1
AIPGENE10389	0.302825	-1.1687	1.197	-0.331125	5	E3 ubiquitin-protein ligase DZIP3 OS=Homo sapiens GN=DZIP3 PE=1 SV=2
AIPGENE10398	0.932661	-0.868058	0.796713	-0.861316	5	Nephrocystin-3 OS=Homo sapiens GN=NPHP3 PE=1 SV=1
AIPGENE1040	0.792527	-0.72037	0.925785	-0.997942	5	Anoctamin-7 OS=Homo sapiens GN=ANO7 PE=1 SV=2
AIPGENE10406	-0.778812	-0.77257	0.231085	1.3203	1	Uncharacterized protein OS=Crassostrea gigas GN=CGI_10006644 PE=4 SV=1
AIPGENE10407	0.701155	-0.972679	1.00909	-0.737569	5
AIPGENE10417	-0.837702	-0.346382	-0.26739	1.45147	3	Sugar phosphate exchanger 2 OS=Mus musculus GN=Slc37a2 PE=1 SV=1
AIPGENE10420	-0.836067	-0.893575	0.922632	0.80701	1	Carbonic anhydrase 7 OS=Mus musculus GN=Ca7 PE=1 SV=2
AIPGENE10421	-0.241185	-0.514691	-0.715508	1.47138	3	Tolloid-like protein 1 OS=Gallus gallus GN=TLL1 PE=2 SV=1
AIPGENE10422	-0.130605	0.483051	-1.33542	0.982978	4	Collagen alpha-1(IV) chain OS=Drosophila melanogaster GN=Cg25C PE=2 SV=3
AIPGENE1046	-0.649497	-0.0714165	-0.714995	1.43591	3	Limulus clotting factor C OS=Carcinoscorpius rotundicauda PE=2 SV=1
AIPGENE10492	0.270154	-1.34195	1.06116	0.0106395	5	Low-density lipoprotein receptor-related protein 2 OS=Mus musculus GN=Lrp2 PE=1 SV=1
AIPGENE10493	0.342162	1.05132	-0.0616178	-1.33186	2	Tubulin beta chain OS=Paracentrotus lividus PE=2 SV=1
AIPGENE10494	-0.620924	-0.982884	0.37629	1.22752	1	Very long-chain specific acyl-CoA dehydrogenase, mitochondrial OS=Bos taurus GN=ACADVL PE=2 SV=3
AIPGENE10495	0.724031	-1.08154	0.966837	-0.609332	5	Protein sidekick-2 OS=Homo sapiens GN=SDK2 PE=1 SV=3
AIPGENE105	-0.652863	-0.186247	-0.626157	1.46527	3	Putative uncharacterized protein OS=Branchiostoma floridae GN=BRAFLDRAFT_79909 PE=4 SV=1
AIPGENE1051	0.770258	0.941809	-1.02052	-0.691547	2	Deformed epidermal autoregulatory factor 1 OS=Drosophila melanogaster GN=Deaf1 PE=1 SV=1
AIPGENE10514	-0.372264	-1.23544	0.657659	0.950046	1
AIPGENE10515	-0.0893344	1.42599	-0.487712	-0.848944	2	Short-chain collagen C4 (Fragment) OS=Ephydatia muelleri PE=2 SV=1
AIPGENE10519	-0.759453	0.579577	-0.927692	1.10757	4	Neural cell adhesion molecule 1 OS=Gallus gallus GN=NCAM1 PE=1 SV=3
AIPGENE10527	0.838413	-0.599447	0.857547	-1.09651	5	Neural cell adhesion molecule 2 OS=Mus musculus GN=Ncam2 PE=2 SV=1
AIPGENE10533	-0.852565	-0.556199	0.00743719	1.40133	1	Transmembrane protein 208 OS=Bos taurus GN=TMEM208 PE=2 SV=1
AIPGENE10540	0.990188	0.023981	0.360292	-1.37446	5	Putative uncharacterized protein OS=Branchiostoma floridae GN=BRAFLDRAFT_129410 PE=4 SV=1
AIPGENE10546	-0.0547365	0.51821	-1.37652	0.913047	4	Collagen alpha-2(IV) chain OS=Ascaris suum PE=2 SV=1
AIPGENE10547	-0.969864	-0.126705	-0.300855	1.39742	3	C2 domain-containing protein 5 OS=Homo sapiens GN=C2CD5 PE=1 SV=1
AIPGENE1055	-0.865685	-0.0971026	-0.461389	1.42418	3	Protein Wnt-4 OS=Rattus norvegicus GN=Wnt4 PE=2 SV=1
AIPGENE10550	-0.703569	-0.467514	-0.309082	1.48017	3	CUB and zona pellucida-like domain-containing protein 1 OS=Homo sapiens GN=CUZD1 PE=2 SV=1
AIPGENE10555	0.123976	-1.25474	1.18625	-0.0554906	5
AIPGENE1056	0.667938	-1.188	0.969709	-0.449649	5	predicted protein [Nematostella vectensis] >gi|156220563|gb|EDO41429.1| predicted protein [Nematostella vectensis]
AIPGENE10560	-0.594048	1.48201	-0.612064	-0.275901	4	Chondroitin proteoglycan 2 OS=Caenorhabditis briggsae GN=cpg-2 PE=3 SV=2
AIPGENE10567	0.991908	-0.0653837	0.426294	-1.35282	5	predicted protein [Nematostella vectensis] >gi|156224211|gb|EDO45039.1| predicted protein [Nematostella vectensis]
AIPGENE1057	0.641399	1.05317	-0.699555	-0.995017	2	Kinesin-like protein KIF27 OS=Rattus norvegicus GN=Kif27 PE=2 SV=1
AIPGENE10582	-0.555075	-1.12276	0.947899	0.729931	1	Abhydrolase domain-containing protein 3 OS=Mus musculus GN=Abhd3 PE=2 SV=1
AIPGENE10594	-0.211629	0.986284	-1.3045	0.529845	4	Cytosolic carboxypeptidase 2 OS=Danio rerio GN=zte25 PE=2 SV=1
AIPGENE10596	0.570896	1.10516	-0.99311	-0.682951	2	Epoxide hydrolase 1 OS=Oryctolagus cuniculus GN=EPHX1 PE=1 SV=2
AIPGENE10611	0.169821	1.34812	-0.787634	-0.730311	2	Protein LKAAEAR1 OS=Mus musculus GN=Lkaaear1 PE=2 SV=2
AIPGENE10612	-0.931471	-0.683699	0.383007	1.23216	1	Battenin OS=Nematostella vectensis GN=v1g236423 PE=3 SV=1
AIPGENE10623	-0.0737832	1.32843	-1.09783	-0.15682	4	Guanylate-binding protein 4 OS=Homo sapiens GN=GBP4 PE=1 SV=2
AIPGENE1063	-0.14882	0.541451	-1.33816	0.945526	4	E3 ubiquitin-protein ligase mind-bomb OS=Drosophila melanogaster GN=mib1 PE=1 SV=3
AIPGENE10640	1.09616	-0.964567	0.589707	-0.721304	5
AIPGENE10641	0.879964	-0.740814	0.843435	-0.982586	5
AIPGENE10646	-0.426767	-0.719805	-0.332926	1.4795	3
AIPGENE10651	0.920336	-0.0146089	0.480571	-1.3863	5	Retinoschisin OS=Mus musculus GN=Rs1 PE=1 SV=1
AIPGENE10658	0.052349	0.57733	-1.42518	0.795498	4	Tetratricopeptide repeat protein 28 OS=Homo sapiens GN=TTC28 PE=1 SV=4
AIPGENE10660	-0.178574	0.604485	-1.33367	0.907761	4	Failed axon connections homolog OS=Rattus norvegicus GN=Faxc PE=3 SV=1
AIPGENE10662	-0.161608	0.513807	-1.32672	0.974522	4	Probable inactive purple acid phosphatase 9 OS=Arabidopsis thaliana GN=PAP9 PE=2 SV=1
AIPGENE10663	-0.289095	0.850641	-1.28953	0.727981	4	Tetratricopeptide repeat protein 28 OS=Homo sapiens GN=TTC28 PE=1 SV=4
AIPGENE10665	-0.700025	0.0439075	-0.74264	1.39876	3	Sulfotransferase 1C2A OS=Rattus norvegicus GN=Sult1c2a PE=2 SV=2
AIPGENE1067	0.104552	1.20564	-1.23699	-0.0732061	4	Multidrug resistance-associated protein 4 OS=Homo sapiens GN=ABCC4 PE=1 SV=3
AIPGENE10671	0.85803	-0.800958	0.871637	-0.928709	5	Retrovirus-related Pol polyprotein from transposon 17.6 OS=Drosophila melanogaster GN=pol PE=4 SV=1
AIPGENE10672	-0.696922	-0.615467	-0.142028	1.45442	3	Uncharacterized protein OS=Strongylocentrotus purpuratus GN=Sp-PppL_290 PE=4 SV=1
AIPGENE10677	-0.256154	0.64734	-1.29986	0.908676	4	Tetratricopeptide repeat protein 28 OS=Homo sapiens GN=TTC28 PE=1 SV=4
AIPGENE10681	-0.273929	0.504751	-1.2651	1.03427	4	Transposon Ty3-G Gag-Pol polyprotein OS=Saccharomyces cerevisiae (strain ATCC 204508 / S288c) GN=TY3B-G PE=1 SV=3
AIPGENE10688	-1.12732	-0.20358	0.0321733	1.29872	3	Venom prothrombin activator oscutarin-C non-catalytic subunit OS=Oxyuranus scutellatus PE=1 SV=1
AIPGENE10690	-1.11546	0.276271	-0.395048	1.23424	3	Lactadherin OS=Rattus norvegicus GN=Mfge8 PE=2 SV=1
AIPGENE10701	0.877332	-0.0593703	0.563704	-1.38167	5	Probable RNA-directed DNA polymerase from transposon X-element OS=Drosophila melanogaster GN=X-element\ORF2 PE=3 SV=1
AIPGENE10722	0.159978	-0.593616	1.3411	-0.90746	5
AIPGENE10726	-0.732191	0.331816	-0.866031	1.26641	3	predicted protein [Nematostella vectensis] >gi|156223084|gb|EDO43922.1| predicted protein [Nematostella vectensis]
AIPGENE10733	-0.843514	0.343116	-0.761126	1.26152	3	predicted protein [Nematostella vectensis] >gi|156227307|gb|EDO48111.1| predicted protein [Nematostella vectensis]
AIPGENE10735	0.408466	1.1953	-0.558576	-1.04519	2
AIPGENE10738	1.15442	-0.39435	0.401939	-1.16201	5
AIPGENE10746	0.686723	0.302448	0.492255	-1.48143	5	Cubilin OS=Rattus norvegicus GN=Cubn PE=1 SV=2
AIPGENE10748	0.52094	0.0166616	0.867825	-1.40543	5	Protein downstream neighbor of Son OS=Homo sapiens GN=DONSON PE=1 SV=2
AIPGENE10750	0.549445	1.0967	-1.08808	-0.55807	2	Putative uncharacterized protein OS=Branchiostoma floridae GN=BRAFLDRAFT_66129 PE=4 SV=1
AIPGENE10785	0.0788733	1.38585	-0.716745	-0.74798	2	Uncharacterized protein K02A2.6 OS=Caenorhabditis elegans GN=K02A2.6 PE=4 SV=1
AIPGENE10795	0.791586	-1.1811	0.866522	-0.477011	5	Cytochrome b-245 heavy chain (Fragment) OS=Sus scrofa GN=CYBB PE=2 SV=2
AIPGENE1082	0.217353	-0.560257	1.30725	-0.964346	5	Melanopsin OS=Felis catus GN=OPN4 PE=2 SV=1
AIPGENE10821	0.556578	-0.772035	1.12532	-0.90986	5	Retrovirus-related Pol polyprotein from transposon 412 OS=Drosophila melanogaster GN=POL PE=4 SV=1
AIPGENE10826	0.38696	0.740603	-1.47649	0.348926	4
AIPGENE10845	-0.0971484	-0.11275	-1.11074	1.32064	3	Monocarboxylate transporter 10 OS=Danio rerio GN=slc16a10 PE=2 SV=1
AIPGENE10852	1.15366	-0.217477	0.301181	-1.23736	5	Sterol 3-beta-glucosyltransferase OS=Debaryomyces hansenii (strain ATCC 36239 / CBS 767 / JCM 1990 / NBRC 0083 / IGC 2968) GN=ATG26 PE=3 SV=2
AIPGENE10856	0.195246	0.824333	-1.44856	0.428983	4	Spondin-1 OS=Gallus gallus GN=SPON1 PE=2 SV=1
AIPGENE1086	-0.875804	-0.146876	-0.407479	1.43016	3	Gamma-aminobutyric acid type B receptor subunit 2 OS=Homo sapiens GN=GABBR2 PE=1 SV=1
AIPGENE10860	0.581495	-1.00171	1.09615	-0.675938	5	Zinc finger protein 474 OS=Bos taurus GN=ZNF474 PE=2 SV=1
AIPGENE1087	-0.502879	0.269515	-1.03381	1.26717	4	Predicted protein OS=Nematostella vectensis GN=v1g196399 PE=4 SV=1
AIPGENE10875	0.660337	-0.703369	1.03845	-0.995416	5	Predicted protein OS=Nematostella vectensis GN=v1g197473 PE=4 SV=1
AIPGENE10883	0.609248	-0.37193	0.990918	-1.22824	5	Deleted in malignant brain tumors 1 protein OS=Oryctolagus cuniculus GN=Dmbt1 PE=1 SV=2
AIPGENE10886	-0.264092	0.87725	-1.29973	0.686574	4	Pro-Pol polyprotein OS=Simian foamy virus type 3 (strain LK3) GN=pol PE=3 SV=2
AIPGENE10890	0.632572	-0.510598	1.01876	-1.14073	5	Trimethyllysine dioxygenase, mitochondrial OS=Mus musculus GN=Tmlhe PE=1 SV=2
AIPGENE10891	0.91967	-1.05467	0.786097	-0.651093	5	Kinesin light chain 1 OS=Mus musculus GN=Klc1 PE=1 SV=3
AIPGENE10892	-0.638733	-0.966148	1.233	0.371886	1	Uncharacterized protein OS=Capitella teleta GN=CAPTEDRAFT_226427 PE=4 SV=1
AIPGENE10899	0.548221	1.13277	-0.88175	-0.799246	2	Poly [ADP-ribose] polymerase 1 OS=Homo sapiens GN=PARP1 PE=1 SV=4
AIPGENE10908	0.264962	0.885961	-1.43644	0.285513	4	Protocadherin Fat 4 OS=Homo sapiens GN=FAT4 PE=1 SV=2
AIPGENE10911	0.425874	-0.864638	1.21306	-0.774292	5	MAM domain-containing protein 2 OS=Mus musculus GN=Mamdc2 PE=1 SV=1
AIPGENE10914	0.492056	-0.545837	1.13561	-1.08182	5	Scavenger receptor cysteine-rich type 1 protein M130 OS=Mus musculus GN=Cd163 PE=2 SV=2
AIPGENE1092	1.41258	-0.849812	-0.0323139	-0.530457	5
AIPGENE10931	1.13061	-0.290485	0.381327	-1.22145	5	Cadherin-related family member 5 OS=Rattus norvegicus GN=Cdhr5 PE=1 SV=1
AIPGENE10933	0.943552	-0.515585	0.722047	-1.15001	5	Predicted protein OS=Nematostella vectensis GN=v1g241119 PE=4 SV=1
AIPGENE10939	-0.360395	-0.943313	-0.0999598	1.40367	1	G-protein coupled receptor Mth2 OS=Drosophila yakuba GN=mth2 PE=3 SV=1
AIPGENE10951	-0.579778	-1.09182	0.642575	1.02902	1	Toxin CrTX-A OS=Carybdea rastonii PE=1 SV=1
AIPGENE10955	0.27289	-1.19764	1.19162	-0.266866	5	Interferon-induced very large GTPase 1 OS=Homo sapiens GN=GVINP1 PE=2 SV=2
AIPGENE10977	-0.392396	0.885366	-1.23153	0.738564	4	Betaine--homocysteine S-methyltransferase 1 OS=Xenopus laevis GN=bhmt PE=2 SV=1
AIPGENE10978	0.497588	-1.39961	0.890717	0.0113028	5	Acid-sensing ion channel 4 OS=Homo sapiens GN=ASIC4 PE=1 SV=2
AIPGENE10981	0.463376	-1.11115	1.14267	-0.4949	5	E3 ubiquitin-protein ligase DZIP3 OS=Mus musculus GN=Dzip3 PE=2 SV=2
AIPGENE10992	0.505046	-1.03271	1.14111	-0.613438	5	Predicted protein OS=Nematostella vectensis GN=v1g245085 PE=4 SV=1
AIPGENE11019	0.612178	-0.940529	1.08253	-0.754175	5
AIPGENE1102	-1.03552	-0.267522	-0.058119	1.36116	3	Nuclear factor of activated T-cells 5 OS=Rattus norvegicus GN=Nfat5 PE=1 SV=1
AIPGENE11035	-0.692793	-0.525603	-0.25727	1.47567	3	Secreted frizzled-related protein 3 OS=Mus musculus GN=Frzb PE=1 SV=1
AIPGENE11041	0.964134	-0.304369	0.608243	-1.26801	5
AIPGENE1105	-0.55407	-0.705229	-0.20783	1.46713	3	Transcription factor ETV6 OS=Mus musculus GN=Etv6 PE=1 SV=1
AIPGENE11067	-0.481718	0.663602	-1.16589	0.984009	4	Elongator complex protein 1 OS=Homo sapiens GN=IKBKAP PE=1 SV=3
AIPGENE11072	-0.245321	-1.25286	1.10115	0.397028	1	Contactin-associated protein 1 OS=Mus musculus GN=Cntnap1 PE=2 SV=2
AIPGENE11073	1.01823	-0.626138	0.668334	-1.06042	5
AIPGENE11075	0.846961	-0.840559	0.88452	-0.890922	5	Tetratricopeptide repeat protein 28 OS=Mus musculus GN=Ttc28 PE=2 SV=3
AIPGENE11078	0.657114	-1.10477	1.0136	-0.565947	5	Contactin-associated protein 1 OS=Mus musculus GN=Cntnap1 PE=2 SV=2
AIPGENE11079	-0.671692	-0.239224	-0.563541	1.47446	3
AIPGENE11089	1.09319	-0.148171	0.344947	-1.28996	5	RNA-directed DNA polymerase from mobile element jockey OS=Drosophila melanogaster GN=pol PE=1 SV=1
AIPGENE11090	0.8447	-1.1776	0.816192	-0.483291	5	Tetratricopeptide repeat protein 28 OS=Homo sapiens GN=TTC28 PE=1 SV=4
AIPGENE11092	0.682078	-0.816365	1.03133	-0.897041	5	Predicted protein OS=Nematostella vectensis GN=v1g240549 PE=4 SV=1
AIPGENE11097	0.486634	1.14463	-1.0631	-0.568166	2	Fucolectin OS=Anguilla anguilla PE=1 SV=1
AIPGENE11106	-0.657749	0.0180542	-0.766991	1.40669	3	Sodium-dependent glucose transporter 1 OS=Xenopus laevis GN=naglt1 PE=2 SV=1
AIPGENE11113	-0.82379	-0.554351	-0.0404598	1.4186	3	Collagen alpha-1(XXIV) chain OS=Homo sapiens GN=COL24A1 PE=2 SV=2
AIPGENE11114	0.153818	0.659964	-1.458	0.644219	4	Zinc finger protein 91 OS=Homo sapiens GN=ZNF91 PE=2 SV=2
AIPGENE11118	-0.9814	0.366427	-0.618119	1.23309	4	Collagen alpha-1(IV) chain OS=Homo sapiens GN=COL4A1 PE=1 SV=3
AIPGENE11121	-0.131389	1.452	-0.625521	-0.695092	2	EF-hand calcium-binding domain-containing protein 6 OS=Homo sapiens GN=EFCAB6 PE=1 SV=1
AIPGENE11126	0.210307	1.26425	-0.36967	-1.10489	2	Hemicentin-1 OS=Homo sapiens GN=HMCN1 PE=1 SV=2
AIPGENE11134	0.430151	-1.2671	1.07391	-0.236958	5	TNF receptor-associated factor 6 OS=Sus scrofa GN=TRAF6 PE=2 SV=1
AIPGENE11141	0.736758	0.958136	-1.07419	-0.620702	2	Pogo transposable element with KRAB domain OS=Homo sapiens GN=POGK PE=1 SV=2
AIPGENE1116	-0.88823	-0.705509	0.326072	1.26767	1	Putative N-acetylglucosamine-6-phosphate deacetylase OS=Danio rerio GN=amdhd2 PE=2 SV=1
AIPGENE11164	0.632095	0.232053	0.610334	-1.47448	5	Insulin-like growth factor 1 receptor (Fragment) OS=Bos taurus GN=IGF1R PE=2 SV=1
AIPGENE11167	0.681716	1.03191	-0.824011	-0.889619	2	Protein disulfide isomerase-like 2-2 OS=Oryza sativa subsp. japonica GN=PDIL2-2 PE=2 SV=1
AIPGENE11170	0.508754	-0.865836	1.16031	-0.803228	5	Latrophilin-3 OS=Rattus norvegicus GN=Lphn3 PE=2 SV=1
AIPGENE11173	-0.79714	-0.926216	0.757484	0.965872	1	Heat shock factor protein 1 OS=Mus musculus GN=Hsf1 PE=1 SV=2
AIPGENE11179	0.800558	-1.12853	0.882229	-0.55426	5	Transmembrane protease serine 11D OS=Homo sapiens GN=TMPRSS11D PE=1 SV=1
AIPGENE1118	-0.768433	0.725449	-0.94864	0.991624	4	Protein dachsous OS=Drosophila melanogaster GN=ds PE=1 SV=3
AIPGENE11183	-0.0787956	-1.314	0.310877	1.08192	1	Cysteine and histidine-rich protein 1-A OS=Xenopus laevis GN=cyhr1-a PE=2 SV=2
AIPGENE11192	0.495941	-0.959301	1.16077	-0.697414	5	Collagen alpha-1(XVII) chain OS=Canis familiaris GN=COL17A1 PE=2 SV=2
AIPGENE11193	0.372112	-1.20136	1.14758	-0.318336	5	Metacaspase-7 OS=Arabidopsis thaliana GN=AMC7 PE=1 SV=1
AIPGENE11196	0.630579	0.859314	-0.130919	-1.35897	2	NHL repeat-containing protein 2 OS=Mus musculus GN=Nhlrc2 PE=2 SV=1
AIPGENE11197	0.269548	0.645614	-1.48027	0.565103	4	Testis, prostate and placenta-expressed protein OS=Homo sapiens GN=TEPP PE=2 SV=3
AIPGENE112	-0.761209	-0.89891	0.487625	1.17249	1	Uncharacterized protein OS=Rhizophagus irregularis DAOM 197198w GN=RirG_154470 PE=4 SV=1
AIPGENE11211	-1.13297	0.247985	-0.352273	1.23725	3	Pyruvate dehydrogenase phosphatase regulatory subunit, mitochondrial OS=Homo sapiens GN=PDPR PE=1 SV=2
AIPGENE11216	0.159019	0.731178	-1.45601	0.565808	4
AIPGENE1122	-0.24503	0.495665	-1.2792	1.02856	4	Predicted protein OS=Nematostella vectensis GN=v1g196399 PE=4 SV=1
AIPGENE11222	0.568051	-0.978194	1.1096	-0.699457	5
AIPGENE11224	0.148779	-0.940929	1.33915	-0.546996	5	Collagen alpha-1(III) chain OS=Rattus norvegicus GN=Col3a1 PE=2 SV=3
AIPGENE11231	-0.188208	0.64651	-1.33405	0.875743	4
AIPGENE11234	0.569669	1.06301	-0.490244	-1.14243	2	Protein LIGHT-DEPENDENT SHORT HYPOCOTYLS 6 OS=Arabidopsis thaliana GN=LSH6 PE=1 SV=1
AIPGENE11254	-0.263489	1.26794	-1.14193	0.137472	4	Atrial natriuretic peptide receptor 1 OS=Homo sapiens GN=NPR1 PE=1 SV=1
AIPGENE11260	0.771535	-1.11917	0.912657	-0.565024	5	hypothetical protein AV70_21500 [Salmonella enterica subsp. enterica serovar Enteritidis str. EC20121175]
AIPGENE11263	0.376299	1.2383	-0.703518	-0.911083	2	Dipeptidase 1 OS=Oryctolagus cuniculus GN=DPEP1 PE=1 SV=1
AIPGENE11268	-0.422941	0.731984	-1.21225	0.903204	4	Uncharacterized protein OS=Strongylocentrotus purpuratus GN=Sp-Hypp_2544 PE=4 SV=1
AIPGENE11281	0.955509	0.704659	-1.15595	-0.504215	2	MULTISPECIES: hypothetical protein [Cyanothece] >gi|218246237|ref|YP_002371608.1| hypothetical protein PCC8801_1392 [Cyanothece sp. PCC 8801] >gi|257059290|ref|YP_003137178.1| hypothetical protein Cyan8802_1426 [Cyanothece sp. PCC 8802] >gi|218166715|gb|ACK65452.1| 2 domain protein [Cyanothece sp. PCC 8801] >gi|256589456|gb|ACV00343.1| conserved hypothetical protein [Cyanothece sp. PCC 8802]
AIPGENE11284	1.20729	-0.763757	0.434275	-0.877804	5	Coagulation factor V OS=Sus scrofa GN=F5 PE=2 SV=1
AIPGENE11287	0.658101	-0.959243	1.04539	-0.744251	5	PREDICTED: uncharacterized protein LOC101240119 [Hydra vulgaris]
AIPGENE1129	-0.590565	0.541361	-1.06097	1.11018	4	Cyclic nucleotide-binding domain-containing protein 2 OS=Mus musculus GN=Cnbd2 PE=1 SV=2
AIPGENE11293	-0.5716	1.11788	-1.07139	0.525114	4	Predicted protein OS=Nematostella vectensis GN=v1g211567 PE=4 SV=1
AIPGENE11296	0.941824	0.698984	-1.19341	-0.447403	2	Uncharacterized protein OS=Strongylocentrotus purpuratus GN=Sp-PppL_118 PE=4 SV=1
AIPGENE11298	1.23942	-1.13694	0.236817	-0.339293	5
AIPGENE1130	1.26711	0.190461	-0.34413	-1.11344	2	Homeobox protein Hox-D10 OS=Heterodontus francisci GN=HOXD10 PE=3 SV=1
AIPGENE11304	0.275293	-1.47139	0.746201	0.449896	1	F-box/LRR-repeat protein 7 OS=Homo sapiens GN=FBXL7 PE=2 SV=1
AIPGENE11311	-0.579272	-1.0897	1.03973	0.629247	1	Lupus La protein homolog OS=Rattus norvegicus GN=Ssb PE=2 SV=1
AIPGENE11315	0.504552	1.15632	-0.709778	-0.951091	2	A-kinase anchor protein 9 OS=Homo sapiens GN=AKAP9 PE=1 SV=3
AIPGENE11319	0.167281	-1.203	1.22087	-0.185149	5	Solute carrier family 15 member 2 OS=Rattus norvegicus GN=Slc15a2 PE=2 SV=1
AIPGENE1133	-1.12981	0.286278	-0.380044	1.22358	3	Extracellular matrix protein 3 OS=Lytechinus variegatus GN=ECM3 PE=1 SV=1
AIPGENE11334	0.687682	0.95826	-0.466412	-1.17953	2	60S ribosomal protein L37a OS=Drosophila melanogaster GN=RpL37A PE=1 SV=3
AIPGENE11338	-0.0339457	1.39622	-0.927631	-0.434644	4	Homeobox protein SIX2 OS=Mus musculus GN=Six2 PE=1 SV=2
AIPGENE11345	0.843148	0.888346	-0.844453	-0.887041	2	Serine/threonine-protein kinase PAK 7 OS=Rattus norvegicus GN=Pak7 PE=1 SV=1
AIPGENE11348	-0.539977	-9.55494e-05	-0.861906	1.40198	3	Sorting nexin-30 OS=Xenopus tropicalis GN=snx30 PE=2 SV=1
AIPGENE11351	0.839509	-0.642945	0.866738	-1.0633	5	Transposon Ty3-G Gag-Pol polyprotein OS=Saccharomyces cerevisiae (strain ATCC 204508 / S288c) GN=TY3B-G PE=1 SV=3
AIPGENE11360	0.528382	-0.515591	1.10151	-1.1143	5	Protein PLANT CADMIUM RESISTANCE 10 OS=Arabidopsis thaliana GN=PCR10 PE=2 SV=1
AIPGENE11363	-0.319788	-0.974606	-0.0978361	1.39223	3	Uncharacterized protein OS=Saprolegnia diclina VS20 GN=SDRG_06045 PE=4 SV=1
AIPGENE11370	-1.14738	0.195384	-0.296076	1.24807	3	Cystathionine gamma-lyase OS=Dictyostelium discoideum GN=cysA PE=1 SV=1
AIPGENE11374	0.653345	-1.15007	0.999066	-0.502342	5	Cell wall integrity protein scw1 OS=Schizosaccharomyces pombe (strain 972 / ATCC 24843) GN=scw1 PE=1 SV=1
AIPGENE11375	0.369908	-0.742077	1.24515	-0.87298	5	Predicted protein OS=Nematostella vectensis GN=v1g238169 PE=4 SV=1
AIPGENE11379	0.920664	0.0262776	0.449388	-1.39633	5	E3 ubiquitin-protein ligase TRIM71 OS=Xenopus tropicalis GN=trim71 PE=3 SV=1
AIPGENE11399	-1.19972	0.00891232	-0.0571203	1.24793	3	Phosphatidylinositol 4-phosphate 5-kinase type-1 gamma OS=Mus musculus GN=Pip5k1c PE=1 SV=2
AIPGENE11400	-0.846672	-0.636046	1.3656	0.117114	1	Signal peptide peptidase-like 2B OS=Mus musculus GN=Sppl2b PE=2 SV=2
AIPGENE11425	-0.666283	-0.43076	-0.391894	1.48894	3	E3 ubiquitin-protein ligase TRIM71 OS=Rattus norvegicus GN=Trim71 PE=3 SV=1
AIPGENE11434	0.910128	-0.597599	0.783338	-1.09587	5	Centrosomal protein of 152 kDa OS=Xenopus laevis GN=cep152 PE=2 SV=1
AIPGENE11437	1.06867	-1.02146	0.614146	-0.66135	5	Ribosome biogenesis protein TSR3 homolog OS=Mus musculus GN=Tsr3 PE=2 SV=1
AIPGENE11440	-0.927032	0.304351	-0.651498	1.27418	3	Cytoplasmic aconitate hydratase OS=Homo sapiens GN=ACO1 PE=1 SV=3
AIPGENE11455	0.923243	0.0667952	0.414122	-1.40416	5	Putative uncharacterized protein OS=Branchiostoma floridae GN=BRAFLDRAFT_88508 PE=4 SV=1
AIPGENE1146	-0.662501	0.436091	-0.969681	1.19609	3	Predicted protein OS=Nematostella vectensis GN=v1g202776 PE=3 SV=1
AIPGENE11467	-0.760329	-0.942191	0.645236	1.05728	1	Serine protease 23 OS=Rattus norvegicus GN=Prss23 PE=2 SV=1
AIPGENE11469	-0.856861	0.622676	-0.844844	1.07903	4	MAM and LDL-receptor class A domain-containing protein 1 OS=Homo sapiens GN=MALRD1 PE=4 SV=3
AIPGENE1147	-0.534912	0.795113	-1.14198	0.881782	4	FRAS1-related extracellular matrix protein 2 OS=Mus musculus GN=Frem2 PE=2 SV=2
AIPGENE11471	-0.680218	0.660784	-1.01509	1.03453	4	Synaptojanin-1 OS=Homo sapiens GN=SYNJ1 PE=1 SV=2
AIPGENE11476	-0.965394	0.439548	-0.668891	1.19474	3	Matrix metalloproteinase-9 OS=Bos taurus GN=MMP9 PE=2 SV=1
AIPGENE11477	-0.731175	-0.194162	-0.537222	1.46256	3	Beta-1,4-mannosyl-glycoprotein 4-beta-N-acetylglucosaminyltransferase OS=Rattus norvegicus GN=Mgat3 PE=1 SV=2
AIPGENE11482	0.932086	-0.843527	0.797075	-0.885634	5	Protocadherin Fat 4 OS=Mus musculus GN=Fat4 PE=1 SV=2
AIPGENE11483	-1.21906	-0.0140562	0.00280602	1.23032	3	Fibronectin OS=Bos taurus GN=FN1 PE=1 SV=4
AIPGENE11485	-0.986142	0.439402	-0.644505	1.19124	3	Apical endosomal glycoprotein OS=Homo sapiens GN=MAMDC4 PE=1 SV=2
AIPGENE11486	0.537443	-0.881803	1.14024	-0.795881	5	Protocadherin Fat 2 OS=Mus musculus GN=Fat2 PE=2 SV=1
AIPGENE11487	-0.871517	0.265325	-0.69348	1.29967	3	predicted protein [Nematostella vectensis] >gi|156210522|gb|EDO31691.1| predicted protein [Nematostella vectensis]
AIPGENE1149	-0.112487	1.35635	-1.0544	-0.189461	2	Dachshund homolog 2 OS=Homo sapiens GN=DACH2 PE=2 SV=1
AIPGENE11490	0.701704	1.00243	-0.692845	-1.01129	2	Predicted protein OS=Nematostella vectensis GN=v1g204782 PE=4 SV=1
AIPGENE11499	0.569404	0.555931	0.368335	-1.49367	2	NEDD8 ultimate buster 1 OS=Homo sapiens GN=NUB1 PE=1 SV=2
AIPGENE11516	-0.420832	0.212569	-1.06976	1.27802	3	Threonine dehydratase biosynthetic, chloroplastic OS=Solanum lycopersicum GN=TD PE=1 SV=1
AIPGENE11520	1.07687	-0.384866	0.506288	-1.19829	5	Sorting nexin-16 OS=Rattus norvegicus GN=Snx16 PE=1 SV=2
AIPGENE11521	0.254982	-1.00536	1.28147	-0.531091	5	CD209 antigen-like protein 2 OS=Macaca mulatta GN=CD209L2 PE=1 SV=1
AIPGENE11524	0.669161	-0.91931	1.04044	-0.790296	5	Latrophilin-like protein 1 OS=Caenorhabditis elegans GN=lat-1 PE=1 SV=1
AIPGENE11539	0.401821	-0.620553	1.21153	-0.992798	5	Lactadherin OS=Rattus norvegicus GN=Mfge8 PE=2 SV=1
AIPGENE11543	0.455452	-0.679573	1.18575	-0.961631	5
AIPGENE11554	0.273296	1.19398	-1.19368	-0.273592	2	predicted protein [Nematostella vectensis] >gi|156215847|gb|EDO36797.1| predicted protein [Nematostella vectensis]
AIPGENE11556	0.108366	-0.982784	1.34277	-0.468354	5	Teneurin-1 OS=Caenorhabditis elegans GN=ten-1 PE=1 SV=1
AIPGENE11557	-0.671981	-0.625532	-0.162225	1.45974	3
AIPGENE1156	-1.18806	0.403981	-0.355593	1.13967	3	Guanylate-binding protein 4 OS=Homo sapiens GN=GBP4 PE=1 SV=2
AIPGENE11563	0.316551	1.26808	-0.657681	-0.926947	2	Staphylococcal nuclease domain-containing protein 1 OS=Pongo abelii GN=SND1 PE=2 SV=1
AIPGENE11564	0.198503	-0.831398	1.33357	-0.70068	5	Uncharacterized protein OS=Branchiostoma floridae GN=BRAFLDRAFT_67440 PE=4 SV=1
AIPGENE11569	0.413021	-1.06687	1.18641	-0.532571	5	C-type lectin domain family 17, member A OS=Homo sapiens GN=CLEC17A PE=1 SV=2
AIPGENE11570	-0.780241	-0.937357	0.721841	0.995757	1	Extracellular matrix protein FRAS1 OS=Homo sapiens GN=FRAS1 PE=1 SV=2
AIPGENE11575	0.782592	0.240805	0.438537	-1.46193	5	DEP domain-containing protein 1B OS=Gallus gallus GN=DEPDC1B PE=2 SV=1
AIPGENE11577	0.0402291	-0.878488	1.38745	-0.549194	5	Asteroid-like protein 1 OS=Crassostrea gigas GN=CGI_10002928 PE=4 SV=1
AIPGENE1158	-0.929184	1.00068	-0.78831	0.716812	4	APOBEC1 complementation factor OS=Pongo abelii GN=A1CF PE=2 SV=1
AIPGENE11580	0.0833056	-1.02926	1.33503	-0.389075	5	EGF-like repeat and discoidin I-like domain-containing protein 3 OS=Hydra vulgaris GN=EDIL3 PE=2 SV=1
AIPGENE11582	0.818498	0.190574	0.440088	-1.44916	5	Synaptotagmin-9 OS=Rattus norvegicus GN=Syt9 PE=2 SV=1
AIPGENE11586	0.169878	-1.15127	1.25364	-0.272247	5
AIPGENE11590	1.09651	0.59941	-0.835722	-0.860199	2	Calcium/calmodulin-dependent protein kinase type II alpha chain OS=Drosophila melanogaster GN=CaMKII PE=1 SV=1
AIPGENE11596	0.421852	-0.684121	1.20808	-0.945812	5	Galactose-specific lectin nattectin OS=Thalassophryne nattereri PE=1 SV=1
AIPGENE11601	0.260681	1.27957	-0.537155	-1.0031	2	predicted protein [Nematostella vectensis] >gi|156214734|gb|EDO35713.1| predicted protein [Nematostella vectensis]
AIPGENE11605	-0.667998	-0.13654	-0.649277	1.45381	3	Acetyl-CoA carboxylase OS=Gallus gallus GN=ACAC PE=1 SV=1
AIPGENE11607	0.864267	-0.264631	0.70099	-1.30063	5	Synaptotagmin-7 OS=Homo sapiens GN=SYT7 PE=1 SV=3
AIPGENE11611	0.194275	-0.83181	1.33541	-0.697874	5	Nematocyst outer wall antigen OS=Clytia hemisphaerica PE=2 SV=1
AIPGENE11620	1.03608	-0.0337605	0.34237	-1.34469	5	Glutamate carboxypeptidase 2 OS=Mus musculus GN=Folh1 PE=2 SV=2
AIPGENE11626	0.457437	1.08523	-1.23129	-0.311378	2	Acyl-CoA synthetase family member 2, mitochondrial OS=Mus musculus GN=Acsf2 PE=1 SV=1
AIPGENE11629	0.411508	1.22128	-0.871833	-0.760953	2	Phospholipase A2 OS=Urticina crassicornis PE=1 SV=1
AIPGENE11633	-0.594936	-0.872193	0.0975227	1.36961	1
AIPGENE11642	0.23486	-1.06521	1.27116	-0.440812	5
AIPGENE11647	0.0932097	-1.28879	1.1526	0.0429852	1
AIPGENE11652	0.318009	1.25362	-1.00064	-0.570988	2	Calumenin-A OS=Salmo salar GN=calua PE=2 SV=1
AIPGENE11654	0.744712	0.036993	0.643194	-1.4249	5	Forkhead box protein J3 OS=Homo sapiens GN=FOXJ3 PE=1 SV=2
AIPGENE11661	0.065192	-0.834179	1.38555	-0.616562	5	Arylsulfatase I OS=Mus musculus GN=Arsi PE=2 SV=1
AIPGENE11667	0.414235	1.18589	-0.533712	-1.06641	2	Double-stranded RNA-specific adenosine deaminase OS=Homo sapiens GN=ADAR PE=1 SV=4
AIPGENE1167	-0.951094	-0.343649	-0.107329	1.40207	3	E3 ubiquitin-protein ligase RNF185 OS=Mus musculus GN=Rnf185 PE=2 SV=1
AIPGENE11691	0.436257	-0.79532	1.20732	-0.848253	5	Potassium voltage-gated channel protein Shal OS=Drosophila melanogaster GN=Shal PE=1 SV=2
AIPGENE11695	-0.767731	-0.821615	0.308604	1.28074	1	hypothetical protein L798_04970 [Zootermopsis nevadensis]
AIPGENE11699	0.412508	0.995353	-1.35511	-0.0527491	2	Aspartyl/asparaginyl beta-hydroxylase OS=Mus musculus GN=Asph PE=2 SV=1
AIPGENE11703	0.712225	-0.509653	0.950492	-1.15306	5	Failed axon connections homolog OS=Rattus norvegicus GN=Faxc PE=3 SV=1
AIPGENE11704	-1.1197	-0.0350716	-0.156885	1.31165	3	predicted protein [Nematostella vectensis] >gi|156217213|gb|EDO38134.1| predicted protein [Nematostella vectensis]
AIPGENE11714	0.964254	-0.147418	0.51756	-1.3344	5	Failed axon connections homolog OS=Rattus norvegicus GN=Faxc PE=3 SV=1
AIPGENE11721	-0.261757	-1.24814	1.0968	0.413101	1	Zinc metalloproteinase nas-15 OS=Caenorhabditis elegans GN=nas-15 PE=2 SV=2
AIPGENE11727	0.160738	0.988997	-1.39191	0.242171	2	Failed axon connections homolog OS=Rattus norvegicus GN=Faxc PE=3 SV=1
AIPGENE11728	-0.536856	-0.771357	1.44817	-0.139961	1
AIPGENE11729	-0.188207	0.545821	-1.31958	0.961963	4
AIPGENE11733	1.11235	-0.624574	0.547826	-1.0356	5
AIPGENE11734	-0.940958	0.37787	-0.670631	1.23372	3	Fibroblast growth factor receptor OS=Strongylocentrotus purpuratus GN=FGFR PE=2 SV=1
AIPGENE11739	-0.756252	0.794007	-0.966749	0.928995	4	Putative apolipoprotein(a)-like protein 2 OS=Homo sapiens GN=LPAL2 PE=5 SV=1
AIPGENE11742	0.573568	0.580152	0.336625	-1.49034	2	Disintegrin and metalloproteinase domain-containing protein 15 OS=Homo sapiens GN=ADAM15 PE=1 SV=4
AIPGENE11751	-0.459534	0.240506	-1.05389	1.27291	3	Sentrin-specific protease 3 OS=Homo sapiens GN=SENP3 PE=1 SV=2
AIPGENE11754	0.753739	0.579892	0.109817	-1.44345	2	Thrombospondin-1 OS=Mus musculus GN=Thbs1 PE=1 SV=1
AIPGENE1176	0.4725	-0.644245	1.16914	-0.997396	5	Hemicentin-1 OS=Homo sapiens GN=HMCN1 PE=1 SV=2
AIPGENE11762	-0.515527	0.706197	-1.14827	0.957599	4	Leucine-rich repeat serine/threonine-protein kinase 2 OS=Homo sapiens GN=LRRK2 PE=1 SV=2
AIPGENE11779	-0.766521	1.4294	-0.604905	-0.0579698	4	Torsin-1A OS=Rattus norvegicus GN=Tor1a PE=1 SV=1
AIPGENE11781	-0.915236	-0.625134	0.229268	1.3111	1	Apoptosis-resistant E3 ubiquitin protein ligase 1 OS=Homo sapiens GN=AREL1 PE=1 SV=3
AIPGENE11782	1.13173	-1.06484	0.506499	-0.573386	5	Polycystic kidney disease protein 1-like 2 OS=Mus musculus GN=Pkd1l2 PE=2 SV=1
AIPGENE11783	-1.05287	0.369306	-0.530418	1.21398	3	Neuron navigator 3 OS=Danio rerio GN=nav3 PE=3 SV=1
AIPGENE11788	0.745263	-1.18268	0.90798	-0.470568	5	Sphingolipid delta(4)-desaturase DES1 OS=Bos taurus GN=DEGS1 PE=2 SV=1
AIPGENE11789	-0.247483	0.593515	-1.29699	0.950955	4
AIPGENE11793	-0.433367	-1.1849	0.586875	1.0314	1
AIPGENE11794	-0.659935	-0.944167	0.362471	1.24163	1
AIPGENE11795	-0.327278	0.511012	-1.2353	1.05157	4
AIPGENE11797	1.11131	0.121259	0.0875159	-1.32009	5	Bifunctional protein GlmU OS=Synechococcus sp. (strain JA-3-3Ab) GN=glmU PE=3 SV=1
AIPGENE11798	0.123666	1.2644	-0.234352	-1.15372	2	TALPID3 protein OS=Gallus gallus GN=TALPID3 PE=2 SV=2
AIPGENE11799	-0.789693	-0.249735	-0.422043	1.46147	3	Putative diacyglycerol O-acyltransferase Rv1760 OS=Mycobacterium tuberculosis (strain ATCC 25618 / H37Rv) GN=Rv1760 PE=2 SV=1
AIPGENE11803	-0.705946	-1.0113	0.905831	0.811412	1	Doublesex- and mab-3-related transcription factor A2 OS=Xiphophorus maculatus GN=dmrta2 PE=2 SV=1
AIPGENE11805	0.942763	-0.563566	0.73822	-1.11742	5	Synaptotagmin-16 OS=Homo sapiens GN=SYT16 PE=2 SV=2
AIPGENE11806	-0.382302	-0.997041	1.36364	0.0157062	1	Matrix metalloproteinase-24 OS=Homo sapiens GN=MMP24 PE=2 SV=1
AIPGENE11810	-0.192414	1.44898	-0.436011	-0.820559	2	Polycystic kidney disease protein 1-like 2 OS=Mus musculus GN=Pkd1l2 PE=2 SV=1
AIPGENE1182	0.36749	0.67216	-1.48748	0.447831	4	Organic cation transporter protein OS=Drosophila melanogaster GN=Orct PE=1 SV=1
AIPGENE11822	-0.69598	-0.214504	-0.558442	1.46893	3	AP-5 complex subunit mu-1 OS=Homo sapiens GN=AP5M1 PE=1 SV=2
AIPGENE11833	1.29418	0.189237	-0.434276	-1.04914	2	Craniofacial development protein 2 OS=Bos taurus GN=CFDP2 PE=1 SV=2
AIPGENE11834	0.513084	0.616637	-1.49178	0.362061	4	Uncharacterized protein OS=Strongylocentrotus purpuratus GN=Sp-PolppL_40 PE=4 SV=1
AIPGENE1184	0.753895	-1.16865	0.907339	-0.492585	5	Brain-specific angiogenesis inhibitor 3 OS=Mus musculus GN=Bai3 PE=1 SV=2
AIPGENE11844	1.18451	0.466766	-0.737008	-0.914268	2
AIPGENE11846	0.0819979	1.03208	-1.36559	0.251505	4	2-acylglycerol O-acyltransferase 2-A OS=Xenopus laevis GN=mogat2-a PE=2 SV=1
AIPGENE11849	0.546778	1.0622	-1.17755	-0.431426	2	Putative tick transposon OS=Rhipicephalus pulchellus PE=2 SV=1
AIPGENE11859	-0.110682	0.91558	-1.35784	0.552939	4	Organic cation transporter protein OS=Drosophila melanogaster GN=Orct PE=1 SV=1
AIPGENE11862	-0.439743	-0.0969224	-0.883455	1.42012	3	StAR-related lipid transfer protein 9 OS=Homo sapiens GN=STARD9 PE=1 SV=3
AIPGENE11867	-0.368489	1.2113	-1.14314	0.300332	4	Two pore calcium channel protein 2 OS=Danio rerio GN=tpcn2 PE=2 SV=1
AIPGENE11878	0.513498	-0.571164	1.1262	-1.06853	5
AIPGENE11884	-0.231644	0.299014	-1.22839	1.16102	4	predicted protein [Nematostella vectensis] >gi|156220417|gb|EDO41286.1| predicted protein [Nematostella vectensis]
AIPGENE11886	-0.538949	0.7795	-1.13836	0.897807	4	Patched domain-containing protein 3 OS=Mus musculus GN=Ptchd3 PE=1 SV=1
AIPGENE11887	-0.404825	1.28442	-1.07207	0.192474	4	Phthiocerol synthesis polyketide synthase type I PpsC OS=Mycobacterium tuberculosis (strain ATCC 25618 / H37Rv) GN=ppsC PE=1 SV=2
AIPGENE11888	-1.1814	0.0657439	-0.141319	1.25698	3	Amine oxidase [flavin-containing] A OS=Canis familiaris GN=MAOA PE=2 SV=1
AIPGENE11892	-1.19389	0.272126	-0.272518	1.19428	3	HHIP-like protein 2 OS=Homo sapiens GN=HHIPL2 PE=2 SV=1
AIPGENE11900	0.172878	0.362832	-1.42867	0.892958	4
AIPGENE11903	1.20742	-0.640047	0.413275	-0.98065	5	Translation initiation factor IF-2 OS=Geobacter lovleyi (strain ATCC BAA-1151 / DSM 17278 / SZ) GN=infB PE=3 SV=1
AIPGENE1191	0.174105	0.221342	-1.38989	0.994439	4	predicted protein [Nematostella vectensis] >gi|156216436|gb|EDO37373.1| predicted protein [Nematostella vectensis]
AIPGENE11911	-0.0138332	1.35254	-1.03974	-0.298967	4	Putative uncharacterized protein OS=Dictyostelium fasciculatum (strain SH3) GN=DFA_11980 PE=4 SV=1
AIPGENE11924	0.909319	-0.506321	0.756513	-1.15951	5	Retrovirus-related Pol polyprotein from transposon 412 OS=Drosophila melanogaster GN=POL PE=4 SV=1
AIPGENE11925	-0.19567	0.833056	-1.33471	0.697329	4	Putative tyrosinase-like protein tyr-3 OS=Caenorhabditis elegans GN=tyr-3 PE=3 SV=5
AIPGENE11930	1.02323	-0.4027	0.583682	-1.20422	5
AIPGENE11936	-0.841822	-0.889872	0.872183	0.859511	1	SUN domain-containing ossification factor OS=Rattus norvegicus GN=Suco PE=2 SV=1
AIPGENE11944	-0.689664	-0.301692	-0.489704	1.48106	3	Zinc finger protein 84 OS=Homo sapiens GN=ZNF84 PE=1 SV=2
AIPGENE11969	1.27607	-0.683095	0.307343	-0.900317	5	Putative uncharacterized protein OS=Tribolium castaneum GN=TcasGA2_TC014830 PE=4 SV=1
AIPGENE11973	1.02547	-1.20746	0.577759	-0.395768	5	Adenosine receptor A2a OS=Rattus norvegicus GN=Adora2a PE=1 SV=2
AIPGENE11982	-0.76195	-0.338868	-0.371193	1.47201	3	Predicted protein OS=Nematostella vectensis GN=v1g196456 PE=4 SV=1
AIPGENE1199	0.733814	-1.10146	0.952171	-0.584521	5	hypothetical protein NEMVEDRAFT_v1g222736 [Nematostella vectensis] >gi|156206068|gb|EDO28660.1| predicted protein [Nematostella vectensis]
AIPGENE12018	0.543816	1.11007	-0.598538	-1.05535	2	N(G),N(G)-dimethylarginine dimethylaminohydrolase 1 OS=Homo sapiens GN=DDAH1 PE=1 SV=3
AIPGENE12031	0.463961	-0.125967	0.995424	-1.33342	5
AIPGENE12040	0.608109	0.703419	0.142783	-1.45431	2	Putative uncharacterized protein C16orf96 homolog OS=Mus musculus PE=5 SV=1
AIPGENE12041	0.421053	-0.909971	1.21274	-0.723825	5
AIPGENE12054	-0.430488	-1.20056	0.66859	0.962458	1	Glucose transporter type 1 OS=Drosophila melanogaster GN=Glut1 PE=2 SV=4
AIPGENE12058	1.07604	-1.29877	0.366825	-0.14409	5	Sodium/calcium exchanger 3 OS=Crassostrea gigas GN=CGI_10016450 PE=4 SV=1
AIPGENE12061	-0.833679	-0.737484	0.272347	1.29882	1	Translocation protein SEC62 OS=Homo sapiens GN=SEC62 PE=1 SV=1
AIPGENE12073	0.271203	-1.09224	1.24611	-0.425074	5	Probable cationic amino acid transporter OS=Homo sapiens GN=SLC7A14 PE=2 SV=3
AIPGENE12082	-0.617489	0.830786	-1.0828	0.869506	4	Solute carrier family 2, facilitated glucose transporter member 1 OS=Bos taurus GN=SLC2A1 PE=2 SV=1
AIPGENE12097	-0.836599	-0.670415	0.155552	1.35146	3	Solute carrier family 2, facilitated glucose transporter member 1 (Fragment) OS=Ovis aries GN=SLC2A1 PE=2 SV=1
AIPGENE12099	-0.790496	-0.00723107	-0.615257	1.41298	3	Serine/threonine-protein kinase mTOR OS=Homo sapiens GN=MTOR PE=1 SV=1
AIPGENE12100	0.933777	-0.451031	0.709445	-1.19219	5	predicted protein [Nematostella vectensis] >gi|156227001|gb|EDO47807.1| predicted protein [Nematostella vectensis]
AIPGENE12118	-0.65255	-0.460068	-0.377382	1.49	3	von Willebrand factor A domain-containing protein 7 OS=Bos taurus GN=VWA7 PE=2 SV=1
AIPGENE1212	0.385649	0.750504	0.338178	-1.47433	2	Microcephalin OS=Pongo pygmaeus GN=MCPH1 PE=3 SV=1
AIPGENE12120	-0.450505	0.104278	-0.994413	1.34064	3	von Willebrand factor A domain-containing protein 7 OS=Bos taurus GN=VWA7 PE=2 SV=1
AIPGENE12127	0.729418	-1.07045	0.96548	-0.624448	5
AIPGENE1214	1.36718	0.00136305	-0.372517	-0.996022	2	Beta-(1,2)-xylosyltransferase OS=Arabidopsis thaliana GN=XYLT PE=1 SV=1
AIPGENE12142	-0.877067	-0.837602	1.02928	0.685389	1	Elongation factor G, mitochondrial OS=Nematostella vectensis GN=v1g236547 PE=3 SV=1
AIPGENE12144	1.21543	-0.28638	0.245812	-1.17486	5	Mucin-4 OS=Mus musculus GN=Muc4 PE=2 SV=1
AIPGENE12145	-0.564834	-1.10996	0.989833	0.684964	1	Ran-specific GTPase-activating protein OS=Homo sapiens GN=RANBP1 PE=1 SV=1
AIPGENE1215	-0.112735	-1.08433	1.33848	-0.141406	5
AIPGENE12152	1.20667	-0.817121	0.43783	-0.827381	5	Uromodulin OS=Canis familiaris GN=UMOD PE=2 SV=1
AIPGENE1216	-0.683539	-0.734329	0.00595447	1.41191	1	Transmembrane protein 214-A OS=Xenopus laevis GN=tmem214-a PE=2 SV=1
AIPGENE12165	-0.67245	0.485356	-0.977606	1.1647	4	T-box protein VegT-B OS=Xenopus laevis GN=vegt-b PE=2 SV=1
AIPGENE12169	-0.675722	-0.613188	-0.17309	1.462	3	Low density lipoprotein receptor adapter protein 1 OS=Mus musculus GN=Ldlrap1 PE=1 SV=3
AIPGENE12170	-0.916821	-0.073962	-0.416514	1.4073	3	DEP domain-containing mTOR-interacting protein OS=Homo sapiens GN=DEPTOR PE=1 SV=2
AIPGENE12174	0.83094	0.712845	-0.219735	-1.32405	2	Major vault protein OS=Strongylocentrotus purpuratus GN=MVP PE=1 SV=1
AIPGENE12176	0.792076	-1.16692	0.873227	-0.498383	5	Dimethylaniline monooxygenase [N-oxide-forming] 2 OS=Rattus norvegicus GN=Fmo2 PE=2 SV=3
AIPGENE12179	0.243959	1.23551	-1.13947	-0.340005	2	Peripheral-type benzodiazepine receptor-associated protein 1 OS=Mus musculus GN=Bzrap1 PE=2 SV=2
AIPGENE12193	-0.469347	0.368965	-1.0984	1.19879	4	Acid trehalase-like protein 1 OS=Mus musculus GN=Athl1 PE=2 SV=1
AIPGENE12197	0.169598	0.684689	-1.46096	0.606669	4	Cytoplasmic protein NCK1 OS=Mus musculus GN=Nck1 PE=1 SV=1
AIPGENE12199	-0.0423343	0.64255	-1.39674	0.796526	4
AIPGENE1220	-0.604103	-0.750781	-0.0820095	1.43689	3	Breast carcinoma-amplified sequence 3 OS=Homo sapiens GN=BCAS3 PE=1 SV=3
AIPGENE1222	0.761634	-0.519266	0.908599	-1.15097	5
AIPGENE12241	0.948354	-0.853152	0.77951	-0.874712	5
AIPGENE12254	0.27166	1.23197	-1.12464	-0.378997	2	Plasminogen (Fragment) OS=Canis familiaris GN=PLG PE=1 SV=1
AIPGENE12259	-0.350097	0.532065	-1.22628	1.04431	4	Tyrosinase OS=Gallus gallus GN=TYR PE=2 SV=1
AIPGENE1226	-1.05258	-0.0789567	-0.22343	1.35496	3	Probable LRR receptor-like serine/threonine-protein kinase At4g26540 OS=Arabidopsis thaliana GN=At4g26540 PE=2 SV=1
AIPGENE12265	-0.246597	-0.0334917	-1.06387	1.34396	3	Uncharacterized protein OS=Crassostrea gigas GN=CGI_10014056 PE=4 SV=1
AIPGENE12283	0.959669	-0.189768	0.549569	-1.31947	5	Serine/threonine-protein kinase/endoribonuclease ire-1 OS=Caenorhabditis elegans GN=ire-1 PE=2 SV=2
AIPGENE1229	-0.711414	-0.206939	-0.548142	1.46649	3	RNA-dependent RNA polymerase 2 OS=Arabidopsis thaliana GN=RDR2 PE=1 SV=1
AIPGENE1230	-0.93132	0.364609	-0.675582	1.24229	3	Organic cation transporter protein OS=Drosophila melanogaster GN=Orct PE=1 SV=1
AIPGENE12302	0.672923	-0.727408	1.03138	-0.976891	5
AIPGENE12304	0.959665	-0.825624	0.766167	-0.900209	5
AIPGENE1231	-0.194464	0.928798	-1.3237	0.589362	4	Predicted protein (Fragment) OS=Nematostella vectensis GN=v1g86262 PE=4 SV=1
AIPGENE12315	0.270658	1.28388	-0.964509	-0.590025	2	CnidEF (Fragment) OS=Aiptasia pallida PE=2 SV=1
AIPGENE12316	-0.643028	-0.66934	-0.142987	1.45535	3	Rap1 GTPase-activating protein 2 OS=Homo sapiens GN=RAP1GAP2 PE=1 SV=2
AIPGENE12317	0.666068	-0.392178	0.950493	-1.22438	5	Xaa-Pro aminopeptidase 1 OS=Mus musculus GN=Xpnpep1 PE=2 SV=1
AIPGENE12331	0.325246	-1.21667	1.15867	-0.267249	5	Glyceraldehyde-3-phosphate dehydrogenase 2 OS=Mucor circinelloides f. lusitanicus GN=GPD2 PE=3 SV=1
AIPGENE12332	0.212861	-1.11622	1.25813	-0.354764	5	hypothetical protein NEMVEDRAFT_v1g248659 [Nematostella vectensis] >gi|156207751|gb|EDO29524.1| predicted protein [Nematostella vectensis]
AIPGENE12337	-0.907218	0.444863	-0.736336	1.19869	3	Protein FAM221A OS=Mus musculus GN=Fam221a PE=2 SV=1
AIPGENE12343	-0.617872	-0.753333	-0.0595894	1.43079	3	Band 4.1-like protein 5 OS=Mus musculus GN=Epb41l5 PE=1 SV=1
AIPGENE12345	-1.35369	0.587359	-0.131072	0.897408	3	Uncharacterized protein OS=Capsaspora owczarzaki (strain ATCC 30864) GN=CAOG_08894 PE=4 SV=1
AIPGENE12348	-0.210831	0.605648	-1.31785	0.923038	4	hypothetical protein BRAFLDRAFT_127393 [Branchiostoma floridae] >gi|229272897|gb|EEN43756.1| hypothetical protein BRAFLDRAFT_127393 [Branchiostoma floridae]
AIPGENE12349	0.457832	-0.763179	1.19222	-0.886877	5	Uncharacterized protein OS=Strongylocentrotus purpuratus GN=Sp-PolypL_123 PE=4 SV=1
AIPGENE12351	-0.548703	-0.437505	-0.512185	1.49839	3	Hemicentin-1 OS=Homo sapiens GN=HMCN1 PE=1 SV=2
AIPGENE1236	0.519271	1.08336	-0.432225	-1.17041	2	TNF receptor-associated factor 4 OS=Mus musculus GN=Traf4 PE=1 SV=2
AIPGENE12361	-0.495434	-0.595416	-0.404588	1.49544	3	Collagen alpha-6(VI) chain OS=Homo sapiens GN=COL6A6 PE=1 SV=2
AIPGENE12372	0.914363	0.0552512	0.434652	-1.40427	5	Cannabinoid receptor 2 OS=Mus musculus GN=Cnr2 PE=1 SV=1
AIPGENE12376	0.9766	-1.1015	0.704772	-0.579876	5	Retrovirus-related Pol polyprotein from transposon opus OS=Drosophila melanogaster GN=pol PE=4 SV=1
AIPGENE1238	0.0184224	0.829125	-1.41196	0.564417	4	hypothetical protein LOTGIDRAFT_168649 [Lottia gigantea]
AIPGENE12389	0.73519	-0.840721	0.987408	-0.881877	5	FOG: TPR repeat OS=Magnetospirillum magneticum (strain AMB-1 / ATCC 700264) GN=amb3409 PE=4 SV=1
AIPGENE12391	-1.21893	1.06306	-0.353327	0.509191	4
AIPGENE12394	0.428255	1.10932	-0.319377	-1.2182	2	Universal stress protein MJ0531 OS=Methanocaldococcus jannaschii (strain ATCC 43067 / DSM 2661 / JAL-1 / JCM 10045 / NBRC 100440) GN=MJ0531 PE=3 SV=1
AIPGENE12399	-0.690047	-0.23524	-0.547411	1.4727	3	Discoidin domain-containing receptor 2 OS=Homo sapiens GN=DDR2 PE=1 SV=2
AIPGENE12406	1.10036	-0.420408	0.491081	-1.17103	5	Uncharacterized protein OS=Amphimedon queenslandica PE=4 SV=1
AIPGENE1243	0.362228	-1.31754	1.05928	-0.103971	5	Counting factor associated protein D OS=Dictyostelium discoideum GN=cfaD PE=1 SV=1
AIPGENE12440	-0.206039	-1.32807	0.674782	0.859328	1	Uncharacterized protein OS=Strongylocentrotus purpuratus PE=4 SV=1
AIPGENE12443	0.955616	0.0117439	0.415978	-1.38334	5	U6 snRNA-associated Sm-like protein LSm2 OS=Mus musculus GN=Lsm2 PE=3 SV=1
AIPGENE1246	-0.871232	-0.208403	-0.358713	1.43835	3	UPF0454 protein C12orf49 homolog OS=Danio rerio GN=zgc:110063 PE=2 SV=1
AIPGENE12475	0.272922	1.28844	-0.628176	-0.933185	2	60S ribosomal protein L7a OS=Takifugu rubripes GN=rpl7a PE=3 SV=3
AIPGENE12476	0.829687	-0.0131193	0.586215	-1.40278	5
AIPGENE12479	-0.610684	-1.08772	0.82072	0.877689	1	Probable cation-transporting ATPase 13A1 OS=Homo sapiens GN=ATP13A1 PE=1 SV=2
AIPGENE12486	-0.159566	-0.967897	1.40103	-0.273564	5	Predicted protein OS=Nematostella vectensis GN=v1g221670 PE=4 SV=1
AIPGENE12496	-1.0578	-0.649143	0.815677	0.891263	1	78 kDa glucose-regulated protein OS=Gallus gallus GN=HSPA5 PE=1 SV=1
AIPGENE12498	-0.417391	0.143249	-1.0393	1.31344	3	Zinc finger protein 771 OS=Mus musculus GN=Znf771 PE=2 SV=1
AIPGENE125	0.580665	-0.153466	0.915122	-1.34232	5	Ubinuclein-2 OS=Rattus norvegicus GN=Ubn2 PE=3 SV=1
AIPGENE12500	-0.282811	0.6023	-1.27917	0.959679	4	Pappalysin-1 OS=Homo sapiens GN=PAPPA PE=1 SV=3
AIPGENE12509	-0.612468	-0.928707	0.234501	1.30667	1	Valine--tRNA ligase OS=Takifugu rubripes GN=vars PE=3 SV=1
AIPGENE12517	-0.636692	0.426957	-0.98837	1.1981	4	Protein SMG7 OS=Homo sapiens GN=SMG7 PE=1 SV=2
AIPGENE12536	-0.596968	1.10243	-1.05912	0.553654	4	Histamine H1 receptor OS=Rattus norvegicus GN=Hrh1 PE=3 SV=1
AIPGENE12546	-0.0656427	1.15477	-1.27569	0.186558	4	Dynein heavy chain, cytoplasmic OS=Drosophila melanogaster GN=Dhc64C PE=2 SV=2
AIPGENE12549	-0.749609	-0.812559	0.253047	1.30912	1	Prolow-density lipoprotein receptor-related protein 1 OS=Mus musculus GN=Lrp1 PE=1 SV=1
AIPGENE12558	0.535189	-0.728077	1.13685	-0.943958	5	Protein NLRC5 OS=Ictalurus punctatus GN=nlrc5 PE=2 SV=1
AIPGENE12559	0.659737	-1.3716	0.819657	-0.107794	5	predicted protein [Nematostella vectensis] >gi|156224029|gb|EDO44858.1| predicted protein [Nematostella vectensis]
AIPGENE12575	0.706348	-0.505156	0.95431	-1.1555	5	predicted protein [Nematostella vectensis] >gi|156226899|gb|EDO47706.1| predicted protein [Nematostella vectensis]
AIPGENE12599	0.432695	-1.11681	1.15799	-0.473879	5	Cationic amino acid transporter 3 OS=Rattus norvegicus GN=Slc7a3 PE=2 SV=1
AIPGENE1260	-0.319758	-1.18593	1.1758	0.32988	1	Putative uncharacterized protein OS=Aureococcus anophagefferens GN=AURANDRAFT_60931 PE=4 SV=1
AIPGENE12607	0.477407	-0.68505	1.17182	-0.964174	5
AIPGENE12609	1.00196	-0.943119	0.713836	-0.77268	5
AIPGENE12628	0.805757	-1.16408	0.861611	-0.503285	5	Putative uncharacterized protein OS=Branchiostoma floridae GN=BRAFLDRAFT_80350 PE=4 SV=1
AIPGENE12643	-0.754737	0.107495	-0.727415	1.37466	3	Transport and Golgi organization protein 6 homolog OS=Homo sapiens GN=TANGO6 PE=1 SV=2
AIPGENE12647	-0.840046	-0.363951	-0.245663	1.44966	3	DNA damage-regulated autophagy modulator protein 1 OS=Xenopus tropicalis GN=dram1 PE=2 SV=1
AIPGENE12649	-0.125439	0.116371	-1.21421	1.22328	3	Probable UDP-N-acetylglucosamine--peptide N-acetylglucosaminyltransferase SEC OS=Arabidopsis thaliana GN=SEC PE=2 SV=1
AIPGENE12650	-0.556948	0.39428	-1.04141	1.20408	4	Transport and Golgi organization protein 6 homolog OS=Homo sapiens GN=TANGO6 PE=1 SV=2
AIPGENE1266	-0.964328	-0.0932783	-0.33783	1.39544	3	Somatomedin-B and thrombospondin type-1 domain-containing protein OS=Mus musculus GN=Sbspon PE=2 SV=1
AIPGENE12678	0.811539	-1.07878	0.889242	-0.622002	5
AIPGENE12684	-0.923452	-0.275524	-0.222872	1.42185	3	Sphingosine-1-phosphate lyase 1 OS=Rattus norvegicus GN=Sgpl1 PE=2 SV=1
AIPGENE12685	-0.975012	-0.0329128	-0.373623	1.38155	3	Xanthine dehydrogenase OS=Drosophila melanogaster GN=ry PE=2 SV=2
AIPGENE12688	-0.16762	-1.16209	1.27206	0.0576479	1	2-amino-3-ketobutyrate coenzyme A ligase, mitochondrial OS=Homo sapiens GN=GCAT PE=1 SV=1
AIPGENE1269	-0.663743	-0.681278	-0.0991005	1.44412	3	Peroxisomal sarcosine oxidase OS=Homo sapiens GN=PIPOX PE=1 SV=2
AIPGENE12698	0.3009	1.26074	-0.556513	-1.00513	2	60S ribosomal protein L15 OS=Rattus norvegicus GN=Rpl15 PE=1 SV=2
AIPGENE127	-0.753735	-0.391331	-0.328343	1.47341	3	RING finger protein 219 OS=Mus musculus GN=Rnf219 PE=2 SV=2
AIPGENE1270	0.108981	1.34215	-0.466867	-0.984267	2	Putative acyl-CoA dehydrogenase AidB OS=Escherichia coli (strain K12) GN=aidB PE=1 SV=3
AIPGENE12702	0.393267	-0.838888	1.23333	-0.787714	5	Rhodopsin OS=Scyliorhinus canicula GN=rho PE=2 SV=1
AIPGENE12707	-0.963833	-0.0991726	-0.333425	1.39643	3	HHIP-like protein 2 OS=Homo sapiens GN=HHIPL2 PE=2 SV=1
AIPGENE12708	0.917077	-0.665044	0.791841	-1.04387	5	Sodium channel protein 60E OS=Drosophila melanogaster GN=NaCP60E PE=2 SV=5
AIPGENE12709	-0.399786	1.45208	-0.824441	-0.227857	4	Putative uncharacterized protein OS=Branchiostoma floridae GN=BRAFLDRAFT_120093 PE=4 SV=1
AIPGENE1271	-1.21611	0.408636	-0.313225	1.1207	3	Counting factor associated protein D OS=Dictyostelium discoideum GN=cfaD PE=1 SV=1
AIPGENE12712	-1.18772	-0.0375227	-0.0344039	1.25965	3	PREDICTED: uncharacterized protein LOC102809355 [Saccoglossus kowalevskii]
AIPGENE12715	0.798197	-0.730883	0.921965	-0.989279	5	Kinesin heavy chain isoform 5C OS=Mus musculus GN=Kif5c PE=1 SV=3
AIPGENE12719	-0.238305	1.12348	-1.24547	0.360299	4	Putative uncharacterized protein OS=Branchiostoma floridae GN=BRAFLDRAFT_88508 PE=4 SV=1
AIPGENE12722	-0.56759	-0.632673	-0.282266	1.48253	3
AIPGENE12723	-0.956778	-0.553322	0.190157	1.31994	3	Aldehyde dehydrogenase family 3 member B1 OS=Homo sapiens GN=ALDH3B1 PE=1 SV=1
AIPGENE12725	-0.8709	0.289928	-0.706688	1.28766	3	Protein FAM111A OS=Homo sapiens GN=FAM111A PE=1 SV=2
AIPGENE12730	0.418295	0.600934	-1.49564	0.476411	4
AIPGENE12739	-0.457473	1.31155	-1.0211	0.167019	4	Multiple epidermal growth factor-like domains protein 11 OS=Mus musculus GN=Megf11 PE=1 SV=3
AIPGENE1274	0.800672	0.460438	0.191553	-1.45266	2	Transmembrane protein 79 OS=Homo sapiens GN=TMEM79 PE=1 SV=1
AIPGENE12741	-0.880158	1.23895	-0.738844	0.380053	4
AIPGENE1275	0.666849	0.250368	0.559229	-1.47645	5	39S ribosomal protein L18, mitochondrial OS=Mus musculus GN=Mrpl18 PE=2 SV=1
AIPGENE12763	0.420352	1.16271	-1.12197	-0.46109	2	Cytokinin riboside 5'-monophosphate phosphoribohydrolase LOG7 OS=Arabidopsis thaliana GN=LOG7 PE=1 SV=2
AIPGENE12775	0.0966722	1.33419	-1.02115	-0.409712	2	Actin, cytoplasmic OS=Pisaster ochraceus PE=3 SV=1
AIPGENE12778	-0.538751	-1.01929	0.300972	1.25707	1	Galactokinase OS=Homo sapiens GN=GALK1 PE=1 SV=1
AIPGENE12782	1.17253	-0.518592	0.428821	-1.08275	5	Beta-2 adrenergic receptor OS=Felis catus GN=ADRB2 PE=3 SV=1
AIPGENE12787	-0.912012	-0.508151	0.0386715	1.38149	3	predicted protein [Nematostella vectensis] >gi|156217609|gb|EDO38522.1| predicted protein [Nematostella vectensis]
AIPGENE12790	0.840979	0.0785404	0.505598	-1.42512	5
AIPGENE12794	1.41534	-0.153067	-0.33388	-0.928391	2
AIPGENE12798	-0.531593	1.37009	-0.913573	0.0750722	4	Putative uncharacterized protein C16orf96 homolog OS=Mus musculus PE=5 SV=1
AIPGENE12799	-0.177749	1.01172	-1.3106	0.476626	4	Multiple epidermal growth factor-like domains protein 10 OS=Xenopus tropicalis GN=megf10 PE=2 SV=1
AIPGENE12801	-0.60559	-0.768836	-0.0536074	1.42803	1	Arrestin domain-containing protein A OS=Dictyostelium discoideum GN=adcA PE=1 SV=1
AIPGENE12811	1.05345	-1.03406	0.630918	-0.650308	5	Low affinity cationic amino acid transporter 2 OS=Homo sapiens GN=SLC7A2 PE=1 SV=2
AIPGENE12816	0.380894	1.24046	-0.840641	-0.78071	2	Actin, cytoplasmic 1 OS=Xenopus borealis GN=actb PE=3 SV=1
AIPGENE12817	-0.665726	-0.375916	-0.446906	1.48855	3	Retinol dehydrogenase 7 OS=Rattus norvegicus GN=Rdh7 PE=2 SV=1
AIPGENE12820	0.807127	0.806	-1.25256	-0.360569	2	Myocardin-related transcription factor B OS=Xenopus laevis GN=mrtfb PE=2 SV=1
AIPGENE12823	-0.396706	-0.76995	-0.302465	1.46912	3	Ras-related protein Rab-13 OS=Rattus norvegicus GN=Rab13 PE=1 SV=2
AIPGENE12824	1.10735	0.536915	-0.563587	-1.08068	2	Acidic leucine-rich nuclear phosphoprotein 32 family member A OS=Drosophila pseudoobscura pseudoobscura GN=Anp32a PE=3 SV=2
AIPGENE12825	-0.707444	-0.921009	1.21755	0.410906	1
AIPGENE12826	0.474168	-0.00264485	0.918359	-1.38988	5	DNA-binding protein RFX5 OS=Homo sapiens GN=RFX5 PE=1 SV=1
AIPGENE12827	-0.965263	-0.401195	-0.0145196	1.38098	3	Sphingosine kinase 1 OS=Arabidopsis thaliana GN=SPHK1 PE=1 SV=1
AIPGENE12829	0.200687	-1.44987	0.82129	0.427891	1	28 kDa heat- and acid-stable phosphoprotein OS=Homo sapiens GN=PDAP1 PE=1 SV=1
AIPGENE1283	1.23445	0.285505	-0.41394	-1.10602	2
AIPGENE12839	0.724945	-0.869249	0.996395	-0.852091	5	C-type lectin domain family 2 member D11 OS=Rattus norvegicus GN=Clec2d11 PE=2 SV=1
AIPGENE12840	1.12262	-1.08251	0.512433	-0.552548	5	Chitotriosidase-1 OS=Homo sapiens GN=CHIT1 PE=1 SV=1
AIPGENE12845	0.941587	-0.434381	0.694051	-1.20126	5	Endothelin-converting enzyme 1 OS=Rattus norvegicus GN=Ece1 PE=1 SV=2
AIPGENE12846	-0.239315	-0.902913	1.42993	-0.287704	1
AIPGENE12851	0.831052	0.784438	-1.24883	-0.366664	2	Transposon Ty3-G Gag-Pol polyprotein OS=Saccharomyces cerevisiae (strain ATCC 204508 / S288c) GN=TY3B-G PE=1 SV=3
AIPGENE1286	-1.19888	-0.228126	0.21728	1.20973	1	Serine/threonine-protein kinase SIK3 OS=Homo sapiens GN=SIK3 PE=1 SV=3
AIPGENE12862	0.482005	-1.13823	1.12082	-0.464595	5	Uncharacterized protein OS=Strongylocentrotus purpuratus GN=Sp-Endrvt61 PE=4 SV=1
AIPGENE12869	0.912009	0.44898	0.0407919	-1.40178	2	Probable RNA-directed DNA polymerase from transposon X-element OS=Drosophila melanogaster GN=X-element\ORF2 PE=3 SV=1
AIPGENE1287	-0.0331567	1.35778	-1.03514	-0.289486	4	Clathrin heavy chain 1 OS=Bos taurus GN=CLTC PE=1 SV=1
AIPGENE12870	-1.41947	0.132968	0.37878	0.90772	3	Putative uncharacterized protein OS=Branchiostoma floridae GN=BRAFLDRAFT_88508 PE=4 SV=1
AIPGENE12882	-0.343191	0.0840518	-1.0624	1.32154	3	Hemicentin-1 OS=Homo sapiens GN=HMCN1 PE=1 SV=2
AIPGENE12887	-1.21687	0.666761	-0.404417	0.954522	3	hypothetical protein LOAG_02104 [Loa loa]
AIPGENE1289	-0.345494	1.08412	-1.21564	0.477007	4	b(0,+)-type amino acid transporter 1 OS=Mus musculus GN=Slc7a9 PE=1 SV=1
AIPGENE1290	0.825915	-1.17877	0.834495	-0.481637	5	TNF receptor-associated factor 4 OS=Mus musculus GN=Traf4 PE=1 SV=2
AIPGENE12913	-0.731801	-0.693493	0.0170169	1.40828	1
AIPGENE12914	-0.789802	-0.192804	-0.472099	1.4547	3	Chromodomain-helicase-DNA-binding protein 1 OS=Mus musculus GN=Chd1 PE=1 SV=3
AIPGENE12918	0.577989	1.10549	-0.957416	-0.726065	2	Predicted protein OS=Nematostella vectensis GN=v1g238736 PE=4 SV=1
AIPGENE12921	-0.813642	-0.805467	0.374555	1.24455	1	Bcl-2-like protein 2 OS=Mus musculus GN=Bcl2l2 PE=2 SV=1
AIPGENE12923	0.961838	-0.689575	0.747692	-1.01996	5	Uncharacterized protein OS=Amphimedon queenslandica PE=4 SV=1
AIPGENE12926	0.828832	-0.301357	0.756828	-1.2843	5	Putative uncharacterized protein OS=Branchiostoma floridae GN=BRAFLDRAFT_79380 PE=4 SV=1
AIPGENE1293	0.638578	0.0921004	0.710949	-1.44163	5	SH3 and PX domain-containing protein 2B OS=Mus musculus GN=Sh3pxd2b PE=1 SV=1
AIPGENE12937	0.657983	0.489901	0.339358	-1.48724	2	Predicted protein OS=Nematostella vectensis GN=v1g245627 PE=4 SV=1
AIPGENE12939	-0.521285	-1.02901	0.291566	1.25873	1	Alpha-N-acetylgalactosaminidase OS=Gallus gallus GN=NAGA PE=1 SV=1
AIPGENE12940	1.25168	-0.616222	0.334822	-0.970284	5	Myotrophin OS=Danio rerio GN=mtpn PE=3 SV=1
AIPGENE12941	0.883575	-0.924968	0.846188	-0.804795	5	Synaptotagmin-9 OS=Homo sapiens GN=SYT9 PE=2 SV=1
AIPGENE12943	-1.18247	0.231882	-0.26504	1.21563	3	Putative insulin-like peptide receptor OS=Hydra vulgaris GN=HTK7 PE=2 SV=1
AIPGENE12949	0.218506	1.26931	-1.0862	-0.401617	4	Solute carrier family 15 member 2 OS=Mus musculus GN=Slc15a2 PE=2 SV=1
AIPGENE1295	0.731656	0.820452	-0.23429	-1.31782	2	Zinc metalloproteinase nas-4 OS=Caenorhabditis elegans GN=nas-4 PE=2 SV=4
AIPGENE12951	0.566355	-0.882526	1.11996	-0.80379	5	Protein disulfide-isomerase 2 OS=Dictyostelium discoideum GN=pdi2 PE=3 SV=1
AIPGENE12952	0.855728	-0.458675	0.796089	-1.19314	5	Synaptotagmin-11 OS=Homo sapiens GN=SYT11 PE=1 SV=2
AIPGENE12966	-1.28432	-0.120487	0.284519	1.12029	3	LIM and senescent cell antigen-like-containing domain protein 1 OS=Homo sapiens GN=LIMS1 PE=1 SV=4
AIPGENE12967	0.783411	-1.34513	0.738638	-0.176915	5	Myosin-IIIb OS=Mus musculus GN=Myo3b PE=2 SV=2
AIPGENE1297	0.500722	-0.927233	1.16156	-0.735049	5	Matrix metalloproteinase-9 OS=Rattus norvegicus GN=Mmp9 PE=2 SV=1
AIPGENE1298	-0.323056	-0.957339	-0.121192	1.40159	1	CD63 antigen OS=Felis catus GN=CD63 PE=2 SV=3
AIPGENE12980	-0.745384	-0.164855	-0.545619	1.45586	3	Sodium/calcium exchanger 1 OS=Cavia porcellus GN=SLC8A1 PE=2 SV=1
AIPGENE12985	-0.7819	0.304159	-0.80564	1.28338	3	L-threonine 3-dehydrogenase OS=Burkholderia phymatum (strain DSM 17167 / STM815) GN=tdh PE=3 SV=1
AIPGENE12986	-0.803469	-0.505245	-0.133932	1.44265	3	Bcl-2-like protein 1 OS=Homo sapiens GN=BCL2L1 PE=1 SV=1
AIPGENE12990	0.253098	1.30461	-0.67714	-0.880572	2	Translocon-associated protein subunit beta OS=Canis familiaris GN=SSR2 PE=1 SV=1
AIPGENE12991	-0.312844	-1.18269	0.30898	1.18655	1	RGM domain family member B OS=Homo sapiens GN=RGMB PE=1 SV=3
AIPGENE12995	0.449758	1.13534	-1.14783	-0.437274	2	Peptidyl-prolyl cis-trans isomerase B OS=Gallus gallus GN=PPIB PE=2 SV=1
AIPGENE130	-0.90407	-0.637235	0.228077	1.31323	1	Probable dolichyl pyrophosphate Glc1Man9GlcNAc2 alpha-1,3-glucosyltransferase OS=Homo sapiens GN=ALG8 PE=1 SV=2
AIPGENE1301	0.594358	-0.432596	1.02513	-1.18689	5	predicted protein [Nematostella vectensis] >gi|156220466|gb|EDO41334.1| predicted protein [Nematostella vectensis]
AIPGENE13012	0.28294	1.24281	-0.43774	-1.08801	2	40S ribosomal protein S6 OS=Gallus gallus GN=RPS6 PE=2 SV=1
AIPGENE13015	-0.484428	-1.17662	0.856464	0.804586	1	3-hydroxy-3-methylglutaryl-coenzyme A reductase OS=Strongylocentrotus purpuratus GN=HMGCR PE=2 SV=2
AIPGENE13017	0.340471	-0.644532	1.25258	-0.948523	5	Alkaline ceramidase 2 OS=Homo sapiens GN=ACER2 PE=1 SV=2
AIPGENE13019	-0.713572	-0.433343	-0.333549	1.48046	3	Exocyst complex component 2 OS=Drosophila melanogaster GN=sec5 PE=2 SV=1
AIPGENE13021	0.609452	-1.02516	1.07134	-0.655632	5	Synaptotagmin-7 OS=Homo sapiens GN=SYT7 PE=1 SV=3
AIPGENE13022	0.273674	1.286	-0.614008	-0.94567	2	Protein KRTCAP2 homolog OS=Ixodes scapularis PE=2 SV=1
AIPGENE13027	-1.16497	0.154399	-0.239155	1.24973	3	Alpha-N-acetylgalactosaminidase OS=Gallus gallus GN=NAGA PE=1 SV=1
AIPGENE13031	-0.929379	-0.420134	-0.049519	1.39903	3	Alpha-N-acetylgalactosaminidase OS=Gallus gallus GN=NAGA PE=1 SV=1
AIPGENE13038	0.150783	-0.91853	1.34274	-0.574993	5	Protein disulfide-isomerase 1 OS=Dictyostelium discoideum GN=pdi1 PE=1 SV=2
AIPGENE13045	0.541105	1.11541	-0.61488	-1.04163	2	Chymotrypsin-C OS=Bos taurus GN=CTRC PE=1 SV=2
AIPGENE1305	-0.118554	1.23625	-1.20422	0.0865179	4	Probable ATP-dependent RNA helicase DDX43 OS=Homo sapiens GN=DDX43 PE=2 SV=2
AIPGENE13062	0.789713	-0.924899	0.937011	-0.801826	5
AIPGENE13069	0.0646585	1.20292	-1.24429	-0.0232851	4	predicted protein [Nematostella vectensis] >gi|156227547|gb|EDO48350.1| predicted protein [Nematostella vectensis]
AIPGENE13072	-0.111384	-1.35602	0.923642	0.543766	1
AIPGENE1308	0.997554	0.574409	-0.317257	-1.25471	2
AIPGENE13080	0.121885	0.662187	-1.45016	0.666091	4	Transposon Ty3-G Gag-Pol polyprotein OS=Saccharomyces cerevisiae (strain ATCC 204508 / S288c) GN=TY3B-G PE=1 SV=3
AIPGENE13092	-0.488279	-1.16974	0.732087	0.92593	1	predicted protein [Nematostella vectensis] >gi|156212593|gb|EDO33646.1| predicted protein [Nematostella vectensis]
AIPGENE13095	0.43406	0.836408	0.17253	-1.443	2
AIPGENE13105	0.170124	1.34837	-0.75397	-0.764521	2	Acetylcholinesterase OS=Bungarus fasciatus GN=ACHE PE=1 SV=2
AIPGENE1311	-0.97498	0.0893337	-0.465265	1.35091	3	Probable RNA-dependent RNA polymerase 1 OS=Oryza sativa subsp. japonica GN=RDR1 PE=2 SV=2
AIPGENE13112	1.03139	-1.1421	0.614687	-0.503975	5	Alpha-(1,3)-fucosyltransferase 5 OS=Hylobates lar GN=FUT5 PE=3 SV=1
AIPGENE13116	-0.746595	-0.805975	0.234176	1.31839	1
AIPGENE13117	-0.34742	1.39932	-0.954871	-0.0970329	4	Predicted protein (Fragment) OS=Nematostella vectensis GN=v1g60007 PE=4 SV=1
AIPGENE1313	-0.431446	-0.0566626	-0.916014	1.40412	3	DNA-binding protein inhibitor ID-2 OS=Mus musculus GN=Id2 PE=1 SV=3
AIPGENE13137	0.773667	-0.474217	0.88268	-1.18213	5
AIPGENE13138	-0.288548	-0.683397	1.4803	-0.508354	5
AIPGENE13166	0.30827	1.22613	-0.432241	-1.10216	2	SID1 transmembrane family member 1 OS=Homo sapiens GN=SIDT1 PE=2 SV=2
AIPGENE13175	1.09585	-0.860483	0.600294	-0.835661	5
AIPGENE13177	0.717664	0.45668	0.303575	-1.47792	2	RING finger protein nhl-1 OS=Caenorhabditis elegans GN=nhl-1 PE=1 SV=2
AIPGENE1318	0.0842228	1.38388	-0.741862	-0.72624	2	Retrovirus-related Pol polyprotein from transposon 412 OS=Drosophila melanogaster GN=POL PE=4 SV=1
AIPGENE13185	-0.89716	0.661696	-0.812198	1.04766	4	Glycoprotein 3-alpha-L-fucosyltransferase A OS=Drosophila melanogaster GN=FucTA PE=1 SV=2
AIPGENE13186	-0.128966	-1.35342	0.903837	0.578544	1	Serine/threonine-protein kinase pim-3 OS=Coturnix coturnix japonica GN=PIM3 PE=2 SV=1
AIPGENE13188	-0.270287	0.564288	-1.27954	0.985542	4
AIPGENE13191	-0.87883	-0.625335	0.158216	1.34595	1	Solute carrier family 41 member 1 OS=Pongo abelii GN=SLC41A1 PE=2 SV=1
AIPGENE13199	-1.33845	0.35466	-0.0552966	1.03909	3	Zinc finger protein 570 OS=Homo sapiens GN=ZNF570 PE=2 SV=1
AIPGENE13200	0.453335	1.00559	-0.129861	-1.32906	2
AIPGENE13203	1.01425	-0.399706	0.593484	-1.20802	5
AIPGENE13209	0.289099	1.28856	-0.864769	-0.712889	2	Carboxypeptidase A2 OS=Homo sapiens GN=CPA2 PE=1 SV=3
AIPGENE1321	0.451528	1.19687	-0.874327	-0.774069	2	Peroxisomal multifunctional enzyme type 2 OS=Homo sapiens GN=HSD17B4 PE=1 SV=3
AIPGENE13210	0.0688146	-1.04116	1.33427	-0.361922	5
AIPGENE13211	-0.352298	-0.850681	-0.243688	1.44667	3	Predicted protein OS=Nematostella vectensis GN=v1g201671 PE=4 SV=1
AIPGENE13229	0.263752	1.25614	-1.07419	-0.445704	2	Carboxypeptidase A2 OS=Mus musculus GN=Cpa2 PE=2 SV=1
AIPGENE1323	-0.391699	-0.580435	-0.523177	1.49531	3	Breast carcinoma-amplified sequence 3 homolog OS=Mus musculus GN=Bcas3 PE=1 SV=2
AIPGENE13236	-0.707999	-0.856351	0.261692	1.30266	1	Collagen triple helix repeat-containing protein 1 OS=Rattus norvegicus GN=Cthrc1 PE=1 SV=1
AIPGENE13238	-1.29405	0.647189	-0.267066	0.913926	3	Cell division control protein 1 OS=Saccharomyces cerevisiae (strain ATCC 204508 / S288c) GN=CDC1 PE=1 SV=2
AIPGENE13240	1.08587	-0.807231	0.612496	-0.891133	5	N-acetyl-beta-glucosaminyl-glycoprotein 4-beta-N-acetylgalactosaminyltransferase 1 OS=Mus musculus GN=B4galnt4 PE=2 SV=1
AIPGENE13245	-0.529689	-1.14631	0.859221	0.816782	1	Histone deacetylase 2 OS=Homo sapiens GN=HDAC2 PE=1 SV=2
AIPGENE13254	-0.78603	0.139206	-0.714275	1.3611	3	Putative uncharacterized protein OS=Branchiostoma floridae GN=BRAFLDRAFT_68791 PE=4 SV=1
AIPGENE13256	-0.346454	1.18072	-1.17141	0.337141	4	hypothetical protein LOTGIDRAFT_165383 [Lottia gigantea]
AIPGENE13261	0.638635	1.04561	-0.641518	-1.04273	2	predicted protein [Nematostella vectensis] >gi|156228386|gb|EDO49185.1| predicted protein [Nematostella vectensis]
AIPGENE13264	1.03421	0.139241	0.195105	-1.36856	5	Golgi-associated plant pathogenesis-related protein 1 OS=Homo sapiens GN=GLIPR2 PE=1 SV=3
AIPGENE13265	0.549111	-0.682093	1.1211	-0.988114	5	Nematocyte expressed protein 6 OS=Nematostella vectensis PE=2 SV=1
AIPGENE13270	-0.0106975	-1.40843	0.641579	0.77755	1	STI1-like protein OS=Plasmodium falciparum (isolate 3D7) GN=PF14_0324 PE=4 SV=1
AIPGENE13275	0.29926	-0.934319	1.27561	-0.640553	5	PREDICTED: uncharacterized protein LOC100200141 [Hydra vulgaris]
AIPGENE13276	0.867057	0.589444	-0.0801487	-1.37635	2	Dysferlin OS=Mus musculus GN=Dysf PE=1 SV=3
AIPGENE13278	1.03098	0.590574	-0.440916	-1.18064	2	Myoferlin OS=Mus musculus GN=Myof PE=1 SV=2
AIPGENE13282	-0.772438	-0.634434	-0.0076166	1.41449	3	Polycomb group RING finger protein 6 OS=Mus musculus GN=Pcgf6 PE=1 SV=1
AIPGENE13285	0.345884	1.13306	-0.23802	-1.24092	2	Dihydropteridine reductase OS=Bos taurus GN=QDPR PE=2 SV=1
AIPGENE13290	1.1465	0.338202	-0.2581	-1.2266	2	Uncharacterized protein OS=Amphimedon queenslandica PE=4 SV=1
AIPGENE133	-0.248372	0.741572	-1.3112	0.818003	4	Matrilin-2 OS=Mus musculus GN=Matn2 PE=2 SV=2
AIPGENE13317	0.939867	-0.166636	0.559413	-1.33264	5	52 kDa repressor of the inhibitor of the protein kinase OS=Mus musculus GN=Prkrir PE=2 SV=2
AIPGENE13318	-1.33273	-0.0732463	0.363809	1.04217	1	predicted protein [Nematostella vectensis] >gi|156212717|gb|EDO33764.1| predicted protein [Nematostella vectensis]
AIPGENE13324	0.717477	0.851087	-1.29939	-0.26917	2	ATP-dependent DNA helicase PIF1 OS=Danio rerio GN=pif1 PE=2 SV=1
AIPGENE13331	0.6567	-1.10417	1.01413	-0.566658	5
AIPGENE13335	0.712543	-0.544822	0.960502	-1.12822	5	Uncharacterized protein OS=Strongylocentrotus purpuratus GN=Sp-Z246 PE=4 SV=1
AIPGENE13337	0.967632	0.136967	0.294713	-1.39931	5	Alpha-(1,3)-fucosyltransferase 5 OS=Hylobates lar GN=FUT5 PE=3 SV=1
AIPGENE13347	0.420494	-0.748894	1.21501	-0.886614	5	Muscle, skeletal receptor tyrosine protein kinase OS=Gallus gallus GN=MUSK PE=2 SV=1
AIPGENE13350	1.03369	-0.0344054	0.346232	-1.34552	5	Alpha-(1,3)-fucosyltransferase 5 OS=Gorilla gorilla gorilla GN=FUT5 PE=3 SV=1
AIPGENE13354	-0.290064	1.00118	-1.26678	0.555667	4	Predicted protein OS=Nematostella vectensis GN=v1g247073 PE=4 SV=1
AIPGENE1337	0.619714	-1.04011	1.06042	-0.640022	5	Cathepsin L OS=Drosophila melanogaster GN=Cp1 PE=2 SV=2
AIPGENE13374	-1.21935	0.839893	-0.4168	0.796261	4
AIPGENE13376	0.678285	0.982509	-0.517758	-1.14304	2	Beta-4C adrenergic receptor OS=Meleagris gallopavo GN=ADRB4C PE=2 SV=1
AIPGENE1338	0.453676	1.16854	-1.04871	-0.573506	2	C-factor OS=Myxococcus xanthus GN=csgA PE=1 SV=1
AIPGENE13383	0.938764	-0.938677	0.786598	-0.786684	5	Predicted protein OS=Nematostella vectensis GN=v1g210732 PE=4 SV=1
AIPGENE13384	0.509546	1.16018	-0.821742	-0.847986	2	Protein CBG14366 OS=Caenorhabditis briggsae GN=CBG14366 PE=4 SV=2
AIPGENE13388	0.511524	0.988745	-0.18652	-1.31375	2
AIPGENE13397	0.425879	1.20566	-0.685265	-0.946271	2	Mammalian ependymin-related protein 1 OS=Homo sapiens GN=EPDR1 PE=1 SV=2
AIPGENE13402	-0.338659	-1.13248	1.24581	0.225329	1	Transforming protein v-Fos/v-Fox OS=FBR murine osteosarcoma virus GN=FOS-FOX PE=3 SV=1
AIPGENE13404	0.179914	-1.4462	0.440285	0.826003	1	Polycystic kidney disease protein 1-like 2 OS=Mus musculus GN=Pkd1l2 PE=2 SV=1
AIPGENE13405	-0.782357	0.10028	-0.694637	1.37671	3	Scavenger receptor cysteine-rich type 1 protein M130 OS=Bos taurus GN=CD163 PE=1 SV=2
AIPGENE13407	-0.720631	0.538341	-0.951512	1.1338	4	PREDICTED: uncharacterized protein LOC101237664 [Hydra vulgaris]
AIPGENE13413	-0.17744	1.4551	-0.506558	-0.771102	2	Homeobox protein Meis3 OS=Homo sapiens GN=MEIS3 PE=1 SV=3
AIPGENE13416	-1.17237	1.11814	-0.405229	0.459457	4	WD repeat-containing protein 64 OS=Mus musculus GN=Wdr64 PE=2 SV=2
AIPGENE13420	0.423966	-0.059842	0.990623	-1.35475	5	Vitelline membrane outer layer protein 1 homolog OS=Homo sapiens GN=VMO1 PE=1 SV=1
AIPGENE13427	-0.0559867	1.43145	-0.657163	-0.7183	2	Medium-chain specific acyl-CoA dehydrogenase, mitochondrial OS=Bos taurus GN=ACADM PE=2 SV=1
AIPGENE13428	0.904762	-0.734296	0.8169	-0.987365	5	60S ribosomal protein L26 OS=Crassostrea gigas GN=CGI_10028812 PE=3 SV=1
AIPGENE1343	-0.131631	-1.36013	0.845951	0.645814	1	Sodium- and chloride-dependent GABA transporter 1 OS=Homo sapiens GN=SLC6A1 PE=1 SV=2
AIPGENE13431	0.718908	-0.577004	0.963497	-1.1054	5	Voltage-dependent calcium channel type A subunit alpha-1 OS=Apis mellifera GN=CAC PE=2 SV=1
AIPGENE13443	-0.8014	0.415229	-0.834236	1.22041	3	Predicted protein OS=Nematostella vectensis GN=v1g218220 PE=4 SV=1
AIPGENE13448	-0.0208368	-1.13223	1.30208	-0.149014	5	Brain-specific angiogenesis inhibitor 2 OS=Mus musculus GN=Bai2 PE=1 SV=2
AIPGENE1345	-0.0884416	1.4209	-0.87301	-0.459444	4	C-factor OS=Myxococcus xanthus GN=csgA PE=1 SV=1
AIPGENE13451	0.34127	1.03557	-1.34542	-0.0314228	4	Uncharacterized protein OS=Strongylocentrotus purpuratus GN=Sp-PppL_111 PE=4 SV=1
AIPGENE13453	-0.596865	-0.937864	0.225854	1.30887	1	N-alpha-acetyltransferase 25, NatB auxiliary subunit OS=Homo sapiens GN=NAA25 PE=1 SV=1
AIPGENE13464	0.960382	0.662407	-0.410046	-1.21274	2	Probable G-protein coupled receptor 133 OS=Bos taurus GN=GPR133 PE=2 SV=1
AIPGENE13468	0.38195	0.634953	-1.49179	0.474885	4	Pantothenate kinase 4 (Fragment) OS=Hydra vulgaris GN=PANK4 PE=2 SV=1
AIPGENE13469	0.738936	0.337853	0.399714	-1.4765	2	Probable L-tryptophan oxidase VioA OS=Chromobacterium violaceum (strain ATCC 12472 / DSM 30191 / JCM 1249 / NBRC 12614 / NCIMB 9131 / NCTC 9757) GN=vioA PE=1 SV=2
AIPGENE13497	0.85891	0.848257	-0.646793	-1.06037	2	Scavenger receptor cysteine-rich type 1 protein M130 OS=Canis familiaris GN=CD163 PE=2 SV=1
AIPGENE135	-0.891322	-0.267052	-0.276181	1.43456	3	Serine/threonine-protein phosphatase with EF-hands 1 OS=Homo sapiens GN=PPEF1 PE=1 SV=1
AIPGENE13500	0.971658	0.136436	0.289555	-1.39765	2	Scavenger receptor cysteine-rich type 1 protein M130 OS=Canis familiaris GN=CD163 PE=2 SV=1
AIPGENE13502	-0.755946	-0.758299	0.162539	1.35171	1	Receptor-type tyrosine-protein phosphatase S OS=Mus musculus GN=Ptprs PE=1 SV=1
AIPGENE13503	-0.375968	0.699293	-1.23808	0.914759	4	Signal peptide, CUB and EGF-like domain-containing protein 1 OS=Homo sapiens GN=SCUBE1 PE=1 SV=3
AIPGENE13505	-0.724892	-0.64101	-0.0689779	1.43488	3	Uncharacterized protein OS=Strongylocentrotus purpuratus GN=Sp-Hypp_2457 PE=4 SV=1
AIPGENE13507	-0.695217	-0.866514	0.258216	1.30352	1	Galectin-3-binding protein OS=Homo sapiens GN=LGALS3BP PE=1 SV=1
AIPGENE13508	-1.12207	-0.0918456	-0.0986441	1.31256	3	Dorsal-ventral patterning protein tolloid OS=Drosophila melanogaster GN=tld PE=2 SV=2
AIPGENE13509	-0.629445	-0.921181	0.249478	1.30115	1
AIPGENE13510	-0.681453	-0.679274	-0.077403	1.43813	3	Integrase/recombinase xerD homolog OS=Selenomonas ruminantium GN=xerD PE=3 SV=1
AIPGENE1352	0.75116	-1.05965	0.949644	-0.641156	5	Cysteine proteinase 2 OS=Zea mays GN=CCP2 PE=2 SV=1
AIPGENE13525	0.949954	0.629693	-1.26597	-0.313676	2	Uncharacterized protein OS=Strongylocentrotus purpuratus GN=Sp-PolppL_96 PE=4 SV=1
AIPGENE13544	-0.48613	-1.17508	0.869582	0.791633	1	Uncharacterized protein OS=Amphimedon queenslandica GN=LOC100639394 PE=4 SV=1
AIPGENE1355	-0.568683	1.38177	-0.873855	0.0607686	4	Acid-sensing ion channel 4 OS=Danio rerio GN=asic4 PE=2 SV=1
AIPGENE13560	-0.646201	-0.98096	1.19849	0.428669	1	PREDICTED: uncharacterized protein LOC100880374 [Megachile rotundata]
AIPGENE1357	-0.750648	0.253527	-0.81179	1.30891	3	Sacsin OS=Homo sapiens GN=SACS PE=1 SV=2
AIPGENE13571	-0.730663	-0.921071	0.469743	1.18199	1	Mitochondrial import inner membrane translocase subunit Tim17-B OS=Homo sapiens GN=TIMM17B PE=1 SV=1
AIPGENE13576	0.382887	1.2194	-1.0046	-0.59769	2	Carboxypeptidase A4 OS=Homo sapiens GN=CPA4 PE=1 SV=2
AIPGENE1358	0.71908	-1.00582	0.988988	-0.702243	5	TNF receptor-associated factor 4 OS=Mus musculus GN=Traf4 PE=1 SV=2
AIPGENE13585	-1.24142	-0.175894	0.24848	1.16884	3	WASH complex subunit 7 OS=Homo sapiens GN=KIAA1033 PE=1 SV=2
AIPGENE13588	0.562207	-1.05103	1.09875	-0.609925	5	Cubilin OS=Rattus norvegicus GN=Cubn PE=1 SV=2
AIPGENE13594	0.379363	1.1609	-0.368755	-1.1715	2	Quinone oxidoreductase-like protein 2 homolog OS=Nematostella vectensis GN=v1g238856 PE=3 SV=1
AIPGENE13598	-0.587576	-0.761465	-0.0886865	1.43773	3	Intraflagellar transport protein 27 homolog OS=Homo sapiens GN=IFT27 PE=1 SV=1
AIPGENE13608	0.170556	1.27985	-0.350332	-1.10007	2	WD repeat-containing protein on Y chromosome OS=Anopheles gambiae GN=WDY PE=4 SV=4
AIPGENE13611	0.321059	1.21216	-0.411507	-1.12171	2	Speract receptor OS=Strongylocentrotus purpuratus PE=2 SV=1
AIPGENE13624	-0.0450992	0.729355	-1.39851	0.714259	4	Kinase D-interacting substrate of 220 kDa OS=Rattus norvegicus GN=Kidins220 PE=1 SV=2
AIPGENE13625	0.0507649	1.01024	-1.37133	0.31032	4	Serine/threonine-protein phosphatase 6 regulatory ankyrin repeat subunit B OS=Homo sapiens GN=ANKRD44 PE=1 SV=3
AIPGENE1364	0.483636	1.14179	-0.546832	-1.0786	2	Meprin A subunit beta OS=Homo sapiens GN=MEP1B PE=1 SV=3
AIPGENE13653	-0.15232	1.17822	-1.24177	0.215878	4	Zinc finger protein 345 OS=Bos taurus GN=ZNF345 PE=2 SV=1
AIPGENE13659	-0.122111	1.30053	-1.13664	-0.0417806	4	Unconventional myosin-Vb OS=Mus musculus GN=Myo5b PE=2 SV=2
AIPGENE1366	-1.40163	-0.0363975	0.711035	0.726997	1	GTP-binding nuclear protein Ran OS=Xenopus laevis GN=ran PE=1 SV=2
AIPGENE13667	-0.60376	-0.385205	-0.505034	1.494	3	Ephrin-B2a OS=Danio rerio GN=efnb2a PE=2 SV=1
AIPGENE13676	0.508776	1.16079	-0.835836	-0.833726	2	Sushi, von Willebrand factor type A, EGF and pentraxin domain-containing protein 1 OS=Rattus norvegicus GN=Svep1 PE=1 SV=1
AIPGENE13680	0.430568	-0.750599	1.20882	-0.888794	5	Centrosomal protein POC5 OS=Mus musculus GN=Poc5 PE=2 SV=1
AIPGENE13681	-0.848566	-0.0741427	-0.500088	1.4228	3
AIPGENE13688	-1.18346	0.107517	-0.172315	1.24826	3	Leucine-rich repeat-containing protein OS=Dictyostelium discoideum GN=DDB_0205225 PE=4 SV=1
AIPGENE13691	1.06837	-0.612772	0.602655	-1.05825	5	Abnormal spindle-like microcephaly-associated protein homolog (Fragment) OS=Saguinus labiatus GN=ASPM PE=3 SV=1
AIPGENE13693	0.849328	-0.796488	0.879906	-0.932746	5	Chitin synthase 1 OS=Neurospora crassa (strain ATCC 24698 / 74-OR23-1A / CBS 708.71 / DSM 1257 / FGSC 987) GN=chs-1 PE=3 SV=2
AIPGENE13694	0.301601	1.27814	-0.672381	-0.907359	2	predicted protein [Nematostella vectensis] >gi|156216014|gb|EDO36960.1| predicted protein [Nematostella vectensis]
AIPGENE13715	1.0664	0.19067	0.0913044	-1.34837	5	Probable serine incorporator OS=Nematostella vectensis GN=serinc PE=3 SV=1
AIPGENE13718	0.874064	-0.189671	0.649227	-1.33362	5	Ephrin-B1 OS=Gallus gallus GN=EFNB1 PE=2 SV=1
AIPGENE1372	-0.589779	0.429383	-1.02771	1.18811	4	Uncharacterized protein OS=Strigamia maritima PE=4 SV=1
AIPGENE13723	0.639216	0.0938857	0.709058	-1.44216	5	Endothelin-converting enzyme 2 OS=Mus musculus GN=Ece2 PE=2 SV=2
AIPGENE13726	-0.0244052	1.21317	-1.2351	0.0463301	4
AIPGENE13728	0.868644	-1.21895	0.766023	-0.415713	5	Transient receptor potential cation channel subfamily A member 1 OS=Mus musculus GN=Trpa1 PE=1 SV=1
AIPGENE13729	0.0817087	-1.05965	1.32332	-0.345379	5	Disintegrin and metalloproteinase domain-containing protein 10 OS=Bos taurus GN=ADAM10 PE=1 SV=1
AIPGENE1373	-0.693853	1.47691	-0.515434	-0.267626	4	Acid-sensing ion channel 4 OS=Danio rerio GN=asic4 PE=2 SV=1
AIPGENE1374	-0.123007	1.4428	-0.786897	-0.5329	2	Protein FAM92A1 OS=Mus musculus GN=Fam92a1 PE=1 SV=1
AIPGENE13740	0.891206	0.529543	-0.033591	-1.38716	2	predicted protein [Nematostella vectensis] >gi|156209769|gb|EDO31008.1| predicted protein [Nematostella vectensis]
AIPGENE13742	0.759888	-0.94517	0.962141	-0.776858	5
AIPGENE13744	0.700305	0.171238	0.589035	-1.46058	5	Erythronolide synthase, modules 3 and 4 OS=Saccharopolyspora erythraea GN=eryA PE=1 SV=3
AIPGENE13749	-0.57388	1.24546	-1.00436	0.332787	4	Selenium-binding protein 1 OS=Xenopus tropicalis GN=selenbp1 PE=2 SV=1
AIPGENE13750	-1.16918	0.184012	-0.253693	1.23887	3	predicted protein [Nematostella vectensis] >gi|156218493|gb|EDO39389.1| predicted protein [Nematostella vectensis]
AIPGENE13754	-0.0235348	-1.3551	1.01553	0.363101	1	Protein FAM189A1 OS=Mus musculus GN=Fam189a1 PE=2 SV=3
AIPGENE13755	0.488368	-0.123865	0.975272	-1.33978	5	Lactosylceramide 1,3-N-acetyl-beta-D-glucosaminyltransferase OS=Sus scrofa GN=B3GNT5 PE=2 SV=1
AIPGENE13757	0.113611	0.772427	-1.4425	0.55646	4	Zinc finger protein 420 OS=Bos taurus GN=ZNF420 PE=2 SV=1
AIPGENE1376	1.10992	0.457397	-0.377086	-1.19024	2	1-phosphatidylinositol 4,5-bisphosphate phosphodiesterase delta-4 OS=Macaca fascicularis GN=PLCD4 PE=2 SV=1
AIPGENE1377	0.712047	0.237158	0.521955	-1.47116	5	Acid-sensing ion channel 3 OS=Homo sapiens GN=ASIC3 PE=1 SV=2
AIPGENE13771	-0.793083	-0.247828	-0.419719	1.46063	3	RNA-directed DNA polymerase from mobile element jockey OS=Drosophila melanogaster GN=pol PE=1 SV=1
AIPGENE13773	-0.858634	0.0421335	-0.573492	1.38999	3
AIPGENE13776	-1.13209	0.328932	-0.4008	1.20396	3	predicted protein [Nematostella vectensis] >gi|156222178|gb|EDO43025.1| predicted protein [Nematostella vectensis]
AIPGENE13783	-0.67277	-0.996613	0.55121	1.11817	1	Neuroblastoma-amplified sequence OS=Danio rerio GN=nbas PE=2 SV=1
AIPGENE13784	-0.783932	-0.716696	0.139636	1.36099	1	predicted protein [Nematostella vectensis] >gi|156209133|gb|EDO30464.1| predicted protein [Nematostella vectensis]
AIPGENE13785	-0.22293	-1.1697	0.142965	1.24967	1	Predicted protein OS=Nematostella vectensis GN=v1g220854 PE=4 SV=1
AIPGENE13786	-0.893976	-0.440529	-0.0798384	1.41434	3	Lipid storage droplets surface-binding protein 2 OS=Drosophila melanogaster GN=Lsd-2 PE=1 SV=1
AIPGENE13787	0.852717	-0.0310034	0.572583	-1.3943	5	Laforin OS=Mus musculus GN=Epm2a PE=1 SV=2
AIPGENE1379	0.531539	-0.991112	1.13244	-0.672865	5	Potassium channel subfamily K member 9 OS=Homo sapiens GN=KCNK9 PE=1 SV=1
AIPGENE13793	-0.497964	-1.05605	0.313703	1.24031	1	Predicted protein OS=Nematostella vectensis GN=v1g222996 PE=4 SV=1
AIPGENE13798	-0.393108	-0.686031	-0.407151	1.48629	3	Predicted protein OS=Nematostella vectensis GN=v1g198667 PE=4 SV=1
AIPGENE13813	0.448529	0.867161	0.110704	-1.42639	2	Transcription factor Ovo-like 2 OS=Mus musculus GN=Ovol2 PE=2 SV=2
AIPGENE13815	0.344446	-1.07145	1.22056	-0.493548	5	predicted protein [Nematostella vectensis] >gi|156222483|gb|EDO43327.1| predicted protein [Nematostella vectensis]
AIPGENE13818	-0.659418	-0.585378	-0.228407	1.4732	3	Gamma-tubulin complex component 2 OS=Homo sapiens GN=TUBGCP2 PE=1 SV=2
AIPGENE13820	-0.700929	0.830805	-1.01626	0.886384	4	predicted protein [Nematostella vectensis] >gi|156211562|gb|EDO32663.1| predicted protein [Nematostella vectensis]
AIPGENE13821	1.32608	-0.735517	0.217628	-0.808189	5
AIPGENE13828	-0.831039	-0.487102	-0.116609	1.43475	3	Long chain acyl-CoA synthetase 8 OS=Arabidopsis thaliana GN=LACS8 PE=1 SV=1
AIPGENE13830	-0.776204	0.961818	-0.945798	0.760184	4	Predicted protein OS=Nematostella vectensis GN=v1g218910 PE=4 SV=1
AIPGENE13831	0.396649	-0.769038	1.23068	-0.858294	5	Platelet glycoprotein V OS=Mus musculus GN=Gp5 PE=2 SV=1
AIPGENE13838	-0.437369	-0.632911	-0.422822	1.4931	3	Tyrosine-protein kinase RYK OS=Mus musculus GN=Ryk PE=1 SV=2
AIPGENE13840	1.33248	-0.0491696	-0.195196	-1.08811	2	Exonuclease OS=Yersinia phage PY100 PE=4 SV=1
AIPGENE13841	0.383084	-0.812193	1.23962	-0.810512	5	Helicase-like transcription factor OS=Homo sapiens GN=HLTF PE=1 SV=2
AIPGENE13847	1.01699	-0.393712	0.587384	-1.21066	5
AIPGENE13850	0.447413	-0.50812	1.15725	-1.09654	5	Multiple banded antigen OS=Ureaplasma urealyticum PE=4 SV=1
AIPGENE13852	-0.726634	-0.323808	-0.427522	1.47796	3	CUB and zona pellucida-like domain-containing protein 1 OS=Homo sapiens GN=CUZD1 PE=2 SV=1
AIPGENE13855	0.761162	0.963495	-0.81189	-0.912767	2	GRAM domain-containing protein 1B OS=Mus musculus GN=Gramd1b PE=2 SV=2
AIPGENE13856	-0.704944	-1.01325	0.871045	0.847149	1	Angiopoietin-related protein 7 OS=Homo sapiens GN=ANGPTL7 PE=1 SV=1
AIPGENE13862	0.860694	-0.669355	0.851131	-1.04247	5	Fibrinogen-like protein 1 OS=Bos taurus GN=FGL1 PE=2 SV=1
AIPGENE13863	-0.456651	1.20383	-1.10268	0.3555	4	Angiotensin-converting enzyme (Fragment) OS=Gallus gallus GN=ACE PE=2 SV=1
AIPGENE13866	-0.269097	-0.980504	1.39469	-0.145085	1
AIPGENE13868	-0.547892	0.864209	-1.13359	0.817272	4	Angiotensin-converting enzyme (Fragment) OS=Gallus gallus GN=ACE PE=2 SV=1
AIPGENE13869	-0.179202	-1.05763	1.35477	-0.117942	5	YadA domain protein OS=Burkholderia ambifaria (strain MC40-6) GN=BamMC406_2439 PE=4 SV=1
AIPGENE13872	0.750934	0.378529	0.344932	-1.47439	5	predicted protein [Nematostella vectensis] >gi|156211562|gb|EDO32663.1| predicted protein [Nematostella vectensis]
AIPGENE13880	-0.57801	0.696763	-1.10182	0.983066	4	predicted protein [Nematostella vectensis] >gi|156212514|gb|EDO33570.1| predicted protein [Nematostella vectensis]
AIPGENE13883	-0.500519	-0.33177	-0.654616	1.48691	3	Predicted protein OS=Nematostella vectensis GN=v1g240088 PE=4 SV=1
AIPGENE13887	0.749742	0.207237	0.505644	-1.46262	5	CUB and zona pellucida-like domain-containing protein 1 OS=Homo sapiens GN=CUZD1 PE=2 SV=1
AIPGENE13895	0.401402	1.18622	-0.500998	-1.08663	2	Leucine-rich repeat-containing protein 15 OS=Mus musculus GN=Lrrc15 PE=2 SV=1
AIPGENE13900	0.801314	-0.636594	0.902291	-1.06701	5	Putative leucine-rich repeat-containing protein DDB_G0281931 OS=Dictyostelium discoideum GN=DDB_G0281931 PE=4 SV=1
AIPGENE13906	1.3552	-0.350595	0.0153257	-1.01994	5	Down syndrome cell adhesion molecule-like protein 1 OS=Homo sapiens GN=DSCAML1 PE=1 SV=2
AIPGENE13913	-1.37499	0.687364	-0.103686	0.791314	3	Collagen alpha-1(XIV) chain OS=Crassostrea gigas GN=CGI_10010936 PE=4 SV=1
AIPGENE13918	-0.671786	-0.605178	-0.188301	1.46527	3	Predicted protein OS=Nematostella vectensis GN=v1g200880 PE=4 SV=1
AIPGENE13920	-0.608155	-1.02082	0.453044	1.17593	1	Multiple epidermal growth factor-like domains protein 8 OS=Rattus norvegicus GN=Megf8 PE=1 SV=2
AIPGENE13930	-0.5435	-1.13397	0.762039	0.915431	1	Collagen alpha-2(VI) chain OS=Mus musculus GN=Col6a2 PE=2 SV=3
AIPGENE13955	1.23542	-1.10682	0.282416	-0.411017	5	Probable RNA-directed DNA polymerase from transposon BS OS=Drosophila melanogaster GN=RTase PE=2 SV=1
AIPGENE13959	1.07552	0.222451	0.0407236	-1.3387	2
AIPGENE1396	0.960985	0.150577	0.291583	-1.40314	5	WD repeat-containing protein on Y chromosome OS=Anopheles gambiae GN=WDY PE=4 SV=4
AIPGENE13962	-0.952073	0.279334	-0.609474	1.28221	3
AIPGENE13966	1.31395	-0.951819	0.207517	-0.569652	5	Uncharacterized protein OS=Ancylostoma ceylanicum GN=Acey_s0345.g3120 PE=4 SV=1
AIPGENE13968	0.84392	-0.870983	0.887837	-0.860774	5	G-protein-signaling modulator 2 OS=Homo sapiens GN=GPSM2 PE=1 SV=3
AIPGENE13979	0.161476	-1.00418	1.3187	-0.476001	5	Kinesin light chain OS=Caenorhabditis elegans GN=klc-2 PE=2 SV=2
AIPGENE13985	0.705498	0.859549	-1.30154	-0.263504	2	Actin filament-associated protein 1 OS=Gallus gallus GN=AFAP1 PE=1 SV=2
AIPGENE13986	0.771511	-1.06523	0.930097	-0.63638	5	Retrovirus-related Pol polyprotein from transposon 17.6 OS=Drosophila melanogaster GN=pol PE=4 SV=1
AIPGENE13991	0.295645	-0.875829	1.28438	-0.704195	5	Lipoxygenase homology domain-containing protein 1 OS=Mus musculus GN=Loxhd1 PE=2 SV=1
AIPGENE14021	-1.00334	-0.703891	0.711288	0.995946	1	Nuclear factor related to kappa-B-binding protein OS=Xenopus tropicalis GN=nfrkb PE=2 SV=1
AIPGENE14023	0.255903	-1.18555	1.20538	-0.275733	5	Latrophilin-3 OS=Mus musculus GN=Lphn3 PE=2 SV=3
AIPGENE14029	-0.88006	-0.0734746	-0.462776	1.41631	3	Kunitz-type protease inhibitor 2 OS=Mus musculus GN=Spint2 PE=2 SV=1
AIPGENE14050	-0.776489	-0.28672	-0.403716	1.46693	3	Iron/zinc purple acid phosphatase-like protein OS=Danio rerio GN=papl PE=2 SV=1
AIPGENE14053	-0.904936	0.199091	-0.619792	1.32564	3	Iron/zinc purple acid phosphatase-like protein OS=Mus musculus GN=Papl PE=2 SV=2
AIPGENE14062	-0.40239	-1.09335	1.25976	0.23598	1
AIPGENE14068	0.539767	-1.13391	1.0865	-0.492353	5	Transcription factor AP-1 OS=Coturnix coturnix japonica GN=JUN PE=2 SV=1
AIPGENE14070	-0.993319	-0.553633	0.268363	1.27859	1	Importin subunit beta-1 OS=Homo sapiens GN=KPNB1 PE=1 SV=2
AIPGENE14073	0.352803	-1.04434	1.22491	-0.533367	5	Halomucin OS=Haloquadratum walsbyi (strain DSM 16790 / HBSQ001) GN=hmu PE=4 SV=1
AIPGENE14094	0.682288	-0.54359	0.986438	-1.12514	5	Uncharacterized protein OS=Ancylostoma ceylanicum GN=Acey_s0345.g3120 PE=4 SV=1
AIPGENE14095	0.905116	-0.187606	0.612882	-1.33039	5
AIPGENE14102	0.57603	-1.23246	1.01151	-0.355078	5	Synaptotagmin-15 OS=Homo sapiens GN=SYT15 PE=2 SV=3
AIPGENE14104	-0.536824	-0.975588	0.201069	1.31134	1	Reverse transcriptase-like protein-3 OS=Microplitis demolitor GN=K425_1007 PE=4 SV=1
AIPGENE14107	0.641407	1.052	-1.00178	-0.691626	2	Uncharacterized protein OS=Ancylostoma ceylanicum GN=Acey_s0345.g3120 PE=4 SV=1
AIPGENE14110	0.454709	1.12883	-0.427631	-1.15591	2	40S ribosomal protein S24 OS=Spodoptera frugiperda GN=RpS24 PE=2 SV=1
AIPGENE14119	1.17223	-0.613713	0.460083	-1.0186	5	Uncharacterized protein OS=Strongylocentrotus purpuratus PE=4 SV=1
AIPGENE1413	1.32269	-0.605054	0.201039	-0.91868	5	Protein dispatched homolog 1 OS=Danio rerio GN=disp1 PE=2 SV=1
AIPGENE14130	-0.725363	-0.328954	-0.424116	1.47843	3	Collagen alpha-1(XXI) chain OS=Homo sapiens GN=COL21A1 PE=2 SV=1
AIPGENE14131	0.427278	1.00444	-0.0899078	-1.34181	2	Achaete-scute homolog 5 OS=Homo sapiens GN=ASCL5 PE=3 SV=2
AIPGENE14135	-0.940538	0.378423	-0.67136	1.23347	3	17-beta-hydroxysteroid dehydrogenase 14 OS=Bos taurus GN=HSD17B14 PE=2 SV=1
AIPGENE14143	0.504566	1.0076	-0.214397	-1.29777	2	Putative uncharacterized protein OS=Branchiostoma floridae GN=BRAFLDRAFT_78402 PE=4 SV=1
AIPGENE14145	-0.159194	-1.14646	1.28841	0.0172447	5	predicted protein [Nematostella vectensis] >gi|156227031|gb|EDO47837.1| predicted protein [Nematostella vectensis]
AIPGENE14147	0.462207	-0.493426	1.14309	-1.11187	5	Kynurenine formamidase OS=Bacillus cereus (strain ZK / E33L) GN=kynB PE=3 SV=1
AIPGENE14148	-0.263913	1.03468	-1.26934	0.498565	4	Turripeptide Pal9.2 OS=Polystira albida PE=2 SV=1
AIPGENE14151	-0.327663	0.293296	-1.1673	1.20167	4	CUB and sushi domain-containing protein 2 OS=Homo sapiens GN=CSMD2 PE=1 SV=2
AIPGENE14156	0.363687	-0.893249	1.24703	-0.717467	5	Protocadherin Fat 1 OS=Homo sapiens GN=FAT1 PE=1 SV=2
AIPGENE14171	0.617504	-0.362739	0.980466	-1.23523	5	Uncharacterized protein OS=Emiliania huxleyi CCMP1516 GN=EMIHUDRAFT_249911 PE=4 SV=1
AIPGENE14176	0.260406	-0.838469	1.30443	-0.72637	5	Uncharacterized protein (Fragment) OS=Oryzias latipes PE=4 SV=1
AIPGENE14179	0.374129	-0.837269	1.24443	-0.781287	5	Uncharacterized protein OS=Polysphondylium pallidum GN=PPL_12563 PE=4 SV=1
AIPGENE14180	0.837061	-0.979596	0.886609	-0.744074	5	Ankyrin-1 OS=Homo sapiens GN=ANK1 PE=1 SV=3
AIPGENE14183	-0.0380693	-0.825001	1.41781	-0.554741	5
AIPGENE14206	-0.639507	0.347833	-0.955868	1.24754	4	Retrovirus-related Pol polyprotein from transposon 412 OS=Drosophila melanogaster GN=POL PE=4 SV=1
AIPGENE14212	0.945469	-0.932159	0.779818	-0.793128	5	predicted protein [Nematostella vectensis] >gi|156215968|gb|EDO36915.1| predicted protein [Nematostella vectensis]
AIPGENE14235	0.191494	-0.816491	1.33753	-0.712528	5	predicted protein [Nematostella vectensis] >gi|156216231|gb|EDO37173.1| predicted protein [Nematostella vectensis]
AIPGENE14237	0.289429	-0.642793	1.28136	-0.927994	5	Galactosylgalactosylxylosylprotein 3-beta-glucuronosyltransferase 3 OS=Homo sapiens GN=B3GAT3 PE=1 SV=2
AIPGENE14239	-0.623071	0.228614	-0.91671	1.31117	3	Hemicentin-1 OS=Homo sapiens GN=HMCN1 PE=1 SV=2
AIPGENE14243	-1.13614	0.472829	-0.463845	1.12715	3
AIPGENE14244	0.367897	-0.599052	1.22892	-0.997767	5
AIPGENE14246	0.626737	-0.596329	1.04572	-1.07613	5	Neurogenic locus Notch protein OS=Drosophila melanogaster GN=N PE=1 SV=3
AIPGENE14249	-0.426367	0.308254	-1.10632	1.22444	4	Roundabout homolog 1 OS=Homo sapiens GN=ROBO1 PE=1 SV=1
AIPGENE14255	1.19563	0.437917	-0.667701	-0.965849	2	predicted protein [Nematostella vectensis] >gi|156223502|gb|EDO44336.1| predicted protein [Nematostella vectensis]
AIPGENE14258	1.311	-0.145101	-0.0441607	-1.12173	5	Membrane-bound O-acyltransferase domain-containing protein 2 OS=Gallus gallus GN=mboat2 PE=2 SV=1
AIPGENE14261	-0.763438	-0.0810437	-0.591175	1.43566	3	Sushi, von Willebrand factor type A, EGF and pentraxin domain-containing protein 1 OS=Mus musculus GN=Svep1 PE=1 SV=1
AIPGENE14264	-0.44816	0.255829	-1.069	1.26133	3	Uncharacterized protein OS=Polysphondylium pallidum GN=PPL_12563 PE=4 SV=1
AIPGENE14266	0.750439	-0.623607	0.946513	-1.07334	5
AIPGENE14268	0.810371	-1.06756	0.893623	-0.636432	5
AIPGENE14271	0.959548	0.753473	-1.00538	-0.70764	2	Angiopoietin-related protein 7 OS=Bos taurus GN=ANGPTL7 PE=2 SV=1
AIPGENE14273	-0.197758	-0.622734	1.46772	-0.647226	5	Membrane-bound O-acyltransferase domain-containing protein 2 OS=Gallus gallus GN=mboat2 PE=2 SV=1
AIPGENE14277	-0.491523	-0.325951	-0.667838	1.48531	3	Ras-related and estrogen-regulated growth inhibitor OS=Bos taurus GN=RERG PE=2 SV=1
AIPGENE14278	0.225601	1.19965	-1.20975	-0.215501	4	Glutathione S-transferase OS=Musca domestica PE=2 SV=1
AIPGENE14284	1.03621	0.6126	-1.13399	-0.514821	2
AIPGENE14285	-0.0904658	1.29282	-1.14781	-0.0545403	4	Collagen triple helix repeat-containing protein (Precursor) OS=Syntrophobotulus glycolicus (strain DSM 8271 / FlGlyR) GN=Sgly_1574 PE=4 SV=1
AIPGENE14286	0.840949	0.829996	-1.15787	-0.513075	2	Glutamate carboxypeptidase 2 OS=Mus musculus GN=Folh1 PE=2 SV=2
AIPGENE14295	0.684282	1.02434	-0.961034	-0.747591	2	Glutamate carboxypeptidase 2 OS=Mus musculus GN=Folh1 PE=2 SV=2
AIPGENE14299	0.313891	-0.802779	1.27825	-0.789363	5	Collagen alpha-1(XII) chain OS=Homo sapiens GN=COL12A1 PE=1 SV=2
AIPGENE14301	0.56883	-1.44989	0.745588	0.135472	5	predicted protein [Nematostella vectensis] >gi|156225517|gb|EDO46334.1| predicted protein [Nematostella vectensis]
AIPGENE14307	1.11652	-0.316686	0.416553	-1.21638	5	predicted protein [Nematostella vectensis] >gi|156224499|gb|EDO45324.1| predicted protein [Nematostella vectensis]
AIPGENE14316	0.886623	0.838024	-0.751843	-0.972804	2	PiggyBac transposable element-derived protein 1 OS=Homo sapiens GN=PGBD1 PE=1 SV=1
AIPGENE14327	0.725843	-0.799588	0.993714	-0.919969	5	A disintegrin and metalloproteinase with thrombospondin motifs 16 OS=Homo sapiens GN=ADAMTS16 PE=2 SV=3
AIPGENE14339	-0.838444	1.23481	-0.787125	0.39076	4	Polycystic kidney disease protein 1-like 2 OS=Mus musculus GN=Pkd1l2 PE=2 SV=1
AIPGENE14367	0.0887276	1.29335	-0.264255	-1.11783	2	Deleted in malignant brain tumors 1 protein OS=Homo sapiens GN=DMBT1 PE=1 SV=2
AIPGENE14368	-0.0971798	-1.31408	1.07164	0.339625	5
AIPGENE14371	0.84204	0.840722	-1.13148	-0.551285	2	Myosin regulatory light chain RLC-A OS=Rattus norvegicus GN=Rlc-a PE=2 SV=2
AIPGENE14372	0.540681	1.06127	-0.414816	-1.18714	2	40S ribosomal protein S26 OS=Octopus vulgaris GN=RPS26 PE=2 SV=1
AIPGENE14373	0.869201	-0.606998	0.828499	-1.0907	5	Myosin-IIIa OS=Homo sapiens GN=MYO3A PE=2 SV=2
AIPGENE14378	0.887862	-1.27586	0.698286	-0.310288	5	Sushi, von Willebrand factor type A, EGF and pentraxin domain-containing protein 1 OS=Rattus norvegicus GN=Svep1 PE=1 SV=1
AIPGENE14385	-1.13641	-0.445521	0.431227	1.15071	1	DnaJ homolog subfamily C member 10 OS=Xenopus laevis GN=dnajc10 PE=2 SV=1
AIPGENE1439	0.457169	0.838094	0.142857	-1.43812	2	Solute carrier family 13 member 3 OS=Homo sapiens GN=SLC13A3 PE=1 SV=1
AIPGENE14395	-0.561632	0.10056	-0.902637	1.36371	3	Calmodulin OS=Emericella nidulans (strain FGSC A4 / ATCC 38163 / CBS 112.46 / NRRL 194 / M139) GN=camA PE=3 SV=2
AIPGENE14399	-0.578103	0.912786	-1.10984	0.775158	4	Polycystin-1 OS=Mus musculus GN=Pkd1 PE=1 SV=2
AIPGENE144	0.461025	0.030026	0.909028	-1.40008	5	Tryptophan 2,3-dioxygenase OS=Anopheles gambiae GN=AGAP002721 PE=2 SV=1
AIPGENE14403	0.245379	-0.657368	1.30663	-0.894639	5	Putative uncharacterized protein OS=Branchiostoma floridae GN=BRAFLDRAFT_88075 PE=4 SV=1
AIPGENE14407	0.245021	1.24702	-0.37738	-1.11467	2	MAGUK p55 subfamily member 7 OS=Mus musculus GN=Mpp7 PE=2 SV=2
AIPGENE14411	-1.24704	0.251894	-0.168113	1.16326	3	Zinc transporter 2 OS=Mus musculus GN=Slc30a2 PE=2 SV=1
AIPGENE14418	0.0618935	1.36192	-0.964597	-0.45922	2	Serine/threonine-protein kinase DCLK2 OS=Ailuropoda melanoleuca GN=DCLK2 PE=3 SV=1
AIPGENE14419	-0.375173	0.571012	-1.21908	1.02324	4	Heme oxygenase 2 OS=Oryctolagus cuniculus GN=HMOX2 PE=2 SV=1
AIPGENE14420	-1.08942	0.314151	-0.453185	1.22845	3
AIPGENE14421	-0.752081	0.487281	-0.907281	1.17208	3	Granulins OS=Rattus norvegicus GN=Grn PE=1 SV=3
AIPGENE14423	0.947232	-1.09456	0.742185	-0.594858	5	Collagen alpha-1(VII) chain OS=Mus musculus GN=Col7a1 PE=1 SV=3
AIPGENE14428	0.484103	-1.10403	1.13295	-0.513024	5	Uncharacterized protein OS=Strongylocentrotus purpuratus GN=Sp-Hypp_2141 PE=4 SV=1
AIPGENE1443	0.590528	1.10315	-0.841672	-0.852009	2	L-amino-acid oxidase OS=Aplysia californica PE=1 SV=1
AIPGENE14439	-1.21419	-0.217352	0.239412	1.19213	3	TBC1 domain family member 5 OS=Homo sapiens GN=TBC1D5 PE=1 SV=1
AIPGENE1444	-0.739625	-0.975104	0.730914	0.983815	1
AIPGENE14440	-0.839418	-0.0841113	-0.50308	1.42661	3	Frizzled-1 OS=Xenopus laevis GN=fzd1 PE=2 SV=1
AIPGENE14441	0.616036	0.781574	0.0198689	-1.41748	2	Centrosomal protein of 128 kDa OS=Homo sapiens GN=CEP128 PE=1 SV=2
AIPGENE14442	-0.940096	-0.207863	-0.266885	1.41484	3	Cyclin-dependent kinase 14 OS=Mus musculus GN=Cdk14 PE=2 SV=2
AIPGENE14443	-0.492834	0.319929	-1.06242	1.23532	3	E3 ubiquitin-protein ligase HECTD1 OS=Homo sapiens GN=HECTD1 PE=1 SV=3
AIPGENE14446	-0.559423	0.669991	-1.1117	1.00114	4	NACHT and WD repeat domain-containing protein 1 OS=Mus musculus GN=Nwd1 PE=2 SV=2
AIPGENE14449	0.353043	1.09188	-0.157106	-1.28782	2	Predicted protein OS=Nematostella vectensis GN=v1g246873 PE=4 SV=1
AIPGENE14450	-0.625469	0.247955	-0.923908	1.30142	3	E3 ubiquitin-protein ligase HECTD1 OS=Homo sapiens GN=HECTD1 PE=1 SV=3
AIPGENE14452	0.139459	1.33884	-0.520766	-0.957531	2	Kielin/chordin-like protein OS=Mus musculus GN=Kcp PE=1 SV=2
AIPGENE14458	-0.339495	0.812189	-1.2643	0.791605	4	Armadillo repeat-containing protein 4 OS=Homo sapiens GN=ARMC4 PE=1 SV=1
AIPGENE14473	-0.497372	0.389991	-1.08534	1.19272	4	CAP-Gly domain-containing linker protein 2 OS=Homo sapiens GN=CLIP2 PE=1 SV=1
AIPGENE14474	-0.211001	1.13611	-1.24894	0.323828	4	PREDICTED: uncharacterized protein LOC593277 isoform 1 [Strongylocentrotus purpuratus] >gi|390337429|ref|XP_800754.3| PREDICTED: uncharacterized protein LOC593277 isoform 2 [Strongylocentrotus purpuratus]
AIPGENE14479	0.971431	0.544385	-0.205134	-1.31068	2	Major facilitator superfamily domain-containing protein 6 OS=Mus musculus GN=Mfsd6 PE=1 SV=1
AIPGENE14481	-0.833623	-0.307398	-0.312557	1.45358	3	UPF0696 protein C11orf68 homolog OS=Mus musculus GN=Bles03 PE=2 SV=1
AIPGENE14500	0.628103	0.339129	0.522046	-1.48928	2	Acid-sensing ion channel 1 OS=Danio rerio GN=asic1 PE=1 SV=1
AIPGENE14508	0.717354	-0.952959	0.998006	-0.762401	5	Mucin-4 OS=Homo sapiens GN=MUC4 PE=1 SV=4
AIPGENE14518	0.24291	0.94239	-1.41436	0.229065	4
AIPGENE14522	0.231989	1.2952	-0.537237	-0.989954	2	Caprin-1 OS=Homo sapiens GN=CAPRIN1 PE=1 SV=2
AIPGENE14523	0.522234	-0.729892	1.14617	-0.938516	5
AIPGENE14526	-0.0354721	-1.36204	0.987785	0.409725	1
AIPGENE14527	0.356509	-0.984605	1.23768	-0.609586	5
AIPGENE14531	-0.112586	0.966165	-1.34591	0.492327	4	Tenascin-X OS=Homo sapiens GN=TNXB PE=1 SV=3
AIPGENE14535	-0.362782	0.775619	-1.25083	0.837992	4	Contactin-associated protein-like 5 OS=Gallus gallus GN=CNTNAP5 PE=2 SV=1
AIPGENE14537	-0.345077	0.807267	-1.26125	0.799058	4
AIPGENE14538	-0.187021	0.891133	-1.33262	0.628509	4	Tenascin-X OS=Crassostrea gigas GN=CGI_10023352 PE=4 SV=1
AIPGENE14543	-0.432902	1.4717	-0.750866	-0.287929	4	Uncharacterized protein OS=Ancylostoma ceylanicum GN=Acey_s0063.g3431 PE=4 SV=1
AIPGENE14544	-0.89647	-0.156507	-0.372807	1.42578	3	Protein SPEC3 OS=Strongylocentrotus purpuratus GN=SPEC3 PE=3 SV=1
AIPGENE14553	-0.649867	-1.05608	0.913105	0.792844	1	Adenylosuccinate synthetase OS=Aedes aegypti GN=AAEL003161 PE=3 SV=1
AIPGENE14555	0.802858	0.10978	0.525239	-1.43788	5	Dorsal-ventral patterning tolloid-like protein 1 OS=Danio rerio GN=tll1 PE=2 SV=1
AIPGENE14556	0.715379	-0.110288	0.768203	-1.37329	5	Cubilin OS=Rattus norvegicus GN=Cubn PE=1 SV=2
AIPGENE14560	0.275347	1.25326	-0.459992	-1.06861	2	Tolloid-like protein 2 OS=Mus musculus GN=Tll2 PE=1 SV=1
AIPGENE14564	-0.47216	-1.04959	1.26958	0.252173	1
AIPGENE14568	1.29958	-0.918559	0.25375	-0.634776	5	FERM and PDZ domain-containing protein 4 OS=Homo sapiens GN=FRMPD4 PE=1 SV=1
AIPGENE14584	0.156364	1.34245	-0.591045	-0.90777	2	Predicted protein OS=Nematostella vectensis GN=v1g244693 PE=4 SV=1
AIPGENE14585	0.812888	-0.99355	0.907567	-0.726905	5	Dorsal-ventral patterning tolloid-like protein 1 OS=Danio rerio GN=tll1 PE=2 SV=1
AIPGENE14588	0.235291	1.15208	-1.26594	-0.12144	4	predicted protein [Nematostella vectensis] >gi|156220089|gb|EDO40962.1| predicted protein [Nematostella vectensis]
AIPGENE14594	0.459677	-0.478333	1.14064	-1.12198	5	Wnt inhibitory factor 1 OS=Xenopus laevis GN=wif1 PE=2 SV=1
AIPGENE14598	1.35023	-0.675595	0.159107	-0.833744	5	Kelch-like protein 5 OS=Homo sapiens GN=KLHL5 PE=2 SV=3
AIPGENE146	0.72364	0.0354007	0.66619	-1.42523	5	Ubiquitin carboxyl-terminal hydrolase isozyme L3 OS=Homo sapiens GN=UCHL3 PE=1 SV=1
AIPGENE14604	0.876918	-0.749939	0.847703	-0.974682	5	Sodium-dependent neutral amino acid transporter B(0)AT1 OS=Rattus norvegicus GN=Slc6a19 PE=2 SV=2
AIPGENE1461	0.242124	1.22094	-0.295419	-1.16765	2	Cytochrome c oxidase subunit 5B, mitochondrial OS=Homo sapiens GN=COX5B PE=1 SV=2
AIPGENE14613	-0.431302	-1.05809	0.203729	1.28566	1	Iroquois-class homeodomain protein IRX-4 OS=Mus musculus GN=Irx4 PE=2 SV=1
AIPGENE14620	-0.286171	0.996211	-1.26979	0.559745	4	Serine/threonine-protein kinase H1 homolog OS=Pinctada fucata GN=PSKH1 PE=2 SV=1
AIPGENE14622	-1.0261	-0.075148	-0.266414	1.36766	3	Interferon-inducible GTPase 5 OS=Homo sapiens GN=IRGC PE=2 SV=1
AIPGENE14629	-0.959904	-0.193944	-0.252319	1.40617	3	Interferon-inducible GTPase 5 OS=Homo sapiens GN=IRGC PE=2 SV=1
AIPGENE1463	0.341785	-0.53675	1.2324	-1.03744	5	predicted protein [Nematostella vectensis] >gi|156226586|gb|EDO47394.1| predicted protein [Nematostella vectensis]
AIPGENE14630	0.752334	-1.33616	0.780909	-0.197078	5	Core-binding factor subunit beta OS=Homo sapiens GN=CBFB PE=1 SV=2
AIPGENE14633	0.225856	-1.21556	1.19544	-0.205732	5	Ankyrin repeat, PH and SEC7 domain containing protein secG OS=Dictyostelium discoideum GN=secG PE=2 SV=1
AIPGENE14636	0.0262298	1.39403	-0.864131	-0.556126	2	Dynein heavy chain 5, axonemal OS=Mus musculus GN=Dnah5 PE=2 SV=2
AIPGENE14639	0.725775	-1.0842	0.964556	-0.606133	5	Core-binding factor subunit beta OS=Homo sapiens GN=CBFB PE=1 SV=2
AIPGENE14652	-0.765343	-0.836716	0.336884	1.26517	1
AIPGENE14656	-0.306851	1.29152	-1.10595	0.121284	4	Dynein heavy chain 5, axonemal OS=Mus musculus GN=Dnah5 PE=2 SV=2
AIPGENE14658	1.20612	-0.787033	0.437765	-0.856857	5	Serine/threonine-protein kinase TNNI3K OS=Rattus norvegicus GN=Tnni3k PE=2 SV=3
AIPGENE14664	-0.174392	1.4445	-0.830526	-0.439582	2	Dynein heavy chain 5, axonemal OS=Homo sapiens GN=DNAH5 PE=1 SV=3
AIPGENE1467	0.777187	0.805134	-1.28909	-0.29323	2	Beta-2 adrenergic receptor OS=Canis familiaris GN=ADRB2 PE=2 SV=1
AIPGENE14670	0.0644845	1.10673	-1.32219	0.150977	4	Uncharacterized protein OS=Emiliania huxleyi CCMP1516 GN=EMIHUDRAFT_249911 PE=4 SV=1
AIPGENE14671	0.00349172	1.15622	-1.28366	0.123942	4	Versican core protein OS=Homo sapiens GN=VCAN PE=1 SV=3
AIPGENE14674	1.03617	-0.794259	0.674731	-0.916645	5	Alpha-actinin A OS=Dictyostelium discoideum GN=abpA PE=1 SV=2
AIPGENE14678	0.609387	-0.329943	0.973997	-1.25344	5	predicted protein [Nematostella vectensis] >gi|156224386|gb|EDO45212.1| predicted protein [Nematostella vectensis]
AIPGENE14682	0.880231	-0.191801	0.64357	-1.332	5	Major facilitator superfamily domain-containing protein 6 OS=Mus musculus GN=Mfsd6 PE=1 SV=1
AIPGENE14683	-0.647003	-0.662482	-0.146859	1.45634	3	Predicted protein OS=Trichoplax adhaerens GN=TRIADDRAFT_51875 PE=4 SV=1
AIPGENE14686	0.0945232	-0.974195	1.34953	-0.469862	5	predicted protein [Nematostella vectensis] >gi|156228249|gb|EDO49049.1| predicted protein [Nematostella vectensis]
AIPGENE14690	1.04614	0.319835	-0.023312	-1.34266	2	predicted protein [Nematostella vectensis] >gi|156224386|gb|EDO45212.1| predicted protein [Nematostella vectensis]
AIPGENE14693	0.384491	1.18178	-0.444786	-1.12149	2	Methylmalonate-semialdehyde dehydrogenase [acylating], mitochondrial OS=Rattus norvegicus GN=Aldh6a1 PE=1 SV=1
AIPGENE1470	0.21175	-0.496918	1.29748	-1.01231	5	predicted protein [Nematostella vectensis] >gi|156218499|gb|EDO39395.1| predicted protein [Nematostella vectensis]
AIPGENE14702	0.496331	-0.855441	1.16885	-0.809737	5	Major facilitator superfamily domain-containing protein 6 OS=Homo sapiens GN=MFSD6 PE=1 SV=2
AIPGENE14704	-0.922808	1.07263	-0.777287	0.627465	4	Beta-secretase 1 OS=Homo sapiens GN=BACE1 PE=1 SV=2
AIPGENE14706	0.989305	0.478462	-0.135894	-1.33187	2	predicted protein [Nematostella vectensis] >gi|156224386|gb|EDO45212.1| predicted protein [Nematostella vectensis]
AIPGENE14709	0.629923	-0.473667	1.00967	-1.16593	5	Muscarinic acetylcholine receptor M4 OS=Gallus gallus GN=CHRM4 PE=2 SV=1
AIPGENE1471	0.0313153	1.28525	-1.14842	-0.168149	4	Predicted protein OS=Nematostella vectensis GN=v1g238736 PE=4 SV=1
AIPGENE14714	-0.552264	-1.07587	0.488407	1.13972	1	Plexin domain-containing protein 2 OS=Mus musculus GN=Plxdc2 PE=1 SV=1
AIPGENE14716	0.0329047	-1.41727	0.565606	0.818757	1	E3 ubiquitin-protein ligase MARCH1 OS=Mus musculus GN=March1 PE=1 SV=2
AIPGENE14723	0.331364	-0.892319	1.26451	-0.703552	5
AIPGENE14746	0.914744	-0.771811	0.810956	-0.953889	5	Deleted in malignant brain tumors 1 protein OS=Crassostrea gigas GN=CGI_10016651 PE=4 SV=1
AIPGENE14754	-0.650249	0.309092	-0.930204	1.27136	3	Putative ferric-chelate reductase 1 OS=Xenopus laevis GN=frrs1 PE=2 SV=1
AIPGENE14758	0.951198	0.491083	-0.0831857	-1.3591	2	Uncharacterized protein OS=Acyrthosiphon pisum GN=LOC100569977 PE=4 SV=1
AIPGENE14764	1.0235	-0.701904	0.678272	-0.999865	5	PDK repeat-containing protein OS=Nostoc sp. (strain ATCC 29411 / PCC 7524) GN=Nos7524_1372 PE=4 SV=1
AIPGENE14772	0.904601	-0.553765	0.776816	-1.12765	5	tRNA(Glu)-specific nuclease WapA OS=Bacillus subtilis subsp. natto (strain BEST195) GN=wapA PE=1 SV=1
AIPGENE14774	1.0528	-1.03555	0.631336	-0.64858	5	Na-Ca exchanger/integrin-beta4 OS=Cyanothece sp. (strain PCC 7822) GN=Cyan7822_6796 PE=4 SV=1
AIPGENE14785	0.477811	-0.352534	1.08618	-1.21146	5
AIPGENE14786	0.816343	-0.356892	0.795132	-1.25458	5	Probable DNA polymerase OS=Neurospora intermedia PE=3 SV=1
AIPGENE14787	0.537865	-0.964175	1.13245	-0.706137	5	Tetratricopeptide repeat protein 28 OS=Homo sapiens GN=TTC28 PE=1 SV=4
AIPGENE14788	1.05296	-0.809841	0.654935	-0.898052	5	Tetratricopeptide repeat protein 28 OS=Homo sapiens GN=TTC28 PE=1 SV=4
AIPGENE14789	0.945311	-0.394832	0.673175	-1.22365	5	Predicted protein OS=Nematostella vectensis GN=v1g214320 PE=4 SV=1
AIPGENE14791	0.928894	-0.675045	0.781165	-1.03501	5	G-protein-signaling modulator 2 OS=Homo sapiens GN=GPSM2 PE=1 SV=3
AIPGENE14792	0.920487	-0.293349	0.653385	-1.28052	5	Uncharacterized protein OS=Strongylocentrotus purpuratus GN=Sp-Hypp_1329 PE=4 SV=1
AIPGENE14794	0.810278	-0.387732	0.814358	-1.2369	5	Uncharacterized protein F54H12.2 OS=Caenorhabditis elegans GN=F54H12.2 PE=4 SV=1
AIPGENE14799	0.518737	-0.14349	0.961272	-1.33652	5	Caspase-8 OS=Mus musculus GN=Casp8 PE=1 SV=1
AIPGENE14803	-0.342786	1.25261	-1.12557	0.215751	4	E3 ubiquitin-protein ligase MIB1 OS=Homo sapiens GN=MIB1 PE=1 SV=1
AIPGENE14804	0.702049	0.474122	0.303724	-1.47989	5	Caspase-2 OS=Homo sapiens GN=CASP2 PE=1 SV=2
AIPGENE14812	0.174124	1.21434	-0.178906	-1.20956	2	Dolichyl-diphosphooligosaccharide--protein glycosyltransferase subunit DAD1 OS=Rattus norvegicus GN=Dad1 PE=3 SV=3
AIPGENE14815	-0.722664	-0.915584	0.433419	1.20483	1	Chymotrypsin-like protease CTRL-1 OS=Homo sapiens GN=CTRL PE=2 SV=1
AIPGENE14819	-0.317852	-0.574455	-0.595687	1.48799	3	Delta(5) fatty acid desaturase OS=Mortierella alpina GN=DES1 PE=2 SV=1
AIPGENE1483	-0.402284	1.28605	-1.07185	0.188086	4	Predicted protein OS=Nematostella vectensis GN=v1g159560 PE=4 SV=1
AIPGENE14831	0.0723227	-1.43414	0.754153	0.607667	1
AIPGENE14854	0.704009	-0.779221	1.01084	-0.935625	5
AIPGENE14883	-0.0621985	1.41806	-0.496224	-0.859642	2	H2.0-like homeobox protein OS=Mus musculus GN=Hlx PE=2 SV=1
AIPGENE14889	0.910728	-0.845834	0.819913	-0.884807	5	Ephrin type-B receptor 2 OS=Mus musculus GN=Ephb2 PE=1 SV=2
AIPGENE14890	-0.642229	0.458948	-0.994663	1.17794	3	Basement membrane-specific heparan sulfate proteoglycan core protein OS=Homo sapiens GN=HSPG2 PE=1 SV=4
AIPGENE14893	0.90818	-0.490493	0.752248	-1.16994	5	Membrane metallo-endopeptidase-like 1 OS=Homo sapiens GN=MMEL1 PE=1 SV=2
AIPGENE14897	-0.76813	0.20375	-0.76881	1.33319	3
AIPGENE149	-0.628845	-0.99588	1.19506	0.429666	1	Protein-cysteine N-palmitoyltransferase porcupine OS=Mus musculus GN=Porcn PE=1 SV=1
AIPGENE14900	0.636663	0.96987	-1.22961	-0.376923	2	DBH-like monooxygenase protein 1 homolog OS=Danio rerio GN=moxd1 PE=2 SV=2
AIPGENE14909	0.126164	1.17573	-1.26507	-0.0368211	4	DBH-like monooxygenase protein 1 homolog OS=Danio rerio GN=moxd1 PE=2 SV=2
AIPGENE14910	-0.588737	0.427663	-1.02796	1.18903	3	Basement membrane-specific heparan sulfate proteoglycan core protein OS=Homo sapiens GN=HSPG2 PE=1 SV=4
AIPGENE14914	0.240681	-1.33593	1.07564	0.0196098	5	Tyrosine kinase receptor Cad96Ca OS=Drosophila melanogaster GN=Cad96Ca PE=2 SV=2
AIPGENE14916	0.498833	-1.18453	1.08883	-0.403136	5	Ephrin type-B receptor 5 OS=Gallus gallus GN=EPHB5 PE=2 SV=1
AIPGENE14920	1.41761	-0.703978	-0.0102754	-0.703352	5	DBH-like monooxygenase protein 1 homolog OS=Danio rerio GN=moxd1 PE=2 SV=2
AIPGENE14925	0.657767	-1.3643	0.830988	-0.124455	5	Elongator complex protein 5 OS=Danio rerio GN=elp5 PE=2 SV=1
AIPGENE14926	-1.00588	-0.639899	0.487903	1.15788	1	Eukaryotic translation initiation factor 4 gamma 1 OS=Homo sapiens GN=EIF4G1 PE=1 SV=4
AIPGENE14927	-0.868742	0.467967	-0.786016	1.18679	3	Basement membrane-specific heparan sulfate proteoglycan core protein OS=Homo sapiens GN=HSPG2 PE=1 SV=4
AIPGENE14928	0.924819	-0.869391	0.805152	-0.860581	5	Uncharacterized protein C1orf158 homolog OS=Mus musculus PE=2 SV=2
AIPGENE14930	0.208537	1.30766	-0.978454	-0.537743	2	hypothetical protein BRAFLDRAFT_101337 [Branchiostoma floridae] >gi|229289157|gb|EEN59845.1| hypothetical protein BRAFLDRAFT_101337 [Branchiostoma floridae]
AIPGENE14932	-0.495144	1.42252	-0.851794	-0.0755832	4	Dipeptidase OS=Branchiostoma floridae GN=BRAFLDRAFT_124536 PE=3 SV=1
AIPGENE14936	1.03242	-0.648941	0.656626	-1.04011	5	Membrane metallo-endopeptidase-like 1 OS=Mus musculus GN=Mmel1 PE=1 SV=1
AIPGENE1494	-0.96147	-0.242133	-0.202132	1.40573	3	Laminin subunit alpha OS=Drosophila melanogaster GN=LanA PE=1 SV=2
AIPGENE14941	0.355523	1.16204	-1.18992	-0.327642	2	DBH-like monooxygenase protein 1 homolog OS=Danio rerio GN=moxd1 PE=2 SV=2
AIPGENE14947	-0.116171	0.696728	-1.37022	0.789664	4	Methylenetetrahydrofolate reductase OS=Mus musculus GN=Mthfr PE=2 SV=2
AIPGENE14955	-0.389695	0.141645	-1.05862	1.30667	3	Laminin-like protein epi-1 OS=Caenorhabditis elegans GN=epi-1 PE=1 SV=1
AIPGENE14956	1.22837	-1.08928	0.314451	-0.453544	5	Beta-1,3-galactosyltransferase 2 OS=Homo sapiens GN=B3GALT2 PE=2 SV=1
AIPGENE14957	0.603449	0.932434	-1.30967	-0.22621	2	DBH-like monooxygenase protein 2 homolog OS=Danio rerio GN=moxd2 PE=2 SV=2
AIPGENE14958	-0.433699	-0.246808	-0.78212	1.46263	3	Basement membrane-specific heparan sulfate proteoglycan core protein OS=Mus musculus GN=Hspg2 PE=1 SV=1
AIPGENE14959	-0.14	0.297768	-1.27874	1.12097	4	Probable carboxypeptidase X1 OS=Homo sapiens GN=CPXM1 PE=2 SV=2
AIPGENE14962	0.213121	-0.73384	1.32818	-0.807462	5	Prolyl 4-hydroxylase subunit alpha-1 OS=Mus musculus GN=P4ha1 PE=2 SV=2
AIPGENE14970	1.30927	0.148615	-1.04598	-0.411897	2	Tetratricopeptide repeat protein 28 OS=Homo sapiens GN=TTC28 PE=1 SV=4
AIPGENE14974	0.945284	-0.515705	0.720148	-1.14973	5	Neurexin-2 OS=Rattus norvegicus GN=Nrxn2 PE=1 SV=3
AIPGENE14982	-0.767517	0.972368	-0.95226	0.747408	4
AIPGENE14992	0.259382	1.30391	-0.708865	-0.854428	2	Predicted protein OS=Nematostella vectensis GN=v1g238736 PE=4 SV=1
AIPGENE14994	-0.704565	0.935485	-1.01039	0.779469	4	Predicted protein OS=Nematostella vectensis GN=v1g245030 PE=4 SV=1
AIPGENE14999	0.700057	-0.97373	1.00985	-0.736182	5	Otoferlin OS=Homo sapiens GN=OTOF PE=1 SV=3
AIPGENE15001	1.05765	-0.0793174	0.346456	-1.32479	5	Epithelial splicing regulatory protein 1 OS=Homo sapiens GN=ESRP1 PE=1 SV=2
AIPGENE15008	-0.808638	-0.921521	0.855698	0.874462	1	b(0,+)-type amino acid transporter 1 OS=Mus musculus GN=Slc7a9 PE=1 SV=1
AIPGENE15009	0.389792	-0.760974	1.23442	-0.86324	5	Secretagogin OS=Danio rerio GN=scgn PE=1 SV=1
AIPGENE1501	-0.665445	0.9564	-1.03995	0.748993	4	Solute carrier family 13 member 5 OS=Homo sapiens GN=SLC13A5 PE=1 SV=1
AIPGENE15020	0.646344	-1.04411	1.03941	-0.641642	5	Calbindin-32 OS=Drosophila melanogaster GN=Cbp53E PE=2 SV=1
AIPGENE15022	1.38444	-0.343617	-0.0601966	-0.980627	5	High-affinity choline transport protein OS=Escherichia coli (strain K12) GN=betT PE=2 SV=1
AIPGENE15027	0.807785	-0.336978	0.794912	-1.26572	5
AIPGENE15036	-0.610444	-0.576634	-0.298166	1.48524	3	predicted protein [Nematostella vectensis] >gi|156227073|gb|EDO47879.1| predicted protein [Nematostella vectensis]
AIPGENE15037	0.934164	-0.408989	0.691917	-1.21709	5	Phosphoribosylglycinamide formyltransferase 2 OS=Sulfolobus tokodaii (strain DSM 16993 / JCM 10545 / NBRC 100140 / 7) GN=purT PE=3 SV=2
AIPGENE15045	-0.931254	0.0542935	-0.495674	1.37263	3	Procollagen C-endopeptidase enhancer 2 OS=Mus musculus GN=Pcolce2 PE=2 SV=2
AIPGENE15056	0.473758	1.18089	-0.749491	-0.905158	2	S-crystallin 4 OS=Enteroctopus dofleini PE=2 SV=1
AIPGENE15066	-0.681015	0.789584	-1.03073	0.922159	4	Multidrug resistance-associated protein 4 OS=Homo sapiens GN=ABCC4 PE=1 SV=3
AIPGENE15071	0.358843	1.24045	-0.963411	-0.635884	2	Hatching enzyme OS=Paracentrotus lividus PE=1 SV=1
AIPGENE15073	-0.565429	0.395807	-1.03529	1.20491	4	Uncharacterized protein OS=Strongylocentrotus purpuratus GN=Sp-Hypp_858 PE=4 SV=1
AIPGENE15075	1.08001	-0.225678	0.414767	-1.2691	5	Fasciculation and elongation protein zeta-2 OS=Homo sapiens GN=FEZ2 PE=1 SV=2
AIPGENE15077	-0.366371	0.787366	-1.24906	0.828061	4	Hemicentin-1 OS=Homo sapiens GN=HMCN1 PE=1 SV=2
AIPGENE15078	-0.384613	-0.749263	-0.340762	1.47464	3	Potassium channel subfamily K member 13 OS=Homo sapiens GN=KCNK13 PE=2 SV=2
AIPGENE15079	-0.0155122	1.41625	-0.780821	-0.619921	2	Collagen alpha-1(XXII) chain OS=Homo sapiens GN=COL22A1 PE=1 SV=2
AIPGENE15085	-0.826944	-0.0506318	-0.543182	1.42076	3	Collagen alpha-4(VI) chain OS=Mus musculus GN=Col6a4 PE=1 SV=2
AIPGENE15089	0.762822	-0.400613	0.8658	-1.22801	5	predicted protein [Nematostella vectensis] >gi|156219360|gb|EDO40243.1| predicted protein [Nematostella vectensis]
AIPGENE15091	-1.39488	0.0587558	0.386789	0.949338	3	Putative uncharacterized protein OS=Trichoplax adhaerens GN=TRIADDRAFT_64387 PE=4 SV=1
AIPGENE1510	0.318421	1.20105	-0.371342	-1.14813	2	60S ribosomal protein L6 OS=Rattus norvegicus GN=Rpl6 PE=1 SV=5
AIPGENE15102	-1.20929	0.275901	-0.249512	1.1829	3	Protein ECT2 OS=Homo sapiens GN=ECT2 PE=1 SV=4
AIPGENE1511	0.348917	1.20832	-0.457888	-1.09935	2	Sushi, von Willebrand factor type A, EGF and pentraxin domain-containing protein 1 OS=Rattus norvegicus GN=Svep1 PE=1 SV=1
AIPGENE15114	-0.859638	-0.336532	-0.248188	1.44436	3
AIPGENE15124	1.11055	0.502021	-0.478837	-1.13374	2	Spermatogenesis-associated protein 7 homolog OS=Mus musculus GN=Spata7 PE=2 SV=1
AIPGENE15131	-0.282829	-1.2878	0.666657	0.903968	1	Collagen-like protein 7 OS=Acanthamoeba polyphaga mimivirus GN=MIMI_L669 PE=4 SV=1
AIPGENE15133	-0.258594	0.968408	-1.28855	0.578741	4	Hemicentin-1 OS=Homo sapiens GN=HMCN1 PE=1 SV=2
AIPGENE15138	-1.45356	0.210464	0.434162	0.808933	1	Calmodulin-like protein 5 OS=Homo sapiens GN=CALML5 PE=1 SV=2
AIPGENE15141	0.765076	-1.25209	0.84697	-0.359955	5	Uncharacterized protein OS=Strongylocentrotus purpuratus GN=Sp-PppL_129 PE=4 SV=1
AIPGENE15152	0.949895	-0.693174	0.761656	-1.01838	5	Predicted protein OS=Nematostella vectensis GN=v1g241035 PE=4 SV=1
AIPGENE1516	-0.94619	-0.383108	-0.0683027	1.3976	3	Laminin subunit alpha OS=Drosophila melanogaster GN=LanA PE=1 SV=2
AIPGENE15160	0.800403	0.296568	0.365224	-1.46219	5	Acid-sensing ion channel 1 OS=Danio rerio GN=asic1 PE=1 SV=1
AIPGENE15174	0.137916	1.34635	-0.924889	-0.559377	2	Aquaporin-10 OS=Homo sapiens GN=AQP10 PE=2 SV=2
AIPGENE15175	0.309153	1.26927	-0.943571	-0.634856	2	Transmembrane protease serine 3 OS=Mus musculus GN=Tmprss3 PE=1 SV=2
AIPGENE15186	-0.447923	0.733043	-1.19645	0.91133	4
AIPGENE15190	0.506583	-0.537232	1.12309	-1.09244	5	Predicted protein OS=Nematostella vectensis GN=v1g240728 PE=4 SV=1
AIPGENE15192	-0.491638	-0.176479	-0.784859	1.45298	3	Peroxidasin homolog OS=Mus musculus GN=Pxdn PE=2 SV=2
AIPGENE15214	-1.32575	0.249181	-0.00980483	1.08637	3	52 kDa repressor of the inhibitor of the protein kinase OS=Homo sapiens GN=PRKRIR PE=1 SV=2
AIPGENE15226	0.478361	1.10093	-0.394651	-1.18464	2	Probable glutathione S-transferase 6 OS=Caenorhabditis elegans GN=gst-6 PE=3 SV=2
AIPGENE15229	-0.193349	1.4611	-0.743872	-0.523881	2	Neurotrypsin OS=Saguinus labiatus GN=PRSS12 PE=3 SV=1
AIPGENE15231	0.981445	-0.330741	0.600842	-1.25155	5	Hydroxylysine kinase OS=Bos taurus GN=HYKK PE=2 SV=1
AIPGENE15232	0.73729	-0.117335	0.750792	-1.37075	5	Multidrug and toxin extrusion protein 1 OS=Mus musculus GN=Slc47a1 PE=1 SV=2
AIPGENE15233	0.316327	1.2722	-0.69495	-0.893579	2	Fibrillin-1 OS=Bos taurus GN=FBN1 PE=1 SV=1
AIPGENE15239	-0.466894	0.719925	-1.18286	0.929823	4	Predicted protein OS=Nematostella vectensis GN=v1g247073 PE=4 SV=1
AIPGENE15241	0.136527	0.626023	-1.45336	0.690806	4	Transposon Ty3-I Gag-Pol polyprotein OS=Saccharomyces cerevisiae (strain ATCC 204508 / S288c) GN=TY3B-I PE=3 SV=2
AIPGENE15245	-0.572975	0.519678	-1.06885	1.12214	4
AIPGENE15252	-0.0285795	0.702013	-1.40433	0.730898	4	LINE-1 retrotransposable element ORF2 protein OS=Homo sapiens PE=1 SV=1
AIPGENE15253	0.0923948	0.948549	-1.40079	0.359851	4	Transposon Tf2-9 polyprotein OS=Schizosaccharomyces pombe (strain 972 / ATCC 24843) GN=Tf2-9 PE=3 SV=1
AIPGENE15256	0.876676	0.673128	-1.31221	-0.237597	2	Retrovirus-related Pol polyprotein from transposon 412 OS=Drosophila melanogaster GN=POL PE=4 SV=1
AIPGENE15267	0.303441	1.27007	-0.955418	-0.618089	2	60 kDa heat shock protein, mitochondrial OS=Cricetulus griseus GN=HSPD1 PE=2 SV=1
AIPGENE15272	0.894107	-1.05204	0.814261	-0.656331	5	E3 ubiquitin-protein ligase DZIP3 OS=Homo sapiens GN=DZIP3 PE=1 SV=2
AIPGENE15280	-0.569286	0.740319	-1.11343	0.942397	4	Cytochrome P450 20A1 OS=Homo sapiens GN=CYP20A1 PE=2 SV=1
AIPGENE15288	0.971758	-0.847579	0.753259	-0.877438	5	Pro-Pol polyprotein OS=Simian foamy virus type 3 (strain LK3) GN=pol PE=3 SV=2
AIPGENE15292	0.819279	0.877351	-1.09302	-0.603607	2	Splicing factor, proline- and glutamine-rich OS=Homo sapiens GN=SFPQ PE=1 SV=2
AIPGENE15296	0.990408	-0.978463	0.722598	-0.734544	5	Nephrocystin-3 OS=Mus musculus GN=Nphp3 PE=1 SV=2
AIPGENE15315	0.158123	-1.15571	1.25436	-0.256772	5
AIPGENE15317	0.521936	1.03769	-1.24594	-0.313685	2	Uncharacterized protein OS=Strongylocentrotus purpuratus GN=Sp-RtL_26 PE=4 SV=1
AIPGENE15329	0.63944	-0.865228	1.06605	-0.840261	5	Forkhead box protein N3 OS=Xenopus laevis GN=foxn3 PE=2 SV=1
AIPGENE15371	0.363769	1.19188	-0.433527	-1.12212	2	SH3 domain-containing YSC84-like protein 1 OS=Homo sapiens GN=SH3YL1 PE=1 SV=1
AIPGENE15374	0.531894	0.955682	-1.33426	-0.153314	2	Uncharacterized protein K02A2.6 OS=Caenorhabditis elegans GN=K02A2.6 PE=4 SV=1
AIPGENE15376	0.247778	-0.822247	1.31132	-0.736852	5	Dual specificity protein phosphatase 10 OS=Mus musculus GN=Dusp10 PE=2 SV=2
AIPGENE15384	0.0185573	0.841614	-1.41024	0.550066	4	Biliverdin reductase A OS=Mus musculus GN=Blvra PE=2 SV=1
AIPGENE1539	0.15843	1.27069	-0.302827	-1.12629	2	predicted protein [Nematostella vectensis] >gi|156214851|gb|EDO35826.1| predicted protein [Nematostella vectensis]
AIPGENE15394	0.58365	-0.22209	0.947197	-1.30876	5	Uncharacterized protein OS=Amphimedon queenslandica GN=LOC100637732 PE=4 SV=1
AIPGENE15396	1.14771	-0.181683	0.286133	-1.25215	5	Multidrug resistance-associated protein 4 OS=Homo sapiens GN=ABCC4 PE=1 SV=3
AIPGENE15404	-0.604065	0.801558	-1.092	0.894508	4	Uncharacterized protein R354 OS=Acanthamoeba polyphaga mimivirus GN=MIMI_R354 PE=4 SV=1
AIPGENE15408	-0.331005	0.343176	-1.1835	1.17133	4	Homeobox protein six1b OS=Danio rerio GN=six1b PE=1 SV=1
AIPGENE15411	0.710903	0.996176	-0.70322	-1.00386	2	Homeobox protein six1b OS=Danio rerio GN=six1b PE=1 SV=1
AIPGENE15413	-0.626853	-0.156548	-0.674998	1.4584	3	Tyrosine-protein phosphatase non-receptor type 14 OS=Homo sapiens GN=PTPN14 PE=1 SV=2
AIPGENE1542	0.00133283	-0.862084	1.40155	-0.5408	5	Transcription factor SOX-21 OS=Homo sapiens GN=SOX21 PE=2 SV=1
AIPGENE15423	0.654165	0.965664	-1.21466	-0.405169	2	Uncharacterized protein OS=Ancylostoma ceylanicum GN=Acey_s0037.g3370 PE=4 SV=1
AIPGENE15430	0.625485	0.841081	-1.37591	-0.0906542	4	Retrovirus-related Pol polyprotein from transposon 412 OS=Drosophila melanogaster GN=POL PE=4 SV=1
AIPGENE15437	0.36814	-1.05663	1.21344	-0.524947	5	Glycine receptor subunit alphaZ1 OS=Danio rerio GN=glra1 PE=2 SV=1
AIPGENE15443	0.345673	1.16626	-0.32158	-1.19035	2	Sushi, von Willebrand factor type A, EGF and pentraxin domain-containing protein 1 OS=Mus musculus GN=Svep1 PE=1 SV=1
AIPGENE15455	0.465073	1.18949	-0.824799	-0.829768	2	Probable chitinase 3 OS=Drosophila melanogaster GN=Cht3 PE=2 SV=2
AIPGENE15458	-1.35467	-0.120127	0.560042	0.914758	1	Caseinolytic peptidase B protein homolog OS=Bos taurus GN=CLPB PE=2 SV=1
AIPGENE15461	-0.872404	-0.857	0.797454	0.93195	1	Dolichyl-phosphate beta-glucosyltransferase OS=Homo sapiens GN=ALG5 PE=1 SV=1
AIPGENE15462	0.561508	1.09147	-0.574286	-1.0787	2	Acyl-CoA synthetase family member 2, mitochondrial OS=Danio rerio GN=acsf2 PE=2 SV=1
AIPGENE15466	-0.812303	0.534258	-0.864989	1.14303	3	Ubiquitin OS=Oryctolagus cuniculus PE=1 SV=1
AIPGENE15469	-0.0370786	-1.38046	0.498688	0.918846	1	Carbonic anhydrase 7 OS=Homo sapiens GN=CA7 PE=1 SV=1
AIPGENE15474	0.49102	1.16645	-0.717623	-0.939847	2	Nucleoside diphosphate kinase B OS=Mus musculus GN=Nme2 PE=1 SV=1
AIPGENE15475	-0.645278	-0.296251	-0.542303	1.48383	3	hypothetical protein LOTGIDRAFT_231021 [Lottia gigantea]
AIPGENE1548	0.0788251	1.3828	-0.648701	-0.812922	2	predicted protein [Nematostella vectensis] >gi|156212480|gb|EDO33537.1| predicted protein [Nematostella vectensis]
AIPGENE15492	-0.155157	0.36804	-1.29342	1.08053	4	Monocarboxylate transporter 10 OS=Danio rerio GN=slc16a10 PE=2 SV=1
AIPGENE15501	-0.309438	-1.22045	1.11456	0.415336	1	PREDICTED: uncharacterized protein LOC100205034 [Hydra vulgaris]
AIPGENE15505	-0.820419	-0.181364	-0.445744	1.44753	3	PCTP-like protein OS=Homo sapiens GN=STARD10 PE=1 SV=2
AIPGENE15507	-0.275616	0.011166	-1.06964	1.33409	3	Tolloid-like protein 1 OS=Homo sapiens GN=TLL1 PE=1 SV=1
AIPGENE15509	-0.680058	-0.853595	0.204309	1.32934	3	Mothers against decapentaplegic homolog 1 OS=Coturnix coturnix japonica GN=SMAD1 PE=2 SV=1
AIPGENE15511	0.161969	-1.08067	1.29119	-0.37249	5	Protease Do-like 10, mitochondrial OS=Arabidopsis thaliana GN=DEGP10 PE=2 SV=1
AIPGENE15519	-0.157089	0.616225	-1.34541	0.88627	4	E3 ubiquitin-protein ligase RNF213 OS=Mus musculus GN=Rnf213 PE=2 SV=1
AIPGENE15521	-0.687179	-0.933488	0.396144	1.22452	1	Fatty acid hydroxylase domain-containing protein 2 OS=Homo sapiens GN=FAXDC2 PE=2 SV=1
AIPGENE15522	-0.661977	-0.666852	-0.121143	1.44997	3	Protocadherin Fat 1 OS=Homo sapiens GN=FAT1 PE=1 SV=2
AIPGENE15523	0.558721	-0.703687	1.11703	-0.972062	5	Microtubule-associated tumor suppressor 1 homolog OS=Xenopus laevis GN=mtus1 PE=1 SV=1
AIPGENE15526	0.798819	-0.634575	0.904213	-1.06846	5	Uncharacterized protein C19orf43 homolog OS=Mus musculus PE=1 SV=1
AIPGENE15529	1.34184	-0.324526	0.0283288	-1.04564	5	Beta-sarcoglycan OS=Pongo abelii GN=SGCB PE=2 SV=1
AIPGENE1554	-0.425227	-0.7724	-0.268776	1.4664	3	Steroid 17-alpha-hydroxylase/17,20 lyase OS=Oncorhynchus mykiss GN=cyp17a1 PE=2 SV=1
AIPGENE15544	1.26146	-0.952873	0.321699	-0.630286	5	Reverse transcriptase OS=Schistosoma japonicum PE=4 SV=1
AIPGENE15548	0.479322	0.891509	-1.40509	0.0342638	4	Transposon Ty3-I Gag-Pol polyprotein OS=Saccharomyces cerevisiae (strain ATCC 204508 / S288c) GN=TY3B-I PE=3 SV=2
AIPGENE15556	0.827729	0.80112	-1.23065	-0.398195	2
AIPGENE15557	0.395663	0.752706	0.325123	-1.47349	2	Putative uncharacterized protein OS=Branchiostoma floridae GN=BRAFLDRAFT_80350 PE=4 SV=1
AIPGENE15562	-0.722669	-0.408765	-0.348227	1.47966	3	Ganglioside-induced differentiation-associated protein 2 OS=Bos taurus GN=GDAP2 PE=2 SV=1
AIPGENE15574	1.2873	0.296699	-0.804359	-0.779639	2	Uncharacterized protein OS=Crassostrea gigas GN=CGI_10011829 PE=4 SV=1
AIPGENE15584	0.270846	0.966419	-1.40198	0.164714	4	RNA-directed DNA polymerase from mobile element jockey OS=Drosophila funebris GN=jockey\pol PE=1 SV=1
AIPGENE15601	-0.350562	-1.1948	0.415264	1.1301	1	C-factor OS=Myxococcus xanthus GN=csgA PE=1 SV=1
AIPGENE15607	-0.243184	-1.0996	1.31568	0.0271061	1	predicted protein [Nematostella vectensis] >gi|156228902|gb|EDO49699.1| predicted protein [Nematostella vectensis]
AIPGENE15609	0.717827	0.995658	-0.969377	-0.744108	2	Neurobeachin OS=Homo sapiens GN=NBEA PE=1 SV=3
AIPGENE1561	-0.500803	-1.16412	0.769022	0.895898	1	Fibroblast growth factor receptor 3 OS=Gallus gallus GN=FGFR3 PE=2 SV=1
AIPGENE15618	-0.75126	-0.662001	-1.95845e-05	1.41328	3
AIPGENE15628	-0.560817	-1.07407	1.13003	0.504865	1	Muscle, skeletal receptor tyrosine protein kinase OS=Gallus gallus GN=MUSK PE=2 SV=1
AIPGENE15640	-0.0362634	-1.36287	0.984606	0.414524	1	Deleted in malignant brain tumors 1 protein OS=Homo sapiens GN=DMBT1 PE=1 SV=2
AIPGENE15647	0.707681	-1.21581	0.921859	-0.413732	5	Protein NLRC5 OS=Ictalurus punctatus GN=nlrc5 PE=2 SV=1
AIPGENE15655	0.410263	1.21455	-0.947559	-0.677257	2	Msx2-interacting protein OS=Mus musculus GN=Spen PE=1 SV=2
AIPGENE15657	0.778781	-1.15542	0.89102	-0.514382	5
AIPGENE1566	-1.13725	-0.212947	0.0628112	1.28739	3	Ankyrin repeat and SAM domain-containing protein 6 OS=Mus musculus GN=Anks6 PE=1 SV=2
AIPGENE15667	0.445203	0.997647	-0.102723	-1.34013	2	IgGFc-binding protein OS=Homo sapiens GN=FCGBP PE=1 SV=3
AIPGENE15670	0.382413	0.963236	-1.38716	0.0415112	4	Deoxyribonuclease-1 OS=Oreochromis mossambicus GN=dnase1 PE=1 SV=2
AIPGENE15673	0.0272794	-0.980072	1.36657	-0.413774	5	Fibroblast growth factor receptor 1 OS=Xenopus laevis GN=fgfr1 PE=1 SV=1
AIPGENE15679	0.0527876	1.37436	-0.925689	-0.501455	2	DEP domain-containing protein 1B OS=Mus musculus GN=Depdc1b PE=2 SV=1
AIPGENE15683	0.532016	-1.04065	1.12168	-0.61305	5	Otopetrin-2 OS=Mus musculus GN=Otop2 PE=2 SV=1
AIPGENE15691	1.29266	-0.346043	0.143644	-1.09026	5	predicted protein [Nematostella vectensis] >gi|156227308|gb|EDO48112.1| predicted protein [Nematostella vectensis]
AIPGENE15696	0.656635	-0.868318	1.05253	-0.84085	5
AIPGENE15702	-0.639872	-0.701422	-0.103639	1.44493	3	Low-density lipoprotein receptor-related protein 4 OS=Mus musculus GN=Lrp4 PE=1 SV=3
AIPGENE15703	0.65716	-0.755356	1.04729	-0.949089	5	Lipid phosphate phosphohydrolase 3 OS=Bos taurus GN=PPAP2B PE=2 SV=1
AIPGENE15705	0.693925	-1.32444	0.847022	-0.216505	5	Steroid 17-alpha-hydroxylase/17,20 lyase OS=Ictalurus punctatus GN=cyp17a1 PE=2 SV=1
AIPGENE15710	-0.519847	-1.00435	0.233207	1.29099	1	Zinc finger protein GLIS3 OS=Homo sapiens GN=GLIS3 PE=2 SV=5
AIPGENE15711	0.990353	-1.06115	0.702726	-0.631925	5	Lipid phosphate phosphohydrolase 1 OS=Cavia porcellus GN=PPAP2A PE=2 SV=1
AIPGENE15713	-0.849901	-0.338434	-0.259372	1.44771	3	Putative glutamine amidotransferase YLR126C OS=Saccharomyces cerevisiae (strain ATCC 204508 / S288c) GN=YLR126C PE=1 SV=1
AIPGENE15716	-0.62773	-0.635456	-0.20636	1.46955	3	Prolow-density lipoprotein receptor-related protein 1 OS=Homo sapiens GN=LRP1 PE=1 SV=2
AIPGENE15722	-0.785586	0.732396	-0.933883	0.987073	4	Probable G-protein coupled receptor 112 OS=Mus musculus GN=Gpr112 PE=3 SV=1
AIPGENE15731	0.667831	1.02778	-0.674423	-1.02119	2	Zinc finger Ran-binding domain-containing protein 2 OS=Gallus gallus GN=ZRANB2 PE=2 SV=1
AIPGENE15734	0.243234	1.2791	-0.490977	-1.03135	2	Collagen alpha-1(XII) chain OS=Gallus gallus GN=COL12A1 PE=1 SV=3
AIPGENE15745	-1.35446	-0.0162735	1.0213	0.349435	1	Transitional endoplasmic reticulum ATPase TER94 OS=Drosophila melanogaster GN=TER94 PE=1 SV=1
AIPGENE15748	-0.388477	-0.911138	-0.116486	1.4161	1	Lens fiber major intrinsic protein OS=Ovis aries GN=MIP PE=1 SV=1
AIPGENE15753	1.25408	-1.05927	0.28092	-0.475727	5
AIPGENE15756	-0.124183	0.188489	-1.24603	1.18172	4	CUB and sushi domain-containing protein 1 OS=Mus musculus GN=Csmd1 PE=2 SV=2
AIPGENE15764	0.345005	1.25738	-0.711381	-0.891008	2	Nucleolar GTP-binding protein 1 OS=Homo sapiens GN=GTPBP4 PE=1 SV=3
AIPGENE1577	-0.405491	-0.233464	-0.81563	1.45459	3	Probable tRNA N6-adenosine threonylcarbamoyltransferase OS=Nematostella vectensis GN=osgep PE=3 SV=1
AIPGENE15777	-0.844824	0.646124	-0.862173	1.06087	4	Golgi-associated plant pathogenesis-related protein 1 OS=Mus musculus GN=Glipr2 PE=2 SV=3
AIPGENE15778	-0.981616	-0.741688	0.888495	0.834809	1	Outer dynein arm protein 1 OS=Chlamydomonas reinhardtii GN=ODA1 PE=1 SV=1
AIPGENE15790	-0.345107	1.19526	-1.16361	0.313453	4	Ankyrin repeat domain-containing protein 6 OS=Homo sapiens GN=ANKRD6 PE=1 SV=3
AIPGENE15797	0.550792	1.12703	-0.741683	-0.936135	2	Transmembrane protein 135 OS=Xenopus laevis GN=tmem135 PE=2 SV=1
AIPGENE15803	0.752309	0.807377	-0.24793	-1.31176	2
AIPGENE15804	0.8877	-0.0782339	0.564352	-1.37382	5	Utrophin OS=Homo sapiens GN=UTRN PE=1 SV=2
AIPGENE15812	0.631752	0.802148	-1.39864	-0.035255	2	ATP synthase subunit O, mitochondrial OS=Drosophila melanogaster GN=Oscp PE=2 SV=2
AIPGENE15816	0.323052	1.24539	-0.544801	-1.02364	2	60S ribosomal protein L13a OS=Homo sapiens GN=RPL13A PE=1 SV=2
AIPGENE15824	-0.32362	-1.26723	0.904949	0.685902	1
AIPGENE15827	0.252073	1.23088	-0.340332	-1.14262	2	Ras-like GTP-binding protein rhoA OS=Caenorhabditis elegans GN=rho-1 PE=1 SV=1
AIPGENE15838	0.954127	-1.21685	0.667274	-0.40455	5	Predicted protein OS=Monosiga brevicollis GN=27923 PE=4 SV=1
AIPGENE15839	0.94376	0.69192	-0.435191	-1.20049	2	Synaptotagmin-like protein 5 OS=Homo sapiens GN=SYTL5 PE=1 SV=1
AIPGENE15843	-1.26248	-0.300795	0.565116	0.998157	1	Gamma-butyrobetaine dioxygenase OS=Pseudomonas sp. (strain AK-1) PE=1 SV=1
AIPGENE15848	0.837104	-0.261129	0.728181	-1.30416	5
AIPGENE15849	0.431152	1.18214	-1.04675	-0.566547	2	Frizzled-10-A OS=Xenopus laevis GN=fzd10-a PE=2 SV=1
AIPGENE15852	-0.266863	1.3985	-0.973674	-0.157959	4	Androglobin OS=Mus musculus GN=Adgb PE=2 SV=1
AIPGENE15856	-0.922266	0.0257107	-0.486296	1.38285	3	Quinone oxidoreductase-like protein 1 OS=Mus musculus GN=Cryzl1 PE=2 SV=1
AIPGENE15860	1.08899	-0.441193	0.515637	-1.16343	5
AIPGENE15877	-0.275839	0.41768	-1.24126	1.09942	4	Ficolin-2 OS=Bos taurus GN=FCN2 PE=2 SV=1
AIPGENE15879	-0.935232	-0.00808618	-0.444952	1.38827	3	Ficolin-2 OS=Sus scrofa GN=FCN2 PE=1 SV=1
AIPGENE15883	-0.259272	-0.937139	1.41639	-0.219979	5	Golgi-associated plant pathogenesis-related protein 1 OS=Homo sapiens GN=GLIPR2 PE=1 SV=3
AIPGENE15888	0.396288	-0.765787	1.23076	-0.861258	5
AIPGENE15897	-0.449038	0.0562067	-0.969356	1.36219	3	Angiopoietin-related protein 7 OS=Bos taurus GN=ANGPTL7 PE=2 SV=1
AIPGENE15898	-0.901429	0.0211882	-0.508449	1.38869	3	Roundabout homolog 2 OS=Mus musculus GN=Robo2 PE=2 SV=2
AIPGENE15899	-0.405488	-0.210987	-0.832166	1.44864	3	Ryncolin-2 OS=Cerberus rynchops PE=1 SV=1
AIPGENE15912	-0.621398	-0.688119	-0.146159	1.45568	3	Sodium/myo-inositol cotransporter OS=Bos taurus GN=SLC5A3 PE=3 SV=1
AIPGENE15915	-0.966627	-0.0338445	-0.384076	1.38455	3	E3 ubiquitin-protein ligase TRIM33 OS=Mus musculus GN=Trim33 PE=1 SV=2
AIPGENE15924	0.414586	-0.289982	1.10737	-1.23197	5	Cysteine-rich secretory protein LCCL domain-containing 2 OS=Xenopus tropicalis GN=crispld2 PE=2 SV=1
AIPGENE15925	-0.99578	-0.0288656	-0.348676	1.37332	3	Vascular endothelial growth factor C OS=Rattus norvegicus GN=Vegfc PE=1 SV=2
AIPGENE15928	#NUM!	#NUM!	#NUM!	#NUM!	5	1-aminocyclopropane-1-carboxylate oxidase OS=Dictyostelium mucoroides GN=aco PE=3 SV=1
AIPGENE15929	-0.512515	-0.858018	-0.0434146	1.41395	1	Predicted protein OS=Nematostella vectensis GN=v1g218543 PE=4 SV=1
AIPGENE1593	-0.53005	-0.767202	-0.154187	1.45144	3	Puratrophin-1 OS=Homo sapiens GN=PLEKHG4 PE=1 SV=1
AIPGENE15958	-0.127353	1.44421	-0.782922	-0.533931	2	Cytochrome P450 3A41 OS=Mus musculus GN=Cyp3a41a PE=2 SV=2
AIPGENE15960	0.837747	-1.0315	0.876433	-0.682675	5	Mitochondrial carnitine/acylcarnitine carrier protein OS=Mus musculus GN=Slc25a20 PE=1 SV=1
AIPGENE15963	-0.541537	-0.078653	-0.809779	1.42997	3	Laminin subunit beta-1 OS=Mus musculus GN=Lamb1 PE=1 SV=3
AIPGENE15965	0.481032	-0.418174	1.10694	-1.1698	5	Potassium voltage-gated channel protein Shal OS=Drosophila melanogaster GN=Shal PE=1 SV=2
AIPGENE15989	0.657749	-0.711419	1.04168	-0.988007	5
AIPGENE15997	-0.900576	0.195099	-0.622467	1.32794	3	Laminin subunit beta-2 OS=Mus musculus GN=Lamb2 PE=2 SV=2
AIPGENE16	-0.637504	-0.481442	1.49108	-0.372133	1	Dolichyl pyrophosphate Man9GlcNAc2 alpha-1,3-glucosyltransferase OS=Homo sapiens GN=ALG6 PE=1 SV=1
AIPGENE16002	-0.506304	-0.941068	0.0870526	1.36032	1	Dicer-like protein 1 OS=Aspergillus terreus (strain NIH 2624 / FGSC A1156) GN=dcl1 PE=3 SV=2
AIPGENE16005	0.466439	-0.324063	1.08365	-1.22602	5	predicted protein [Nematostella vectensis] >gi|156211028|gb|EDO32162.1| predicted protein [Nematostella vectensis]
AIPGENE16006	0.703747	-1.27712	0.882225	-0.308855	5	Enhancer of split mdelta protein OS=Drosophila melanogaster GN=HLHmdelta PE=1 SV=1
AIPGENE16010	1.07024	-0.520789	0.571563	-1.12102	5
AIPGENE16014	-0.912987	-0.713206	0.403499	1.22269	1	RRP12-like protein OS=Homo sapiens GN=RRP12 PE=1 SV=2
AIPGENE16017	-0.813488	-0.371082	-0.273432	1.458	3	Hemicentin-2 OS=Mus musculus GN=Hmcn2 PE=2 SV=1
AIPGENE16019	-0.731661	0.701643	-0.977946	1.00796	4	Fibroblast growth factor receptor 3 OS=Gallus gallus GN=FGFR3 PE=2 SV=1
AIPGENE16022	-0.480736	-1.13167	0.499368	1.11304	1	Fibroblast growth factor receptor 1 OS=Homo sapiens GN=FGFR1 PE=1 SV=3
AIPGENE16026	-0.331589	0.212139	-1.13147	1.25092	3	Fibroblast growth factor receptor 3 OS=Homo sapiens GN=FGFR3 PE=1 SV=1
AIPGENE16028	0.196083	-1.07976	1.28006	-0.396382	5	Potassium voltage-gated channel protein Shal OS=Drosophila melanogaster GN=Shal PE=1 SV=2
AIPGENE16030	-0.977313	0.0261208	-0.416535	1.36773	3	Fibroblast growth factor receptor 4 OS=Coturnix coturnix GN=FGFR4 PE=2 SV=1
AIPGENE16031	0.0680039	1.30855	-0.278632	-1.09792	2	ATP-dependent DNA helicase PIF1 OS=Emericella nidulans (strain FGSC A4 / ATCC 38163 / CBS 112.46 / NRRL 194 / M139) GN=pif1 PE=3 SV=2
AIPGENE16042	0.535904	-0.307592	1.02429	-1.2526	5	Protein O-linked-mannose beta-1,2-N-acetylglucosaminyltransferase 1 OS=Bos taurus GN=POMGNT1 PE=2 SV=1
AIPGENE16047	-0.618337	-0.419658	-0.456408	1.4944	3	Fibroblast growth factor receptor 1 OS=Xenopus laevis GN=fgfr1 PE=1 SV=1
AIPGENE16056	-0.604266	1.0834	-1.06003	0.5809	4	Fibroblast growth factor receptor 2 OS=Danio rerio GN=fgfr2 PE=1 SV=1
AIPGENE16058	-0.301643	-0.598139	-0.586072	1.48585	3	Steroid 17-alpha-hydroxylase/17,20 lyase OS=Ictalurus punctatus GN=cyp17a1 PE=2 SV=1
AIPGENE16060	0.540473	-0.910968	1.1364	-0.765908	5	Transmembrane protease serine 6 OS=Mus musculus GN=Tmprss6 PE=1 SV=4
AIPGENE16061	0.157985	-1.40238	0.964323	0.280075	1	Fibroblast growth factor receptor 2 OS=Notophthalmus viridescens GN=FGFR2 PE=2 SV=1
AIPGENE16063	-0.837835	-0.821161	0.477651	1.18135	1	Prominin-1 OS=Mus musculus GN=Prom1 PE=1 SV=1
AIPGENE16066	1.11828	-0.143899	0.304658	-1.27904	5	Putative transmembrane protein OS=Photobacterium sp. AK15 GN=C942_01278 PE=4 SV=1
AIPGENE16071	0.894427	-0.840058	0.836767	-0.891136	5	Acid-sensing ion channel 3 OS=Rattus norvegicus GN=Asic3 PE=1 SV=1
AIPGENE16072	-0.802409	-0.621624	0.0207188	1.40331	3	Non-structural maintenance of chromosomes element 4 homolog A OS=Bos taurus GN=NSMCE4A PE=2 SV=1
AIPGENE16075	-0.994331	-0.695433	0.621245	1.06852	1	Prominin-1-A OS=Danio rerio GN=prom1a PE=2 SV=2
AIPGENE16078	-0.283019	-0.940278	1.414	-0.190707	5	Enolase-like protein ENO4 OS=Xenopus tropicalis GN=eno4 PE=2 SV=1
AIPGENE1608	0.44999	-0.824075	1.19908	-0.824995	5	Golgi-associated plant pathogenesis-related protein 1 OS=Homo sapiens GN=GLIPR2 PE=1 SV=3
AIPGENE16086	-1.38294	0.273836	0.10877	1.00033	3	WD repeat, SAM and U-box domain-containing protein 1 OS=Mus musculus GN=Wdsub1 PE=2 SV=1
AIPGENE16089	-1.14514	0.537671	-0.4757	1.08317	3	Neurotrypsin OS=Pan troglodytes GN=PRSS12 PE=3 SV=1
AIPGENE16094	0.661904	0.315171	0.507758	-1.48483	5	predicted protein [Nematostella vectensis] >gi|156218596|gb|EDO39491.1| predicted protein [Nematostella vectensis]
AIPGENE161	0.12898	-1.02837	1.32187	-0.422472	5
AIPGENE16104	-0.335002	1.04737	-1.23284	0.520473	4	Nephrocystin-3 OS=Homo sapiens GN=NPHP3 PE=1 SV=1
AIPGENE16107	0.803551	0.52233	-1.43834	0.112463	4	Uncharacterized protein OS=Strongylocentrotus purpuratus GN=Sp-PppL_127 PE=4 SV=1
AIPGENE1611	0.233129	-1.06107	1.27334	-0.445395	5	Alpha-1A adrenergic receptor OS=Cavia porcellus GN=ADRA1A PE=2 SV=2
AIPGENE16127	-0.606191	-0.250682	-0.620986	1.47786	3	Lactadherin OS=Mus musculus GN=Mfge8 PE=1 SV=3
AIPGENE16129	-0.366891	1.09661	-1.2005	0.470777	4	Gamma-aminobutyric acid type B receptor subunit 2 OS=Homo sapiens GN=GABBR2 PE=1 SV=1
AIPGENE16133	-0.608376	1.06755	-1.06169	0.602513	4	Coagulation factor VIII OS=Sus scrofa GN=F8 PE=1 SV=2
AIPGENE16137	0.461312	-0.963726	1.18186	-0.679441	5	Endo-1,4-beta-xylanase F3 OS=Aspergillus oryzae (strain ATCC 42149 / RIB 40) GN=xynF3 PE=1 SV=1
AIPGENE1614	0.918753	0.287138	0.217529	-1.42342	5	Kelch-like protein 20 OS=Pongo abelii GN=KLHL20 PE=2 SV=3
AIPGENE16143	-1.19967	-0.264886	0.275036	1.18953	3	Hydroxymethylglutaryl-CoA synthase, cytoplasmic OS=Gallus gallus GN=HMGCS1 PE=1 SV=1
AIPGENE16146	0.197316	-1.1343	1.25445	-0.31747	5	Transmembrane prolyl 4-hydroxylase OS=Mus musculus GN=P4htm PE=2 SV=1
AIPGENE1615	-0.603132	-0.410436	-0.481677	1.49525	3	Vacuolar protein sorting-associated protein 4B OS=Bos taurus GN=VPS4B PE=2 SV=1
AIPGENE16152	0.745114	-0.633864	0.953542	-1.06479	5	G-protein-signaling modulator 2 OS=Homo sapiens GN=GPSM2 PE=1 SV=3
AIPGENE16162	-0.381103	1.14873	-1.17139	0.40376	4	PP2C-like domain-containing protein CG9801 OS=Drosophila melanogaster GN=CG9801 PE=2 SV=1
AIPGENE16165	0.430121	1.1269	-0.370499	-1.18652	2	Multiple PDZ domain protein OS=Homo sapiens GN=MPDZ PE=1 SV=2
AIPGENE16167	0.849535	-1.06101	0.857464	-0.645987	5	Neuronal acetylcholine receptor subunit alpha-7 OS=Gallus gallus GN=CHRNA7 PE=1 SV=1
AIPGENE16168	-1.17807	0.0398337	-0.124699	1.26294	3	Nuclear pore complex protein Nup155 OS=Homo sapiens GN=NUP155 PE=1 SV=1
AIPGENE16169	0.124175	1.35344	-0.56398	-0.913631	2	Coagulation factor VIII OS=Sus scrofa GN=F8 PE=1 SV=2
AIPGENE16170	-0.610575	-1.07012	1.02699	0.653705	1	DNA methyltransferase 1-associated protein 1 OS=Mus musculus GN=Dmap1 PE=1 SV=1
AIPGENE16174	-1.18548	-0.464466	0.919133	0.730818	1	Tetratricopeptide repeat protein 4 OS=Mus musculus GN=Ttc4 PE=2 SV=1
AIPGENE16177	0.743162	0.979722	-0.818494	-0.904391	2	Malate dehydrogenase OS=Pyrococcus abyssi (strain GE5 / Orsay) GN=mdh PE=3 SV=1
AIPGENE16183	-1.24438	0.0599982	-0.0187612	1.20315	3	Predicted protein OS=Nematostella vectensis GN=v1g207390 PE=4 SV=1
AIPGENE16186	0.142269	-1.15525	1.25885	-0.245867	5	hypothetical protein C014-E10 [Acropora millepora]
AIPGENE16189	0.722426	-0.41463	0.908838	-1.21663	5	Uncharacterized protein OS=Ancylostoma ceylanicum GN=Acey_s0068.g165 PE=4 SV=1
AIPGENE16194	0.403062	-0.988617	1.21167	-0.626119	5	Cell surface glycoprotein 1 OS=Clostridium thermocellum (strain ATCC 27405 / DSM 1237) GN=olpB PE=4 SV=2
AIPGENE16196	0.510257	-0.246501	1.01792	-1.28168	5
AIPGENE16203	-0.0712142	1.43608	-0.658373	-0.706497	2	Predicted protein OS=Nematostella vectensis GN=v1g214763 PE=4 SV=1
AIPGENE16216	-0.464898	-0.927016	1.38726	0.00465322	1	cAMP-responsive element-binding protein-like 2 OS=Danio rerio GN=crebl2 PE=3 SV=1
AIPGENE16225	0.639938	-0.070379	0.815977	-1.38554	5	Predicted protein OS=Nematostella vectensis GN=v1g210997 PE=4 SV=1
AIPGENE1623	0.640991	0.224837	0.607218	-1.47305	5	Golgi-associated plant pathogenesis-related protein 1 OS=Homo sapiens GN=GLIPR2 PE=1 SV=3
AIPGENE16249	-0.860242	-0.332433	-0.25167	1.44435	3	PREDICTED: uncharacterized protein LOC101860221 [Aplysia californica]
AIPGENE1625	-0.807396	-0.490337	-0.146628	1.44436	3	Monocarboxylate transporter 10 OS=Danio rerio GN=slc16a10 PE=2 SV=1
AIPGENE16255	-0.494679	0.863212	-1.16972	0.80119	4	NFX1-type zinc finger-containing protein 1 OS=Homo sapiens GN=ZNFX1 PE=1 SV=2
AIPGENE16257	0.192411	1.09873	-1.32463	0.0334952	4	E3 ubiquitin-protein ligase TRIM56 OS=Homo sapiens GN=TRIM56 PE=1 SV=3
AIPGENE16259	-0.932629	-0.140447	-0.339456	1.41253	3	NFX1-type zinc finger-containing protein 1 OS=Mus musculus GN=Znfx1 PE=2 SV=3
AIPGENE16272	0.353532	-1.39888	0.953815	0.0915366	5	Patched domain-containing protein 3 OS=Mus musculus GN=Ptchd3 PE=1 SV=1
AIPGENE16276	-0.0514917	1.42814	-0.617001	-0.75965	2	Dynein heavy chain 8, axonemal OS=Homo sapiens GN=DNAH8 PE=1 SV=2
AIPGENE16277	1.14952	0.358399	-0.299396	-1.20852	2	F-box/WD repeat-containing protein 7 OS=Mus musculus GN=Fbxw7 PE=1 SV=1
AIPGENE1628	-0.565476	-1.08145	0.545515	1.10141	1	UPF0183 protein C16orf70 homolog OS=Rattus norvegicus PE=2 SV=1
AIPGENE16284	0.54484	-0.688629	1.12513	-0.981339	5	MAM and LDL-receptor class A domain-containing protein 1 OS=Homo sapiens GN=MALRD1 PE=4 SV=3
AIPGENE1629	0.13741	1.32999	-0.473306	-0.994095	2	Coactosin-like protein OS=Bos taurus GN=COTL1 PE=2 SV=3
AIPGENE16293	-0.797526	-0.763375	0.249884	1.31102	1
AIPGENE163	1.02586	0.605077	-0.460835	-1.1701	2	Protein BTG1 OS=Rattus norvegicus GN=Btg1 PE=2 SV=1
AIPGENE16303	-1.1357	0.478061	-0.4666	1.12424	3	UPF0193 protein EVG1 homolog OS=Mus musculus PE=2 SV=1
AIPGENE16311	0.916222	-0.291334	0.6572	-1.28209	5	Predicted protein OS=Nematostella vectensis GN=v1g198603 PE=4 SV=1
AIPGENE16312	0.953535	-0.9676	0.766776	-0.752711	5	Uncharacterized protein OS=Strongylocentrotus purpuratus PE=4 SV=1
AIPGENE1636	0.770795	-0.104119	0.708968	-1.37564	5
AIPGENE16360	-0.410373	1.17968	-1.14097	0.371662	4	Pro-Pol polyprotein OS=Simian foamy virus type 1 GN=pol PE=1 SV=3
AIPGENE16363	-0.398858	1.13443	-1.16886	0.433289	4
AIPGENE16377	-0.613277	-0.944586	0.269924	1.28794	1	Transmembrane 9 superfamily member 4 OS=Rattus norvegicus GN=Tm9sf4 PE=2 SV=1
AIPGENE16381	-0.429439	1.37934	-0.955494	0.00559159	4	PiggyBac transposable element-derived protein 1 OS=Homo sapiens GN=PGBD1 PE=1 SV=1
AIPGENE16386	-0.798274	-0.573553	-0.0532898	1.42512	3	Nose resistant to fluoxetine protein 6 OS=Caenorhabditis elegans GN=nrf-6 PE=1 SV=3
AIPGENE1639	-0.894049	0.686902	-0.820382	1.02753	4	Leukotriene-B(4) omega-hydroxylase 1 OS=Homo sapiens GN=CYP4F2 PE=1 SV=1
AIPGENE16394	0.381817	-1.18587	1.15192	-0.347871	5	predicted protein [Nematostella vectensis] >gi|156215080|gb|EDO36049.1| predicted protein [Nematostella vectensis]
AIPGENE16395	0.0932482	-1.44161	0.718946	0.62942	1	Low-salt glycan biosynthesis protein Agl12 OS=Haloferax volcanii (strain ATCC 29605 / DSM 3757 / JCM 8879 / NBRC 14742 / NCIMB 2012 / VKM B-1768 / DS2) GN=agl12 PE=3 SV=1
AIPGENE164	0.255628	-0.843314	1.30646	-0.718775	5	predicted protein [Nematostella vectensis] >gi|156228804|gb|EDO49601.1| predicted protein [Nematostella vectensis]
AIPGENE16407	-0.742712	-0.742529	0.112518	1.37272	1	Nose resistant to fluoxetine protein 6 OS=Caenorhabditis elegans GN=nrf-6 PE=1 SV=3
AIPGENE1641	0.66573	0.926522	-0.332053	-1.2602	2	Beta-2 adrenergic receptor OS=Mesocricetus auratus GN=ADRB2 PE=1 SV=1
AIPGENE16412	0.303025	-0.576222	1.26328	-0.990084	5
AIPGENE16418	0.318773	1.1816	-1.18415	-0.316227	2	Predicted protein OS=Nematostella vectensis GN=v1g220217 PE=4 SV=1
AIPGENE16420	1.03963	-1.34506	0.330652	-0.0252205	5
AIPGENE16423	0.540225	0.786462	0.114341	-1.44103	2	Actin-binding protein anillin OS=Xenopus laevis GN=anln PE=1 SV=1
AIPGENE16427	0.414169	0.250248	0.795869	-1.46029	5	T-cell activation inhibitor, mitochondrial OS=Mus musculus GN=TCAIM PE=2 SV=1
AIPGENE1643	-0.550678	-0.0198712	-0.840246	1.4108	3	CUB and sushi domain-containing protein 3 OS=Mus musculus GN=Csmd3 PE=2 SV=3
AIPGENE16434	-0.550403	-1.02589	1.23662	0.339668	1	b(0,+)-type amino acid transporter 1 OS=Homo sapiens GN=SLC7A9 PE=1 SV=1
AIPGENE16444	0.964902	0.447992	-0.0468511	-1.36604	2	Probable G-protein coupled receptor 158 OS=Bos taurus GN=GPR158 PE=3 SV=2
AIPGENE16445	0.79296	-0.978021	0.928463	-0.743402	5
AIPGENE1645	0.90294	-0.55786	0.779813	-1.12489	5	Putative uncharacterized protein OS=Clonorchis sinensis GN=CLF_108233 PE=4 SV=1
AIPGENE16464	0.766959	-1.09057	0.926681	-0.603073	5
AIPGENE16466	0.678505	-1.0215	1.01924	-0.676245	5	Peptidase M20 domain-containing protein 2 OS=Homo sapiens GN=PM20D2 PE=1 SV=2
AIPGENE16475	-0.94268	-0.384028	-0.072785	1.39949	3
AIPGENE16477	0.554113	-0.49938	1.07764	-1.13237	5
AIPGENE1648	-0.00854724	0.734466	-1.41105	0.685136	4	E3 ubiquitin-protein ligase DZIP3 OS=Homo sapiens GN=DZIP3 PE=1 SV=2
AIPGENE16482	-0.535464	0.830486	-1.14251	0.84749	4	Putative ATP-dependent DNA helicase Q1 OS=Caenorhabditis elegans GN=K02F3.12 PE=3 SV=3
AIPGENE16484	1.20518	-0.559833	0.393525	-1.03887	5
AIPGENE16487	0.832867	-0.8519	0.898453	-0.879421	5	Serine/threonine-protein kinase PLK1 OS=Mus musculus GN=Plk1 PE=1 SV=2
AIPGENE1649	0.88381	-1.16045	0.784063	-0.507422	5	E3 ubiquitin-protein ligase DZIP3 OS=Homo sapiens GN=DZIP3 PE=1 SV=2
AIPGENE16504	-0.806389	-0.859626	1.16691	0.499109	1	A disintegrin and metalloproteinase with thrombospondin motifs 20 OS=Mus musculus GN=Adamts20 PE=2 SV=2
AIPGENE16509	0.157421	1.34599	-0.880947	-0.622464	2	Steroid 17-alpha-hydroxylase/17,20 lyase OS=Gallus gallus GN=CYP17A1 PE=2 SV=1
AIPGENE16511	0.847516	0.202328	0.394234	-1.44408	5	Neuronal acetylcholine receptor subunit alpha-9-II OS=Oncorhynchus mykiss PE=2 SV=1
AIPGENE16514	0.559438	-0.643936	1.10733	-1.02283	5	Predicted protein OS=Nematostella vectensis GN=v1g202855 PE=4 SV=1
AIPGENE16517	0.913468	0.298215	0.213474	-1.42516	2	Disintegrin and metalloproteinase domain-containing protein 10 OS=Crassostrea gigas GN=CGI_10003314 PE=4 SV=1
AIPGENE16518	-0.0164951	1.36896	-1.00111	-0.351362	4	Kinesin-like protein KIF1C OS=Homo sapiens GN=KIF1C PE=1 SV=3
AIPGENE16519	0.122513	1.33798	-0.476994	-0.983501	2	Neprilysin OS=Oryctolagus cuniculus GN=MME PE=1 SV=2
AIPGENE16521	0.506474	1.13862	-0.605936	-1.03916	2	Cytoplasmic tyrosine-protein kinase BMX OS=Homo sapiens GN=BMX PE=1 SV=1
AIPGENE16525	-1.20194	-0.330021	0.396533	1.13543	3	predicted protein [Nematostella vectensis] >gi|156223665|gb|EDO44498.1| predicted protein [Nematostella vectensis]
AIPGENE16534	-0.890692	0.318521	-0.699186	1.27136	3	Maternal embryonic leucine zipper kinase OS=Xenopus laevis GN=melk PE=1 SV=2
AIPGENE16537	0.236922	1.28331	-1.02603	-0.494201	2	Steroid 17-alpha-hydroxylase/17,20 lyase OS=Gallus gallus GN=CYP17A1 PE=2 SV=1
AIPGENE16539	0.498533	-0.468665	1.11009	-1.13996	5	CUB domain-containing protein 2 OS=Mus musculus GN=Cdcp2 PE=2 SV=1
AIPGENE16541	0.935994	0.644995	-1.2691	-0.311887	2	Ubiquitin carboxyl-terminal hydrolase 38 OS=Homo sapiens GN=USP38 PE=2 SV=2
AIPGENE16543	0.795842	-0.881287	0.933318	-0.847872	5
AIPGENE16544	0.233162	1.30981	-0.630715	-0.912261	2	Dolichyl-diphosphooligosaccharide--protein glycosyltransferase subunit 1 OS=Mus musculus GN=Rpn1 PE=1 SV=1
AIPGENE16549	-0.285131	-1.25782	0.501048	1.0419	1
AIPGENE16555	-0.721865	-0.330342	-0.426843	1.47905	3	Tight junction-associated protein 1 OS=Mus musculus GN=Tjap1 PE=1 SV=1
AIPGENE16557	1.12009	-0.99679	0.548346	-0.671651	5
AIPGENE16558	-0.0789261	-1.27111	1.15811	0.191925	1	Probable hemoglobin and hemoglobin-haptoglobin-binding protein 3 OS=Haemophilus influenzae (strain ATCC 51907 / DSM 11121 / KW20 / Rd) GN=HI_0712 PE=1 SV=1
AIPGENE16561	0.999915	-0.500793	0.651775	-1.1509	5
AIPGENE16564	0.825438	0.348494	0.281407	-1.45534	5	predicted protein [Nematostella vectensis] >gi|156209305|gb|EDO30606.1| predicted protein [Nematostella vectensis]
AIPGENE16568	1.09006	-1.00506	0.589165	-0.674171	5
AIPGENE16569	-0.979623	1.04618	-0.720166	0.653604	4	RNA-directed DNA polymerase from mobile element jockey OS=Drosophila melanogaster GN=pol PE=1 SV=1
AIPGENE16571	-1.09583	-0.584639	0.990855	0.689612	1
AIPGENE16582	-0.772794	0.114793	-0.713384	1.37138	3	Hemicentin-1 OS=Homo sapiens GN=HMCN1 PE=1 SV=2
AIPGENE16594	0.938971	-0.8274	0.789057	-0.900628	5	Flagellar attachment zone protein 1 OS=Trypanosoma brucei brucei (strain 927/4 GUTat10.1) GN=FAZ1 PE=4 SV=1
AIPGENE16599	0.898405	-1.04751	0.810922	-0.661822	5
AIPGENE16602	-0.674614	-0.771007	0.0499306	1.39569	1	Uncharacterized protein (Fragment) OS=Lepisosteus oculatus PE=4 SV=1
AIPGENE16614	0.939806	-0.875351	0.788884	-0.853339	5
AIPGENE16615	-0.402213	0.0710356	-1.01304	1.34422	3	Hemicentin-2 OS=Mus musculus GN=Hmcn2 PE=2 SV=1
AIPGENE16625	0.765844	0.935765	-1.06304	-0.638563	2	Sodium channel and clathrin linker 1 OS=Homo sapiens GN=SCLT1 PE=1 SV=2
AIPGENE16626	-0.631072	-0.240895	-0.604102	1.47607	3	Tolloid-like protein 1 OS=Homo sapiens GN=TLL1 PE=1 SV=1
AIPGENE16629	0.350991	-0.994875	1.23839	-0.594501	5	PREDICTED: uncharacterized protein LOC100198912 [Hydra vulgaris]
AIPGENE16632	1.05069	0.659024	-0.845767	-0.86395	2	PREDICTED: uncharacterized protein LOC100891721 [Strongylocentrotus purpuratus]
AIPGENE16639	0.890738	-0.0613292	0.549367	-1.37878	5	predicted protein [Nematostella vectensis] >gi|156226305|gb|EDO47116.1| predicted protein [Nematostella vectensis]
AIPGENE16643	0.710747	-0.683474	0.993172	-1.02045	5	Retrovirus-related Pol polyprotein from transposon 297 OS=Drosophila melanogaster GN=pol PE=4 SV=1
AIPGENE16646	-0.848318	-0.778316	0.394025	1.23261	1	Clustered mitochondria protein homolog OS=Xenopus tropicalis GN=cluh PE=2 SV=1
AIPGENE1665	-0.230262	1.25326	-1.16459	0.141598	4	Craniofacial development protein 2 OS=Bos taurus GN=CFDP2 PE=1 SV=2
AIPGENE16650	-0.710346	-0.922346	0.421475	1.21122	1	Clustered mitochondria protein homolog OS=Homo sapiens GN=CLUH PE=1 SV=2
AIPGENE1666	-0.106601	0.877748	-1.36559	0.594442	4	Uncharacterized protein OS=Strongylocentrotus purpuratus GN=Sp-PppL_149 PE=4 SV=1
AIPGENE16666	-0.803938	1.00813	-0.913424	0.709229	4	predicted protein [Nematostella vectensis] >gi|156220920|gb|EDO41782.1| predicted protein [Nematostella vectensis]
AIPGENE16667	-0.739291	0.578565	-0.945745	1.10647	4	Iron/zinc purple acid phosphatase-like protein OS=Danio rerio GN=papl PE=2 SV=1
AIPGENE16691	-0.520224	0.654666	-1.13767	1.00323	4	Oncoprotein-induced transcript 3 protein OS=Rattus norvegicus GN=Oit3 PE=2 SV=1
AIPGENE16692	0.584286	1.03112	-1.1889	-0.42651	2	von Willebrand factor D and EGF domain-containing protein OS=Mus musculus GN=Vwde PE=2 SV=2
AIPGENE16693	-0.596942	-0.616945	-0.266635	1.48052	3	von Willebrand factor D and EGF domain-containing protein OS=Homo sapiens GN=VWDE PE=2 SV=4
AIPGENE16696	-0.735704	0.567292	-0.946021	1.11443	4	von Willebrand factor D and EGF domain-containing protein OS=Mus musculus GN=Vwde PE=2 SV=2
AIPGENE16697	0.638332	-1.24888	0.955832	-0.345287	5	Polycystic kidney disease and receptor for egg jelly-related protein OS=Homo sapiens GN=PKDREJ PE=2 SV=2
AIPGENE16699	-0.0270571	0.403388	-1.36412	0.987788	4
AIPGENE167	-0.160008	-0.542955	1.45432	-0.75136	5	N-acetylserotonin O-methyltransferase-like protein OS=Homo sapiens GN=ASMTL PE=1 SV=3
AIPGENE16700	0.626234	-0.390914	0.984005	-1.21932	5
AIPGENE16704	-0.598464	-0.442125	-0.455655	1.49624	3	predicted protein [Nematostella vectensis] >gi|156227322|gb|EDO48126.1| predicted protein [Nematostella vectensis]
AIPGENE16705	0.798561	-0.658023	0.909382	-1.04992	5
AIPGENE16717	-1.11948	-0.0119359	-0.17813	1.30954	3	Predicted protein OS=Nematostella vectensis GN=v1g209438 PE=4 SV=1
AIPGENE16718	-1.05254	0.165248	-0.414026	1.30132	3
AIPGENE16722	-0.783724	-0.548367	-0.107852	1.43994	3	Lysosomal thioesterase PPT2-A OS=Xenopus laevis GN=ppt2-a PE=2 SV=1
AIPGENE16726	-1.06549	-0.638587	0.80207	0.902008	1	Peroxisome proliferator-activated receptor gamma coactivator-related protein 1 OS=Mus musculus GN=Pprc1 PE=1 SV=1
AIPGENE16734	-0.842038	-0.875234	0.699852	1.01742	1	Putative pre-mRNA-splicing factor ATP-dependent RNA helicase DHX15 OS=Mus musculus GN=Dhx15 PE=1 SV=2
AIPGENE16735	-0.37966	0.866783	-1.24003	0.752908	4	Tachykinin-like peptides receptor 86C OS=Drosophila melanogaster GN=TkR86C PE=2 SV=2
AIPGENE16744	-0.427747	-1.1576	0.460752	1.12459	1
AIPGENE16778	0.613044	1.0743	-0.691181	-0.99616	2
AIPGENE16780	0.512483	0.450989	0.535572	-1.49904	2	Predicted protein OS=Nematostella vectensis GN=v1g205729 PE=4 SV=1
AIPGENE16784	-0.60281	-0.830841	0.0390914	1.39456	1	RNA-directed DNA polymerase from mobile element jockey OS=Drosophila melanogaster GN=pol PE=1 SV=1
AIPGENE16790	0.802593	-1.07185	0.899721	-0.630463	5
AIPGENE16798	-0.952987	0.831208	-0.773824	0.895603	4	Retrovirus-related Pol polyprotein from transposon 17.6 OS=Drosophila melanogaster GN=pol PE=4 SV=1
AIPGENE16807	0.879441	-0.165173	0.62882	-1.34309	5
AIPGENE16808	0.999511	0.482698	-0.162525	-1.31968	2	Glucose-6-phosphate 1-dehydrogenase OS=Macropus robustus GN=G6PD PE=2 SV=3
AIPGENE16812	0.54046	-1.06364	1.11003	-0.586859	5	PREDICTED: uncharacterized protein LOC101241229 [Hydra vulgaris]
AIPGENE16818	-0.706709	-0.991616	0.655373	1.04295	1	predicted protein [Nematostella vectensis] >gi|156209284|gb|EDO30587.1| predicted protein [Nematostella vectensis]
AIPGENE16823	-0.577981	0.69769	-1.10197	0.982259	4	Ephexin-1 OS=Rattus norvegicus GN=Ngef PE=1 SV=2
AIPGENE16826	-0.792263	-0.45037	-0.214572	1.4572	3	Epidermal retinol dehydrogenase 2 OS=Mus musculus GN=Sdr16c5 PE=2 SV=1
AIPGENE16828	-0.939202	-0.552621	0.154413	1.33741	3	Exostosin-like 3 OS=Homo sapiens GN=EXTL3 PE=1 SV=1
AIPGENE16839	-0.337877	1.47756	-0.406753	-0.732935	2	Disks large homolog 5 OS=Homo sapiens GN=DLG5 PE=1 SV=4
AIPGENE16840	0.748713	0.968924	-0.971683	-0.745954	2	Protein DJ-1 OS=Rattus norvegicus GN=Park7 PE=1 SV=1
AIPGENE16845	0.147071	-1.14527	1.26347	-0.265267	5	Accumulation-associated protein OS=Staphylococcus epidermidis (strain ATCC 12228) GN=SE_0175 PE=4 SV=1
AIPGENE16849	-0.441151	0.775495	-1.20354	0.869192	4	Cathepsin B OS=Sus scrofa GN=CTSB PE=1 SV=1
AIPGENE16860	1.10922	-0.983137	0.56748	-0.693566	5	Predicted protein OS=Nematostella vectensis GN=v1g248333 PE=4 SV=1
AIPGENE16862	0.216531	-0.745482	1.3269	-0.797946	5	predicted protein [Nematostella vectensis] >gi|156224702|gb|EDO45526.1| predicted protein [Nematostella vectensis]
AIPGENE16866	0.649496	-1.24407	0.950616	-0.356037	5
AIPGENE16868	-0.235376	1.46618	-0.478516	-0.752288	2	Putative uncharacterized protein OS=Branchiostoma floridae GN=BRAFLDRAFT_88072 PE=4 SV=1
AIPGENE16871	-0.907016	0.124372	-0.571898	1.35454	3	MFS-type transporter SLC18B1 OS=Homo sapiens GN=SLC18B1 PE=1 SV=1
AIPGENE16880	-1.01048	-0.189998	-0.18151	1.38199	3	Probable N-acetyltransferase camello OS=Xenopus tropicalis GN=cml PE=2 SV=1
AIPGENE16887	0.428314	-0.722681	1.20807	-0.913701	5	Sushi, nidogen and EGF-like domain-containing protein 1 OS=Homo sapiens GN=SNED1 PE=2 SV=2
AIPGENE16888	-0.751607	-0.752784	0.145233	1.35916	1
AIPGENE16890	-1.02573	-0.323098	-0.00889107	1.35772	3	Uncharacterized protein C8orf34 homolog OS=Danio rerio GN=zgc:162928 PE=2 SV=1
AIPGENE16893	-1.02724	-0.23302	-0.110265	1.37052	3	PREDICTED: uncharacterized protein LOC101241724 [Hydra vulgaris]
AIPGENE16903	0.525579	-0.899699	1.14735	-0.773233	5
AIPGENE16910	0.648231	1.04379	-0.674518	-1.01751	2	Protein NLRC3 OS=Mus musculus GN=Nlrc3 PE=2 SV=2
AIPGENE16914	-0.963753	-0.7489	1.00421	0.708443	1	Very-long-chain (3R)-3-hydroxyacyl-[acyl-carrier protein] dehydratase 2 OS=Homo sapiens GN=PTPLB PE=1 SV=1
AIPGENE16915	-1.02577	0.363678	-0.562359	1.22445	3	Cytosolic carboxypeptidase 2 OS=Danio rerio GN=zte25 PE=2 SV=1
AIPGENE16925	-0.681303	-0.143847	-0.630185	1.45534	3	Extracellular sulfatase Sulf-2 OS=Homo sapiens GN=SULF2 PE=1 SV=1
AIPGENE16926	1.00625	-0.955105	0.707204	-0.75835	5	Heterogeneous nuclear ribonucleoprotein A/B OS=Mus musculus GN=Hnrnpab PE=1 SV=1
AIPGENE16934	0.562373	-1.18026	1.05051	-0.432618	5	Serine/threonine-protein kinase RIO3 OS=Mus musculus GN=Riok3 PE=1 SV=3
AIPGENE16935	-0.849298	0.0793235	-0.608987	1.37896	3	Sialin OS=Homo sapiens GN=SLC17A5 PE=1 SV=2
AIPGENE1694	0.500802	1.16552	-0.867995	-0.798331	2	Protein virilizer OS=Drosophila melanogaster GN=vir PE=1 SV=1
AIPGENE16940	-0.4267	1.30247	-1.04534	0.169567	4	Uncharacterized protein OS=Strongylocentrotus purpuratus GN=Sp-PolppL_11 PE=4 SV=1
AIPGENE16941	0.322304	1.27252	-0.747052	-0.847774	2	60S acidic ribosomal protein P0 OS=Rana sylvatica GN=RPLP0 PE=2 SV=1
AIPGENE16942	0.837983	-0.911126	0.892422	-0.819278	5	predicted protein [Nematostella vectensis] >gi|156225629|gb|EDO46445.1| predicted protein [Nematostella vectensis]
AIPGENE16957	-0.362989	-1.09987	1.27389	0.18897	1	MORC family CW-type zinc finger protein 2A OS=Mus musculus GN=Morc2a PE=1 SV=2
AIPGENE16961	0.360809	-0.889257	1.24896	-0.720511	5	hypothetical protein LOTGIDRAFT_153519 [Lottia gigantea]
AIPGENE16973	0.919051	-0.949312	0.806867	-0.776606	5	Cytidine and dCMP deaminase domain-containing protein 1 OS=Homo sapiens GN=CDADC1 PE=2 SV=1
AIPGENE16987	0.947638	-1.17429	0.703809	-0.477158	5	Beta-1,3-galactosyltransferase 5 OS=Homo sapiens GN=B3GALT5 PE=1 SV=1
AIPGENE17004	0.563534	-1.11225	1.07897	-0.530255	5	Cytidine and dCMP deaminase domain-containing protein 1 OS=Danio rerio GN=cdadc1 PE=2 SV=1
AIPGENE17005	1.04128	0.559628	-0.399756	-1.20115	2
AIPGENE17006	0.411734	-1.31295	1.04245	-0.141233	5	Alpha-N-acetyl-neuraminyl-2,3-beta-galactosyl-1,3-N-acetyl-galactosaminide alpha-2,6-sialyltransferase OS=Mus musculus GN=St6galnac4 PE=1 SV=1
AIPGENE17010	0.188255	-1.2623	1.16725	-0.0931978	5	Uncharacterized protein OS=Amphimedon queenslandica PE=4 SV=1
AIPGENE17012	-0.333634	0.599075	-1.24954	0.984098	4	Laminin subunit alpha-4 OS=Homo sapiens GN=LAMA4 PE=1 SV=4
AIPGENE17013	-0.415407	0.459521	-1.16558	1.12147	4	Laminin subunit alpha OS=Drosophila melanogaster GN=LanA PE=1 SV=2
AIPGENE1702	-0.743095	-0.631764	-0.055391	1.43025	3	Mitochondrial inner membrane protein OXA1L OS=Mus musculus GN=Oxa1l PE=2 SV=1
AIPGENE17020	0.395386	0.959375	0.0316958	-1.38646	2	Polyamine oxidase OS=Zea mays GN=PAO PE=1 SV=1
AIPGENE17022	0.560079	-1.08881	1.0893	-0.560569	5	Cysteine dioxygenase type 1 OS=Danio rerio GN=cdo1 PE=2 SV=1
AIPGENE17027	-1.0407	-0.190039	-0.134124	1.36486	3	ATP-binding cassette sub-family A member 3 OS=Homo sapiens GN=ABCA3 PE=1 SV=2
AIPGENE17059	0.763539	-1.35857	0.741518	-0.146491	5	Beta-1,3-galactosyltransferase 5 OS=Mus musculus GN=B3galt5 PE=2 SV=1
AIPGENE17060	-0.807462	-0.724626	0.196274	1.33581	1
AIPGENE17062	0.951902	-1.1431	0.715651	-0.524455	5	Beta-1,3-galactosyltransferase 5 OS=Mus musculus GN=B3galt5 PE=2 SV=1
AIPGENE17073	0.811628	-1.28293	0.776152	-0.304846	5	Band 4.1-like protein 5 OS=Hydra vulgaris GN=EPB41L5 PE=2 SV=1
AIPGENE17080	-1.21057	0.663471	-0.413718	0.960815	3	Tetratricopeptide repeat protein 28 OS=Homo sapiens GN=TTC28 PE=1 SV=4
AIPGENE17082	-0.407043	1.46954	-0.766105	-0.296392	4	Short-chain collagen C4 (Fragment) OS=Ephydatia muelleri PE=2 SV=1
AIPGENE17083	0.424123	0.803693	0.228836	-1.45665	2	Glutathione S-transferase U25 OS=Arabidopsis thaliana GN=GSTU25 PE=1 SV=1
AIPGENE17100	1.16128	-0.62202	0.478412	-1.01767	5	Predicted protein OS=Nematostella vectensis GN=v1g178844 PE=3 SV=1
AIPGENE17102	0.548234	1.11879	-0.662841	-1.00418	2	Coronin-6 OS=Homo sapiens GN=CORO6 PE=2 SV=2
AIPGENE17107	-0.995917	-0.151056	-0.241239	1.38821	3	Vacuolar protein sorting-associated protein 33A OS=Homo sapiens GN=VPS33A PE=1 SV=1
AIPGENE17120	0.324089	1.22545	-1.08516	-0.464382	2	ATP-binding cassette sub-family D member 3 OS=Mus musculus GN=Abcd3 PE=1 SV=2
AIPGENE17122	-0.572365	1.37927	-0.874862	0.0679523	4	Epoxide hydrolase 3 OS=Xenopus tropicalis GN=ephx3 PE=2 SV=1
AIPGENE17124	1.0409	-0.843088	0.671219	-0.869026	5
AIPGENE17134	-0.316916	1.07306	-1.23313	0.476984	4	Roundabout homolog 2 OS=Homo sapiens GN=ROBO2 PE=1 SV=2
AIPGENE17140	-0.274147	1.06931	-1.25352	0.458358	4	Hemicentin-1 OS=Homo sapiens GN=HMCN1 PE=1 SV=2
AIPGENE17141	0.110239	-1.23926	1.20276	-0.0737383	5	Tctex1 domain-containing protein 1 OS=Mus musculus GN=Tctex1d1 PE=2 SV=1
AIPGENE17145	-0.505743	1.29912	-1.0057	0.212319	4	Protein patched homolog 1 OS=Mus musculus GN=Ptch1 PE=1 SV=1
AIPGENE17148	-0.554263	1.02174	-1.11111	0.643642	4	Hemicentin-1 OS=Homo sapiens GN=HMCN1 PE=1 SV=2
AIPGENE17150	0.138917	0.968904	-1.39898	0.291162	4	E3 ubiquitin-protein ligase TRIM56 OS=Homo sapiens GN=TRIM56 PE=1 SV=3
AIPGENE17156	-0.250379	1.35242	-1.05153	-0.0505095	4	Versican core protein OS=Gallus gallus GN=VCAN PE=2 SV=1
AIPGENE1716	-1.07268	-0.53773	0.44224	1.16817	1	b(0,+)-type amino acid transporter 1 OS=Mus musculus GN=Slc7a9 PE=1 SV=1
AIPGENE17160	0.0942869	1.18115	-1.26327	-0.0121711	4	Protein C9orf72 OS=Homo sapiens GN=C9orf72 PE=1 SV=2
AIPGENE17166	1.07006	-1.04927	0.60352	-0.624317	5
AIPGENE17168	0.0808555	-0.950356	1.36003	-0.490526	5	Latrophilin-3 OS=Homo sapiens GN=LPHN3 PE=1 SV=2
AIPGENE17171	-0.533689	0.767155	-1.14128	0.907815	4	Versican core protein OS=Gallus gallus GN=VCAN PE=2 SV=1
AIPGENE17173	-0.350635	1.00584	-1.23609	0.580879	4	Fibroblast growth factor receptor 1 OS=Xenopus laevis GN=fgfr1 PE=1 SV=1
AIPGENE17176	0.730263	-0.218618	0.813765	-1.32541	5
AIPGENE17177	0.397453	-0.795592	1.23101	-0.832872	5	Tubulin beta-2 chain OS=Homarus americanus PE=2 SV=1
AIPGENE17179	0.918543	-1.02392	0.795087	-0.689708	5
AIPGENE17182	-0.593655	-0.983941	0.322413	1.25518	1	Alpha-1,3-mannosyl-glycoprotein 4-beta-N-acetylglucosaminyltransferase A OS=Mus musculus GN=Mgat4a PE=2 SV=1
AIPGENE17201	1.03548	-1.0175	0.658953	-0.676935	5
AIPGENE17202	1.06011	-0.987064	0.634007	-0.707048	5	hypothetical protein [Trichomonas vaginalis G3] >gi|121893302|gb|EAX98561.1| conserved hypothetical protein [Trichomonas vaginalis G3]
AIPGENE17203	1.21149	-0.562664	0.384529	-1.03336	5
AIPGENE17207	0.898038	-1.1062	0.792623	-0.58446	5	CD209 antigen-like protein D OS=Mus musculus GN=Cd209d PE=2 SV=1
AIPGENE17210	-0.696228	-0.578415	-0.189826	1.46447	3	Retrovirus-related Pol polyprotein from transposon 17.6 OS=Drosophila melanogaster GN=pol PE=4 SV=1
AIPGENE17213	-1.36887	-0.0525595	0.472799	0.948629	3	Collagen alpha-3(VI) chain OS=Gallus gallus GN=COL6A3 PE=2 SV=2
AIPGENE17218	-0.138543	1.05748	-1.30809	0.389153	4	Carboxypeptidase inhibitor SmCI OS=Sabellastarte magnifica PE=1 SV=1
AIPGENE17222	-0.0691509	1.00339	-1.34804	0.413799	4	Agrin OS=Mus musculus GN=Agrn PE=1 SV=1
AIPGENE1723	0.437983	0.997946	-0.0929334	-1.343	2	Probable sodium/metabolite cotransporter BASS4, chloroplastic OS=Arabidopsis thaliana GN=BASS4 PE=3 SV=1
AIPGENE17231	-0.584734	1.08237	-1.07427	0.57664	4	Four-domain proteases inhibitor OS=Melithaea caledonica PE=1 SV=1
AIPGENE17234	-0.40972	0.147886	-1.04721	1.30905	3	Long-chain-fatty-acid--CoA ligase 1 OS=Cavia porcellus GN=ACSL1 PE=2 SV=1
AIPGENE17235	0.710167	-1.41267	0.707111	-0.00460776	5
AIPGENE17236	1.29836	-0.236491	0.0583603	-1.12023	5	Protein NLRC5 OS=Ictalurus punctatus GN=nlrc5 PE=2 SV=1
AIPGENE17238	0.00918999	1.12169	-1.30783	0.176949	4	Protein NLRC5 OS=Ictalurus punctatus GN=nlrc5 PE=2 SV=1
AIPGENE17240	-0.201189	0.805982	-1.33366	0.728872	4	E3 ubiquitin-protein ligase DZIP3 OS=Homo sapiens GN=DZIP3 PE=1 SV=2
AIPGENE17247	0.585946	-0.965315	1.09877	-0.719401	5	Zinc transporter 8 OS=Rattus norvegicus GN=Slc30a8 PE=1 SV=1
AIPGENE17250	0.881378	-0.852076	0.850424	-0.879727	5	E3 ubiquitin-protein ligase DZIP3 OS=Homo sapiens GN=DZIP3 PE=1 SV=2
AIPGENE17256	0.914517	-0.499037	0.748374	-1.16385	5	Alpha-(1,3)-fucosyltransferase 6 OS=Pan troglodytes GN=FUT6 PE=3 SV=1
AIPGENE1726	0.468237	1.17698	-0.677551	-0.96767	2	5-oxoprolinase OS=Rattus norvegicus GN=Oplah PE=1 SV=2
AIPGENE17272	-0.25106	0.963409	-1.29295	0.580599	4	Putative uncharacterized protein OS=Branchiostoma floridae GN=BRAFLDRAFT_127392 PE=4 SV=1
AIPGENE17273	0.307928	1.05754	-1.33639	-0.0290776	4	Putative uncharacterized protein OS=Branchiostoma floridae GN=BRAFLDRAFT_127392 PE=4 SV=1
AIPGENE17275	0.250478	1.09251	-1.32029	-0.022702	4	Putative uncharacterized protein OS=Branchiostoma floridae GN=BRAFLDRAFT_88508 PE=4 SV=1
AIPGENE17280	0.825827	-1.39317	0.612428	-0.0450896	5
AIPGENE17282	0.169021	0.478162	-1.44906	0.80188	4	Uncharacterized protein K02A2.6 OS=Caenorhabditis elegans GN=K02A2.6 PE=4 SV=1
AIPGENE17311	-0.826493	-0.318028	-0.311143	1.45566	3	Putative uncharacterized protein OS=Coprinopsis cinerea (strain Okayama-7 / 130 / ATCC MYA-4618 / FGSC 9003) GN=CC1G_03480 PE=4 SV=2
AIPGENE17316	-0.101198	1.20733	-1.23143	0.125301	4	Lethal(2) giant larvae protein homolog 1 OS=Rattus norvegicus GN=Llgl1 PE=1 SV=1
AIPGENE17323	0.24902	-1.21218	1.19037	-0.227219	5	Predicted protein OS=Nematostella vectensis GN=v1g245314 PE=4 SV=1
AIPGENE17325	0.719862	-1.00365	0.988717	-0.704931	5	Acetyl-coenzyme A synthetase OS=Bacillus subtilis (strain 168) GN=acsA PE=1 SV=1
AIPGENE17327	0.360003	-0.819029	1.2528	-0.793775	5	Polycystic kidney disease protein 1-like 2 OS=Mus musculus GN=Pkd1l2 PE=2 SV=1
AIPGENE1733	0.782845	-0.0149236	0.6388	-1.40672	5	Short-chain collagen C4 (Fragment) OS=Ephydatia muelleri PE=2 SV=1
AIPGENE17332	-0.809964	-0.62751	0.0416015	1.39587	3	Regulatory-associated protein of mTOR OS=Mus musculus GN=Rptor PE=1 SV=1
AIPGENE17335	0.617927	1.04858	-1.08824	-0.578264	2	Acyl-CoA synthetase family member 2, mitochondrial OS=Rattus norvegicus GN=Acsf2 PE=2 SV=1
AIPGENE17336	0.185259	1.32428	-0.564263	-0.945281	2	60S ribosomal protein L3 OS=Mus musculus GN=Rpl3 PE=1 SV=3
AIPGENE17345	-1.0899	-0.243654	0.00967627	1.32388	3
AIPGENE17353	-0.302167	1.16258	-1.20058	0.340159	4	Acyl-CoA synthetase family member 2, mitochondrial OS=Homo sapiens GN=ACSF2 PE=1 SV=2
AIPGENE17360	-0.353599	0.870923	-1.25431	0.736991	4	IQ domain-containing protein E OS=Homo sapiens GN=IQCE PE=1 SV=2
AIPGENE17377	-0.229998	1.16564	-1.22633	0.290691	4
AIPGENE17383	0.370883	1.14924	-1.19955	-0.32057	4	Heme-binding protein 2 OS=Mus musculus GN=Hebp2 PE=1 SV=1
AIPGENE17384	-0.749297	-0.428368	-0.294798	1.47246	3	Regulatory-associated protein of mTOR OS=Mus musculus GN=Rptor PE=1 SV=1
AIPGENE17391	0.363693	1.08712	-1.2882	-0.162609	4	Collagen alpha-1(XXI) chain OS=Homo sapiens GN=COL21A1 PE=2 SV=1
AIPGENE17395	-0.165832	0.586413	-1.33727	0.916692	4	Otopetrin-2 OS=Mus musculus GN=Otop2 PE=2 SV=1
AIPGENE17396	-0.817456	-0.296617	-0.343852	1.45793	3	Anoctamin-4 OS=Mus musculus GN=Ano4 PE=2 SV=2
AIPGENE174	0.63764	0.747504	0.0406895	-1.42583	2	Chromosome-associated kinesin KIF4 OS=Xenopus laevis GN=kif4 PE=2 SV=1
AIPGENE17400	0.740584	-0.863285	0.982965	-0.860264	5
AIPGENE17402	1.15362	-0.764747	0.515748	-0.904618	5	Potassium voltage-gated channel subfamily A member 10 OS=Gallus gallus GN=KCNA10 PE=2 SV=1
AIPGENE17405	-0.937078	-0.292149	-0.185709	1.41494	3	predicted protein [Nematostella vectensis] >gi|156216001|gb|EDO36947.1| predicted protein [Nematostella vectensis]
AIPGENE17410	1.16339	-0.666535	0.486011	-0.982871	5
AIPGENE17411	0.153923	0.296447	-1.40565	0.955284	4	Cytochrome b-245 heavy chain OS=Bison bison GN=CYBB PE=2 SV=1
AIPGENE17420	0.791865	-1.04155	0.917607	-0.667917	5	Putative ammonium transporter 1 OS=Caenorhabditis elegans GN=amt-1 PE=3 SV=1
AIPGENE17423	0.325501	1.2706	-0.743892	-0.852206	2	Maltase-glucoamylase, intestinal OS=Homo sapiens GN=MGAM PE=1 SV=5
AIPGENE17424	-0.02454	-0.769402	1.41977	-0.625831	5	PREDICTED: uncharacterized threonine-rich GPI-anchored glycoprotein PJ4664.02-like [Sorex araneus]
AIPGENE17429	-0.410663	-1.04631	1.30953	0.147443	1	AN1-type zinc finger protein 5 OS=Homo sapiens GN=ZFAND5 PE=1 SV=1
AIPGENE17434	-0.599907	-0.928399	1.31657	0.211737	1	Predicted protein OS=Nematostella vectensis GN=v1g212623 PE=4 SV=1
AIPGENE17438	0.479302	1.10855	-1.1686	-0.419253	2	hypothetical protein BRAFLDRAFT_79791 [Branchiostoma floridae] >gi|229283238|gb|EEN53980.1| hypothetical protein BRAFLDRAFT_79791 [Branchiostoma floridae]
AIPGENE17439	-1.0405	-0.40548	0.128207	1.31777	3	predicted protein [Nematostella vectensis] >gi|156217157|gb|EDO38079.1| predicted protein [Nematostella vectensis]
AIPGENE17443	-0.980235	-0.620373	1.23234	0.368271	1	WD repeat domain phosphoinositide-interacting protein 3 OS=Danio rerio GN=wdr45b PE=2 SV=1
AIPGENE1745	-1.10018	-0.555352	1.06313	0.5924	1	SHC SH2 domain-binding protein 1 homolog B OS=Xenopus laevis GN=shcbp1-b PE=2 SV=1
AIPGENE17450	-1.15404	-0.32902	0.261835	1.22122	1	Vacuolar amino acid transporter 4 OS=Saccharomyces cerevisiae (strain ATCC 204508 / S288c) GN=AVT4 PE=1 SV=1
AIPGENE17451	0.341544	1.09827	-0.153949	-1.28587	2	Polycystic kidney disease protein 1-like 2 OS=Mus musculus GN=Pkd1l2 PE=2 SV=1
AIPGENE17458	-0.490347	0.866772	-1.17244	0.796017	4	Acetyl-coenzyme A synthetase OS=Thiobacillus denitrificans (strain ATCC 25259) GN=acsA PE=3 SV=1
AIPGENE17460	0.0451783	1.36815	-0.959045	-0.454278	2	predicted protein [Nematostella vectensis] >gi|156213728|gb|EDO34737.1| predicted protein [Nematostella vectensis]
AIPGENE17461	1.04961	0.19105	0.118659	-1.35932	2	Tropomyosin isoforms a/b/d/f OS=Caenorhabditis elegans GN=lev-11 PE=1 SV=1
AIPGENE17464	-0.672807	-1.03744	0.920587	0.789661	1	RUN and FYVE domain-containing protein 4 OS=Mus musculus GN=Rufy4 PE=2 SV=3
AIPGENE17466	0.811738	-0.235854	0.741532	-1.31742	5	NAD-dependent protein deacetylase sirtuin-7 OS=Bos taurus GN=SIRT7 PE=2 SV=1
AIPGENE17468	0.805285	0.914668	-0.726224	-0.993729	2	Luc7-like protein 3 OS=Pongo abelii GN=LUC7L3 PE=2 SV=1
AIPGENE17478	-1.44947	0.224628	0.390555	0.834289	3	Asparagine synthetase [glutamine-hydrolyzing] OS=Cricetulus griseus GN=ASNS PE=2 SV=2
AIPGENE17480	0.960897	-1.19522	0.674238	-0.439912	5	Mucin-17 OS=Homo sapiens GN=MUC17 PE=1 SV=2
AIPGENE17481	1.10994	-0.673299	0.562502	-0.999145	5
AIPGENE17482	0.349058	-1.25922	1.11778	-0.207618	5	RNA-directed DNA polymerase from mobile element jockey OS=Drosophila melanogaster GN=pol PE=1 SV=1
AIPGENE17484	0.832919	-0.931254	0.895978	-0.797644	5	Fibroblast growth factor receptor 1 OS=Rattus norvegicus GN=Fgfr1 PE=1 SV=1
AIPGENE17486	0.165905	1.33468	-0.569695	-0.93089	2	Probable DNA polymerase OS=Ascobolus immersus PE=3 SV=1
AIPGENE17491	0.978191	-0.381109	0.628725	-1.22581	5	hypothetical protein CAPTEDRAFT_195004 [Capitella teleta]
AIPGENE17492	0.453679	0.901785	0.0510748	-1.40654	2	Uncharacterized protein F54H12.2 OS=Caenorhabditis elegans GN=F54H12.2 PE=4 SV=1
AIPGENE17493	1.12275	-0.624634	0.533631	-1.03175	5	Fibroblast growth factor receptor 1 OS=Rattus norvegicus GN=Fgfr1 PE=1 SV=1
AIPGENE17498	0.40515	1.20004	-0.570826	-1.03437	2	Apoptosis-inducing factor 2 OS=Taeniopygia guttata GN=AIFM2 PE=2 SV=1
AIPGENE1750	-0.443274	-1.02346	0.150109	1.31663	1	Acyl-coenzyme A thioesterase 4 OS=Mus musculus GN=Acot4 PE=1 SV=1
AIPGENE17500	-0.43971	-0.347914	-0.696013	1.48364	3	Organic cation transporter protein OS=Drosophila melanogaster GN=Orct PE=1 SV=1
AIPGENE17507	0.832472	-1.18659	0.823704	-0.469592	5
AIPGENE17508	-1.08113	-0.56838	0.553033	1.09648	1	Uncharacterized protein OS=Crassostrea gigas GN=CGI_10011626 PE=4 SV=1
AIPGENE17510	0.904957	-0.372581	0.708625	-1.241	5	Organic cation transporter-like protein OS=Drosophila melanogaster GN=Orct2 PE=2 SV=2
AIPGENE17511	0.082168	-1.02365	1.3374	-0.395922	5	Golgi-associated plant pathogenesis-related protein 1 OS=Mus musculus GN=Glipr2 PE=2 SV=3
AIPGENE17513	1.17685	-0.899102	0.480833	-0.75858	5	Neuronal pentraxin-2 OS=Cavia porcellus GN=NPTX2 PE=1 SV=1
AIPGENE17517	0.790423	-0.588277	0.901107	-1.10325	5	Organic cation transporter-like protein OS=Drosophila melanogaster GN=Orct2 PE=2 SV=2
AIPGENE1753	1.01575	0.305219	0.047539	-1.36851	2
AIPGENE17533	-1.00081	1.19716	-0.620627	0.424272	4	Uncharacterized protein OS=Danio rerio GN=LOC101884062 PE=4 SV=1
AIPGENE17543	0.531497	1.08067	-1.15973	-0.45243	2
AIPGENE17546	-0.688254	-0.132121	-0.632008	1.45238	3	predicted protein [Nematostella vectensis] >gi|156228151|gb|EDO48951.1| predicted protein [Nematostella vectensis]
AIPGENE17549	0.883254	-0.842201	0.848299	-0.889353	5	Zinc metalloproteinase nas-4 OS=Caenorhabditis elegans GN=nas-4 PE=2 SV=4
AIPGENE17554	0.295486	-0.539555	1.26041	-1.01634	5	Epididymal sperm-binding protein 1 OS=Sus scrofa GN=ELSPBP1 PE=1 SV=1
AIPGENE17559	0.222711	-0.936226	1.31052	-0.597006	5	predicted protein [Nematostella vectensis] >gi|156218680|gb|EDO39573.1| predicted protein [Nematostella vectensis]
AIPGENE17560	-1.11318	-0.126944	-0.0784306	1.31855	3	Coiled-coil domain-containing protein 171 OS=Mus musculus GN=Ccdc171 PE=2 SV=1
AIPGENE17562	-0.74754	-0.646709	-0.027784	1.42203	3	Protein Wnt-7b OS=Gallus gallus GN=WNT7B PE=2 SV=1
AIPGENE17568	-0.787426	-0.607364	-0.0231421	1.41793	1	Protein Wnt-7b OS=Gallus gallus GN=WNT7B PE=2 SV=1
AIPGENE17582	-0.245123	-1.04448	-0.0684386	1.35804	1	Protein Wnt-7b OS=Homo sapiens GN=WNT7B PE=1 SV=2
AIPGENE17583	0.581379	0.786341	-1.42829	0.0605655	4	Properdin OS=Homo sapiens GN=CFP PE=1 SV=2
AIPGENE17590	1.23026	0.157497	-0.194507	-1.19325	2	Tyrosine-protein kinase CSK OS=Rattus norvegicus GN=Csk PE=1 SV=1
AIPGENE17591	1.3429	-0.366103	0.0526746	-1.02947	2	Hemicentin-1 OS=Homo sapiens GN=HMCN1 PE=1 SV=2
AIPGENE17594	-0.731969	-0.322519	-0.422554	1.47704	3	Zinc transporter ZIP3 OS=Xenopus tropicalis GN=slc39a3 PE=2 SV=1
AIPGENE17597	0.417916	-0.849491	1.21843	-0.786854	5	SCO-spondin OS=Rattus norvegicus GN=Sspo PE=2 SV=1
AIPGENE17598	0.592404	1.05195	-0.513551	-1.13081	2	Protein lifeguard 1 OS=Bos taurus GN=GRINA PE=2 SV=1
AIPGENE17601	-0.799509	-0.858908	1.18126	0.477153	1	Apoptosis regulator R1 (Fragment) OS=Xenopus laevis PE=2 SV=1
AIPGENE17602	-0.25285	-0.862267	1.44379	-0.328674	5	Probable hemoglobin and hemoglobin-haptoglobin-binding protein 3 OS=Haemophilus influenzae (strain ATCC 51907 / DSM 11121 / KW20 / Rd) GN=HI_0712 PE=1 SV=1
AIPGENE17603	-0.413641	-0.0107761	-0.957988	1.38241	3
AIPGENE17608	0.271899	1.02651	-1.36663	0.0682243	4	Protein NLRC5 OS=Ictalurus punctatus GN=nlrc5 PE=2 SV=1
AIPGENE17619	-0.762603	0.0877662	-0.707338	1.38217	3	Voltage-gated hydrogen channel 1 OS=Xenopus tropicalis GN=hvcn1 PE=2 SV=1
AIPGENE17633	-0.682643	0.104008	-0.795987	1.37462	3	ATP-binding cassette sub-family A member 1 OS=Mus musculus GN=Abca1 PE=1 SV=4
AIPGENE17635	0.755425	-1.09445	0.935685	-0.596657	5	Protein NLRC5 OS=Ictalurus punctatus GN=nlrc5 PE=2 SV=1
AIPGENE17639	1.2529	0.324113	-0.990642	-0.586368	2	Semaphorin-5B OS=Homo sapiens GN=SEMA5B PE=2 SV=4
AIPGENE17641	-0.90254	-0.225118	-0.30189	1.42955	3	Coiled-coil domain-containing protein 171 OS=Mus musculus GN=Ccdc171 PE=2 SV=1
AIPGENE17650	-0.632925	0.801606	-1.06989	0.901207	4	Uncharacterized protein OS=Danio rerio GN=zgc:162946 PE=4 SV=1
AIPGENE17652	-0.451454	0.407854	-1.12469	1.16829	4	Serrate RNA effector molecule homolog OS=Pongo abelii GN=SRRT PE=2 SV=1
AIPGENE17665	-0.406396	-0.596715	-0.49234	1.49545	3	Gamma-2-syntrophin OS=Mus musculus GN=Sntg2 PE=2 SV=1
AIPGENE17666	0.413617	-1.40036	0.929884	0.0568571	5	Putative uncharacterized protein OS=Ectocarpus siliculosus GN=Esi_0136_0015 PE=4 SV=1
AIPGENE1767	-0.945286	-0.782019	0.902949	0.824356	1	Fibroblast growth factor 1 OS=Xenopus laevis GN=fgf1 PE=2 SV=1
AIPGENE17670	0.196902	-1.27624	1.15202	-0.072686	5	Toxin CaTX-A OS=Carybdea alata PE=1 SV=1
AIPGENE17675	-0.307517	-1.07561	1.32084	0.0622788	5	Toxin CaTX-A OS=Carybdea alata PE=1 SV=1
AIPGENE17676	-1.09917	-0.314391	0.117761	1.2958	3	Kaptin OS=Mus musculus GN=Kptn PE=2 SV=1
AIPGENE17678	0.399214	-1.2255	1.11933	-0.293041	5	Stimulated by retinoic acid gene 6 protein homolog OS=Pongo abelii GN=STRA6 PE=2 SV=1
AIPGENE17683	-0.261056	-1.10614	0.0616243	1.30557	1	Nuclear receptor coactivator 4 OS=Homo sapiens GN=NCOA4 PE=1 SV=1
AIPGENE17692	0.780784	0.946194	-0.819513	-0.907464	2	F-box only protein 10 OS=Homo sapiens GN=FBXO10 PE=1 SV=3
AIPGENE17693	-0.0757165	0.652091	-1.3843	0.807929	4	Peroxidasin OS=Xenopus tropicalis GN=pxdn PE=2 SV=1
AIPGENE17698	-0.77048	0.117883	-0.717617	1.37021	3	Collagen triple helix repeat-containing protein 1 OS=Homo sapiens GN=CTHRC1 PE=1 SV=1
AIPGENE177	-0.875331	0.484863	-0.785192	1.17566	3
AIPGENE1770	0.310812	-0.69386	1.27517	-0.892125	5	Midasin OS=Giardia intestinalis GN=MDN1 PE=3 SV=1
AIPGENE17708	1.30556	-0.572242	0.224595	-0.957915	5
AIPGENE1771	-0.0963114	1.38859	-0.308844	-0.983438	2	Dolichyl-diphosphooligosaccharide--protein glycosyltransferase subunit 2 OS=Pongo abelii GN=RPN2 PE=2 SV=1
AIPGENE17711	1.16745	-0.753132	0.494272	-0.908593	5	Predicted protein OS=Nematostella vectensis GN=v1g240880 PE=4 SV=1
AIPGENE17715	1.11005	-0.315399	0.425045	-1.21969	5	Predicted protein OS=Nematostella vectensis GN=v1g240880 PE=4 SV=1
AIPGENE17726	-0.0689892	1.13418	-1.28809	0.2229	4	APOBEC1 complementation factor OS=Pongo abelii GN=A1CF PE=2 SV=1
AIPGENE17727	1.11743	-0.450878	0.480943	-1.1475	5	Inactive phospholipase C-like protein 2 OS=Mus musculus GN=Plcl2 PE=1 SV=2
AIPGENE17736	0.966285	-0.456295	0.674533	-1.18452	5	Lipoxygenase homology domain-containing protein 1 OS=Mus musculus GN=Loxhd1 PE=2 SV=1
AIPGENE17750	1.12922	-0.210332	0.333787	-1.25268	5	Serine/threonine-protein phosphatase 6 regulatory ankyrin repeat subunit B OS=Mus musculus GN=Ankrd44 PE=2 SV=1
AIPGENE17751	0.39551	1.22169	-0.661364	-0.955841	2	Sodium/glucose cotransporter 4 OS=Homo sapiens GN=SLC5A9 PE=1 SV=2
AIPGENE17754	-0.975271	-0.423418	0.0317382	1.36695	3	U3 small nucleolar ribonucleoprotein protein IMP4 OS=Rattus norvegicus GN=Imp4 PE=2 SV=1
AIPGENE17759	-0.49124	0.606726	-1.14951	1.03402	4	Intraflagellar transport protein 122 homolog OS=Xenopus tropicalis GN=ift122 PE=2 SV=1
AIPGENE17762	0.571386	-0.802504	1.11626	-0.88514	5	predicted protein [Nematostella vectensis] >gi|156225385|gb|EDO46203.1| predicted protein [Nematostella vectensis]
AIPGENE17763	0.286183	1.28896	-0.87737	-0.697777	2	Tryptase delta OS=Homo sapiens GN=TPSD1 PE=1 SV=2
AIPGENE17767	1.08047	-0.302695	0.459199	-1.23697	5	EGF-like repeat and discoidin I-like domain-containing protein 3 OS=Homo sapiens GN=EDIL3 PE=1 SV=1
AIPGENE17771	0.198981	1.02901	-1.37148	0.143486	4
AIPGENE17773	0.69041	-0.40062	0.932335	-1.22212	5	Protein BTN1 OS=Gibberella zeae (strain PH-1 / ATCC MYA-4620 / FGSC 9075 / NRRL 31084) GN=BTN1 PE=3 SV=2
AIPGENE17775	0.384159	1.23443	-0.906006	-0.712579	2	Plasminogen (Fragment) OS=Ovis aries GN=PLG PE=1 SV=1
AIPGENE17777	0.742441	-1.33	0.797406	-0.209851	5	Lamina-associated polypeptide 2, isoform beta OS=Rattus norvegicus GN=Tmpo PE=1 SV=3
AIPGENE17787	-0.902765	-0.46937	-0.0292407	1.40138	3	Leukotriene A-4 hydrolase OS=Homo sapiens GN=LTA4H PE=1 SV=2
AIPGENE17789	-0.588323	-0.233167	-0.65276	1.47425	3	Probable fatty acid methyltransferase OS=Pseudomonas putida PE=3 SV=1
AIPGENE17791	0.777127	0.581885	0.0734969	-1.43251	2	Zinc metalloproteinase nas-4 OS=Caenorhabditis elegans GN=nas-4 PE=2 SV=4
AIPGENE17798	0.117766	1.36359	-0.862209	-0.619149	2	Tryptase OS=Sus scrofa GN=MCT7 PE=2 SV=1
AIPGENE17801	0.991556	0.263722	0.133744	-1.38902	2	Predicted protein OS=Nematostella vectensis GN=v1g212623 PE=4 SV=1
AIPGENE17806	0.364923	-0.893181	1.24635	-0.718096	5	Sodium/myo-inositol cotransporter OS=Canis familiaris GN=SLC5A3 PE=2 SV=1
AIPGENE17810	1.38248	0.0863842	-0.769702	-0.699166	2	RNA-directed DNA polymerase from mobile element jockey OS=Drosophila melanogaster GN=pol PE=1 SV=1
AIPGENE17816	-0.279232	1.25448	-1.14821	0.172965	4	predicted protein [Nematostella vectensis] >gi|156211397|gb|EDO32506.1| predicted protein [Nematostella vectensis]
AIPGENE17820	0.113549	-1.28995	1.14998	0.0264229	5
AIPGENE17822	1.07774	0.395216	-0.189897	-1.28305	2	ATP-dependent DNA helicase PIF1 OS=Emericella nidulans (strain FGSC A4 / ATCC 38163 / CBS 112.46 / NRRL 194 / M139) GN=pif1 PE=3 SV=2
AIPGENE17825	-0.0675977	-1.3554	0.981562	0.441434	1	Toxin CrTX-A OS=Carybdea rastonii PE=1 SV=1
AIPGENE1784	0.362034	1.15246	-0.313439	-1.20105	2	Peroxisomal acyl-coenzyme A oxidase 1 OS=Cavia porcellus GN=ACOX1 PE=2 SV=1
AIPGENE17843	-1.05883	-0.618292	0.626187	1.05094	1	Malate synthase OS=Streptomyces clavuligerus (strain ATCC 27064 / DSM 738 / JCM 4710 / NBRC 13307 / NCIMB 12785 / NRRL 3585 / VKM Ac-602) GN=aceB PE=3 SV=1
AIPGENE1785	0.951389	0.420545	0.0129256	-1.38486	2	ATP-dependent DNA helicase PIF1 OS=Xenopus laevis GN=pif1 PE=2 SV=1
AIPGENE17854	-0.737561	-0.857078	0.322986	1.27165	1	Isocitrate lyase OS=Bacillus halodurans (strain ATCC BAA-125 / DSM 18197 / FERM 7344 / JCM 9153 / C-125) GN=aceA PE=3 SV=1
AIPGENE17865	0.907461	-0.912496	0.822229	-0.817194	5	1-phosphatidylinositol 4,5-bisphosphate phosphodiesterase delta-4 OS=Pongo abelii GN=PLCD4 PE=2 SV=1
AIPGENE17867	0.123021	-1.19215	1.23888	-0.169749	5	LIM/homeobox protein Lhx1 OS=Xenopus laevis GN=lhx1 PE=1 SV=1
AIPGENE17868	-0.846894	-0.660359	0.157476	1.34978	1	Sarcoplasmic/endoplasmic reticulum calcium ATPase 3 OS=Gallus gallus GN=ATP2A3 PE=2 SV=1
AIPGENE1787	0.751833	0.944589	-0.620644	-1.07578	2	Uncharacterized protein K02A2.6 OS=Caenorhabditis elegans GN=K02A2.6 PE=4 SV=1
AIPGENE17878	-0.355919	0.82684	-1.25496	0.784042	4
AIPGENE17881	#NUM!	#NUM!	#NUM!	#NUM!	2	Lactadherin OS=Rattus norvegicus GN=Mfge8 PE=2 SV=1
AIPGENE17882	1.0227	0.407884	-0.0970586	-1.33353	2	Predicted protein OS=Nematostella vectensis GN=v1g206692 PE=4 SV=1
AIPGENE17891	0.670558	0.677762	0.0946066	-1.44293	2	G2 and S phase-expressed protein 1 OS=Mus musculus GN=Gtse1 PE=1 SV=2
AIPGENE17892	-1.17107	-0.116216	0.0165365	1.27075	3	Uncharacterized protein OS=Chelonia mydas GN=UY3_18993 PE=4 SV=1
AIPGENE179	0.957823	0.572552	-0.22494	-1.30544	2	Heart- and neural crest derivatives-expressed protein 2 OS=Danio rerio GN=hand2 PE=2 SV=1
AIPGENE1790	0.100466	1.37401	-0.650771	-0.823708	2	Dolichyl-diphosphooligosaccharide--protein glycosyltransferase subunit 2 OS=Pongo abelii GN=RPN2 PE=2 SV=1
AIPGENE17902	0.535676	0.335759	0.617994	-1.48943	5	predicted protein [Nematostella vectensis] >gi|156224532|gb|EDO45357.1| predicted protein [Nematostella vectensis]
AIPGENE17908	-1.17632	0.587516	-0.446455	1.03526	3	Uncharacterized protein OS=Bombyx mori PE=4 SV=1
AIPGENE17910	-0.544877	-0.917047	1.36085	0.101072	1	Dual specificity protein phosphatase 7 OS=Mus musculus GN=Dusp7 PE=2 SV=4
AIPGENE17916	0.66664	-0.953013	1.03939	-0.753015	5	Transmembrane protein 26 OS=Homo sapiens GN=TMEM26 PE=1 SV=1
AIPGENE17918	-0.247368	0.22084	-1.18875	1.21528	3	Hemicentin-2 OS=Mus musculus GN=Hmcn2 PE=2 SV=1
AIPGENE1792	-0.976362	0.0813772	-0.457935	1.35292	3	Chitinase domain-containing protein 1 OS=Xenopus laevis GN=chid1 PE=2 SV=1
AIPGENE17924	0.820869	-0.832389	0.909429	-0.897909	5	Predicted protein OS=Nematostella vectensis GN=v1g238736 PE=4 SV=1
AIPGENE17929	-0.869209	-0.227427	-0.343716	1.44035	3	von Willebrand factor A domain-containing protein 7 OS=Mus musculus GN=Vwa7 PE=2 SV=1
AIPGENE1793	0.167382	1.29693	-0.402111	-1.0622	2	60S ribosomal protein L7 OS=Pongo abelii GN=RPL7 PE=2 SV=1
AIPGENE17934	-0.264451	0.0446671	-1.09508	1.31486	3	Hemicentin-2 OS=Homo sapiens GN=HMCN2 PE=2 SV=2
AIPGENE17936	0.537069	1.14013	-0.889353	-0.787849	2	Transmembrane protease serine 9 OS=Rattus norvegicus GN=Tmprss9 PE=3 SV=1
AIPGENE17939	0.203334	-0.722247	1.33239	-0.813478	5	Reticulocyte-binding protein 2 homolog a OS=Plasmodium falciparum (isolate 3D7) GN=PF13_0198 PE=3 SV=1
AIPGENE17940	0.141861	1.36059	-0.750801	-0.751648	2	Fibrinogen C domain-containing protein 1 OS=Macaca fascicularis GN=FIBCD1 PE=2 SV=1
AIPGENE17949	-0.612438	-0.626283	-0.23664	1.47536	3	Zinc transporter 1 OS=Homo sapiens GN=SLC30A1 PE=1 SV=3
AIPGENE17951	0.391551	-1.42513	0.891982	0.1416	1	Tubulin alpha-8 chain (Fragment) OS=Gallus gallus PE=3 SV=1
AIPGENE17953	0.499889	-1.46609	0.741853	0.224352	5	predicted protein [Nematostella vectensis] >gi|156224605|gb|EDO45430.1| predicted protein [Nematostella vectensis]
AIPGENE17960	0.347426	1.11514	-1.26336	-0.199207	2	Fibrinogen C domain-containing protein 1 OS=Homo sapiens GN=FIBCD1 PE=1 SV=2
AIPGENE17965	0.388923	-0.558574	1.20784	-1.03819	5	IgA FC receptor OS=Streptococcus agalactiae GN=bag PE=1 SV=1
AIPGENE17967	0.0554711	1.342	-0.367464	-1.03001	2	40S ribosomal protein S16 OS=Heteropneustes fossilis GN=rps16 PE=2 SV=1
AIPGENE17970	0.650897	-0.900393	1.05601	-0.806515	5	G-protein-signaling modulator 2 OS=Homo sapiens GN=GPSM2 PE=1 SV=3
AIPGENE17971	-1.01326	1.04714	-0.678835	0.644958	4
AIPGENE17975	0.780919	-1.1008	0.910688	-0.590808	5	Tetratricopeptide repeat protein 28 OS=Homo sapiens GN=TTC28 PE=1 SV=4
AIPGENE17979	0.735712	-1.06047	0.962814	-0.638052	5	Tetratricopeptide repeat protein 28 OS=Homo sapiens GN=TTC28 PE=1 SV=4
AIPGENE1798	-0.713248	0.991314	-0.996329	0.718263	4	predicted protein [Nematostella vectensis] >gi|156215712|gb|EDO36665.1| predicted protein [Nematostella vectensis]
AIPGENE17980	0.133414	-1.19225	1.23659	-0.177754	5
AIPGENE17981	0.0192341	-0.97161	1.3712	-0.418824	5
AIPGENE17982	0.487849	-0.917696	1.17081	-0.740966	5
AIPGENE1799	-0.78451	0.993431	-0.933862	0.724941	4	Macrophage mannose receptor 1 OS=Mus musculus GN=Mrc1 PE=1 SV=2
AIPGENE18008	1.19316	-0.543365	0.406546	-1.05634	5
AIPGENE18009	1.32902	-0.859298	0.20389	-0.67361	5
AIPGENE18011	1.42948	-0.436734	-0.126848	-0.865894	2
AIPGENE18021	-0.363987	0.604384	-1.23225	0.991858	4
AIPGENE18022	1.28148	0.0847488	-0.22631	-1.13992	2	Gypsy retrotransposon integrase-like protein 1 OS=Mus musculus GN=Gin1 PE=2 SV=2
AIPGENE18025	-0.739239	0.0610702	-0.714443	1.39261	3	Pantetheinase OS=Bos taurus GN=VNN1 PE=2 SV=1
AIPGENE18026	0.792626	-0.58111	0.897159	-1.10867	5	Protein-glutamine gamma-glutamyltransferase K OS=Rattus norvegicus GN=Tgm1 PE=2 SV=1
AIPGENE1803	0.856364	-1.37502	0.606793	-0.088138	5
AIPGENE18030	0.934175	-0.824975	0.794155	-0.903355	5	Hemocyte protein-glutamine gamma-glutamyltransferase OS=Tachypleus tridentatus PE=1 SV=1
AIPGENE18035	1.24844	-0.460474	0.283858	-1.07182	5
AIPGENE18037	0.668986	-0.732864	1.03527	-0.971387	5	Protein-glutamine gamma-glutamyltransferase K OS=Canis familiaris GN=TGM1 PE=2 SV=1
AIPGENE18041	0.27402	-0.863094	1.29615	-0.707081	5	Zinc finger protein AEBP2 OS=Bos taurus GN=AEBP2 PE=2 SV=2
AIPGENE18042	1.44778	-0.670425	-0.112716	-0.664642	5
AIPGENE18046	0.508336	-1.43655	0.815617	0.112599	5	Protein-glutamine gamma-glutamyltransferase K OS=Canis familiaris GN=TGM1 PE=2 SV=1
AIPGENE18053	-1.03301	0.181916	-0.451274	1.30236	3	Pantetheinase OS=Sus scrofa GN=VNN1 PE=2 SV=1
AIPGENE18055	0.340795	-1.06104	1.22577	-0.505519	5	Nematocyst outer wall antigen OS=Clytia hemisphaerica PE=2 SV=1
AIPGENE18058	-0.872956	-0.509629	-0.0237099	1.40629	3	Solute carrier family 12 member 9 OS=Danio rerio GN=slc12a9 PE=3 SV=1
AIPGENE1806	0.398116	0.956811	0.0325018	-1.38743	2	Pancreatic triacylglycerol lipase OS=Rattus norvegicus GN=Pnlip PE=1 SV=1
AIPGENE18066	-0.0676173	0.974911	-1.35736	0.450064	4	Putative uncharacterized protein OS=Branchiostoma floridae GN=BRAFLDRAFT_88508 PE=4 SV=1
AIPGENE18070	-1.03735	0.625638	-0.644943	1.05666	3	Uncharacterized protein OS=Amphimedon queenslandica GN=LOC100637606 PE=4 SV=1
AIPGENE18071	-1.27962	0.671211	-0.298689	0.907099	3	Uncharacterized protein OS=Amphimedon queenslandica GN=LOC100637732 PE=4 SV=1
AIPGENE18078	0.624729	-0.642584	1.05693	-1.03908	5	Uncharacterized protein (Fragment) OS=Phytophthora parasitica GN=L914_07435 PE=4 SV=1
AIPGENE18084	0.336711	-0.965995	1.25152	-0.622236	5
AIPGENE18088	-0.869531	0.183045	-0.650431	1.33692	3	WD repeat-containing protein 65 OS=Mus musculus GN=Wdr65 PE=2 SV=3
AIPGENE1809	-0.441385	1.1075	-1.1567	0.490588	4	Serine/threonine-protein kinase pdik1l OS=Danio rerio GN=pdik1l PE=2 SV=1
AIPGENE18094	0.85912	-0.837269	0.872436	-0.894287	5	G-protein-signaling modulator 2 OS=Homo sapiens GN=GPSM2 PE=1 SV=3
AIPGENE18099	-0.358665	-1.04866	0.0786049	1.32872	1	Tetratricopeptide repeat protein 28 OS=Homo sapiens GN=TTC28 PE=1 SV=4
AIPGENE18100	-0.640673	1.12035	-1.02064	0.540968	4	A disintegrin and metalloproteinase with thrombospondin motifs 18 OS=Homo sapiens GN=ADAMTS18 PE=1 SV=3
AIPGENE18105	-0.703283	-0.774839	0.101646	1.37648	1	Ammonium transporter Rh type B OS=Danio rerio GN=rhbg PE=2 SV=1
AIPGENE18108	-0.757334	0.0349686	-0.679085	1.40145	3	Ammonium transporter Rh type C OS=Gasterosteus aculeatus GN=rhcg PE=2 SV=1
AIPGENE18113	-0.30537	-0.821644	-0.329961	1.45697	3	Putative uncharacterized protein OS=Tribolium castaneum GN=TcasGA2_TC013888 PE=4 SV=1
AIPGENE18127	0.61997	0.907843	-1.32263	-0.205179	2	Uncharacterized protein K02A2.6 OS=Caenorhabditis elegans GN=K02A2.6 PE=4 SV=1
AIPGENE18132	-0.38855	-1.03031	0.0845712	1.33429	1
AIPGENE1814	-0.572996	0.488163	-1.0598	1.14464	4	Nephronectin OS=Mus musculus GN=Npnt PE=1 SV=1
AIPGENE18143	-0.532171	-0.265874	-0.679788	1.47783	3	Acid sphingomyelinase-like phosphodiesterase 3a OS=Bos taurus GN=SMPDL3A PE=2 SV=1
AIPGENE18149	-1.15381	-0.155782	0.0275162	1.28207	3	Endoplasmic reticulum metallopeptidase 1 OS=Mus musculus GN=Ermp1 PE=2 SV=2
AIPGENE18152	0.708455	-1.20121	0.929673	-0.43692	5	Receptor-type tyrosine-protein phosphatase delta OS=Homo sapiens GN=PTPRD PE=1 SV=2
AIPGENE18155	0.314622	0.993854	0.0728153	-1.38129	2	Predicted protein OS=Nematostella vectensis GN=v1g238736 PE=4 SV=1
AIPGENE18156	0.504148	1.14095	-1.03572	-0.609376	2	Predicted protein OS=Nematostella vectensis GN=v1g238736 PE=4 SV=1
AIPGENE18164	-1.27184	0.279096	-0.140714	1.13346	3	Ubiquitin-60S ribosomal protein L40 OS=Leishmania tarentolae GN=UB-EP52 PE=3 SV=2
AIPGENE18167	0.466725	1.1695	-1.01283	-0.623394	2	Predicted protein OS=Nematostella vectensis GN=v1g209103 PE=4 SV=1
AIPGENE18168	0.100266	0.928553	-1.40842	0.379599	4	Prolyl 3-hydroxylase 2 OS=Homo sapiens GN=LEPREL1 PE=1 SV=1
AIPGENE18175	1.11655	-0.177444	0.33072	-1.26982	5	Catenin delta-2 OS=Homo sapiens GN=CTNND2 PE=1 SV=3
AIPGENE18177	0.00753046	-0.72293	1.4116	-0.696202	5	predicted protein [Nematostella vectensis] >gi|156219958|gb|EDO40832.1| predicted protein [Nematostella vectensis]
AIPGENE18180	-1.17506	-0.363041	0.378835	1.15927	1	Nuclear pore membrane glycoprotein 210-like OS=Mus musculus GN=Nup210l PE=2 SV=2
AIPGENE18183	0.119631	1.18064	-0.039227	-1.26105	2	Phosphonopyruvate decarboxylase OS=Streptomyces hygroscopicus GN=bcpC PE=3 SV=2
AIPGENE18187	0.0418048	1.27901	-0.165379	-1.15544	2	Phosphonopyruvate decarboxylase OS=Streptomyces hygroscopicus GN=bcpC PE=3 SV=2
AIPGENE18190	-1.01507	0.414478	-0.599004	1.1996	3	E3 ubiquitin-protein ligase RNF213 OS=Homo sapiens GN=RNF213 PE=1 SV=3
AIPGENE18193	0.0854266	1.3519	-0.46163	-0.975693	2	40S ribosomal protein S14 OS=Mus musculus GN=Rps14 PE=2 SV=3
AIPGENE18194	1.09897	0.213756	0.00883252	-1.32155	2	Tetratricopeptide repeat protein 28 OS=Homo sapiens GN=TTC28 PE=1 SV=4
AIPGENE18197	0.488078	0.363735	0.638679	-1.49049	5	Lactation elevated protein 1 OS=Homo sapiens GN=LACE1 PE=2 SV=2
AIPGENE182	-0.666152	1.23926	-0.940865	0.367753	4	N-acetylglucosamine-6-sulfatase OS=Capra hircus GN=GNS PE=2 SV=1
AIPGENE18209	-1.10937	1.00932	-0.560537	0.660584	4	Contactin-associated protein-like 5 OS=Gallus gallus GN=CNTNAP5 PE=2 SV=1
AIPGENE18218	-0.238657	-1.14703	0.115209	1.27047	1
AIPGENE18225	0.37176	1.23846	-0.930795	-0.679428	2
AIPGENE1823	0.955934	-0.451358	0.684506	-1.18908	5	Glutamate carboxypeptidase 2 OS=Rattus norvegicus GN=Folh1 PE=2 SV=1
AIPGENE18237	1.00099	-1.16674	0.640994	-0.475239	5	Protein NLRC5 OS=Ictalurus punctatus GN=nlrc5 PE=2 SV=1
AIPGENE18253	-0.826663	0.0483003	-0.613657	1.39202	3	Protein suppressor of hairy wing OS=Drosophila melanogaster GN=su(Hw) PE=1 SV=2
AIPGENE18261	-0.416118	-0.305594	-0.751129	1.47284	3	Neuroligin-4, Y-linked OS=Homo sapiens GN=NLGN4Y PE=2 SV=1
AIPGENE18283	-0.987642	-0.153856	-0.250648	1.39215	3	Coagulation factor V OS=Bos taurus GN=F5 PE=1 SV=1
AIPGENE18285	-0.914804	-0.164212	-0.341976	1.42099	3	Peroxidasin-like protein OS=Homo sapiens GN=PXDNL PE=1 SV=3
AIPGENE183	-0.925907	-0.0124899	-0.453365	1.39176	3	T-box transcription factor TBX20 OS=Gallus gallus GN=TBX20 PE=2 SV=1
AIPGENE1830	-0.795669	0.544573	-0.884112	1.13521	3	hypothetical protein Y032_0474g2117 [Ancylostoma ceylanicum]
AIPGENE18303	1.31524	-0.513172	0.184265	-0.986331	5
AIPGENE18348	-0.518543	-0.276378	-0.683923	1.47884	3	Fibrillin-1 OS=Homo sapiens GN=FBN1 PE=1 SV=3
AIPGENE18364	-0.847813	-0.408629	-0.185693	1.44213	3	Bifunctional heparan sulfate N-deacetylase/N-sulfotransferase 4 OS=Homo sapiens GN=NDST4 PE=2 SV=1
AIPGENE18367	-0.690789	0.730221	-1.01691	0.977483	4	15-hydroxyprostaglandin dehydrogenase [NAD(+)] OS=Bos taurus GN=HPGD PE=2 SV=1
AIPGENE18368	0.404189	1.01057	-0.0691846	-1.34558	2	15-hydroxyprostaglandin dehydrogenase [NAD(+)] OS=Mus musculus GN=Hpgd PE=2 SV=1
AIPGENE18372	0.0602399	-0.540666	1.3779	-0.89747	5	Syndecan-1 OS=Rattus norvegicus GN=Sdc1 PE=2 SV=2
AIPGENE18375	-0.84014	-0.834117	0.523406	1.15085	1	5-hydroxytryptamine receptor OS=Lymnaea stagnalis PE=2 SV=1
AIPGENE18383	-0.93976	0.311798	-0.640604	1.26857	3	Predicted protein OS=Thalassiosira pseudonana GN=THAPSDRAFT_24974 PE=4 SV=1
AIPGENE18391	-1.29994	-0.212964	1.00178	0.51112	1	26S proteasome non-ATPase regulatory subunit 14 OS=Drosophila melanogaster GN=Rpn11 PE=1 SV=1
AIPGENE18393	0.355388	1.19043	-1.13471	-0.411107	2	Spermatogenesis-associated protein 6 OS=Homo sapiens GN=SPATA6 PE=1 SV=1
AIPGENE18396	-1.38974	0.0748145	0.342399	0.972522	3	Solute carrier family 22 member 18 OS=Mus musculus GN=Slc22a18 PE=2 SV=2
AIPGENE18398	-0.919519	0.302695	-0.659221	1.27604	3	Bifunctional heparan sulfate N-deacetylase/N-sulfotransferase OS=Drosophila melanogaster GN=sfl PE=1 SV=1
AIPGENE184	-0.378943	-1.21988	0.587092	1.01173	1	Krueppel-like factor 5 OS=Homo sapiens GN=KLF5 PE=1 SV=2
AIPGENE18405	0.11768	1.18887	-0.0536046	-1.25294	2	Deleted in malignant brain tumors 1 protein OS=Homo sapiens GN=DMBT1 PE=1 SV=2
AIPGENE18406	-0.9273	-0.189851	-0.301674	1.41882	3	Facilitated trehalose transporter Tret1 OS=Bombyx mori GN=Tret1 PE=1 SV=1
AIPGENE18416	-0.621352	1.12956	-1.03156	0.523354	4	Arf-GAP with SH3 domain, ANK repeat and PH domain-containing protein 1 OS=Homo sapiens GN=ASAP1 PE=1 SV=4
AIPGENE18419	0.432551	-0.684959	1.20135	-0.948942	5
AIPGENE18420	-0.103288	1.44529	-0.672437	-0.66956	2	Coiled-coil domain-containing protein 18 OS=Mus musculus GN=Ccdc18 PE=2 SV=1
AIPGENE18424	0.68906	-0.905606	1.02523	-0.808686	5	Skt5p OS=Rhizophagus irregularis DAOM 197198w GN=RirG_028220 PE=4 SV=1
AIPGENE18433	1.18989	-0.916804	0.457734	-0.730823	5
AIPGENE18439	-0.359462	0.580405	-1.23063	1.00969	4	PH domain-containing protein DDB_G0267786 OS=Dictyostelium discoideum GN=DDB_G0267786 PE=4 SV=1
AIPGENE1844	-0.334161	0.233831	-1.13908	1.23941	3	Steryl-sulfatase OS=Homo sapiens GN=STS PE=1 SV=2
AIPGENE18440	1.24008	-0.65704	0.364421	-0.947464	5	Transient-receptor-potential-like protein OS=Caenorhabditis elegans GN=trp-1 PE=2 SV=3
AIPGENE18444	-0.900896	-0.556204	0.0892324	1.36787	1
AIPGENE18445	-0.49807	-0.613432	-0.381775	1.49328	3	Ral guanine nucleotide dissociation stimulator-like 1 OS=Homo sapiens GN=RGL1 PE=2 SV=1
AIPGENE18456	0.187849	1.30265	-0.465067	-1.02544	2	40S ribosomal protein S5 OS=Homo sapiens GN=RPS5 PE=1 SV=4
AIPGENE18459	-0.42435	-1.20146	0.647377	0.978432	1	Latrophilin-3 OS=Bos taurus GN=LPHN3 PE=2 SV=1
AIPGENE1847	-0.249654	0.826044	-1.31025	0.733865	4	Probable serine/threonine-protein kinase pats1 OS=Dictyostelium discoideum GN=pats1 PE=3 SV=1
AIPGENE18470	-0.581805	-1.08646	1.04575	0.622518	1	Argininosuccinate synthase OS=Xenopus tropicalis GN=ass1 PE=2 SV=1
AIPGENE18473	0.879255	0.334796	0.222994	-1.43704	5	Acetylcholinesterase OS=Bungarus fasciatus GN=ACHE PE=1 SV=2
AIPGENE18478	0.439815	1.17172	-0.545856	-1.06568	2	Neuroligin-4, X-linked OS=Homo sapiens GN=NLGN4X PE=1 SV=1
AIPGENE18483	0.882309	-0.347079	0.721787	-1.25702	5	Stress-induced-phosphoprotein 1 OS=Caenorhabditis elegans GN=sti-1 PE=1 SV=1
AIPGENE18485	-0.263294	-1.23498	0.372916	1.12536	1	Putative uncharacterized protein OS=Branchiostoma floridae GN=BRAFLDRAFT_130319 PE=3 SV=1
AIPGENE18487	0.365508	-0.856597	1.24856	-0.757466	5
AIPGENE18496	0.185869	1.17758	-1.25149	-0.111963	4	GTPase-activating protein and VPS9 domain-containing protein 1 OS=Bos taurus GN=GAPVD1 PE=2 SV=1
AIPGENE18498	-0.301608	0.812344	-1.28462	0.77388	4	Nitric oxide synthase OS=Lymnaea stagnalis GN=NOS PE=2 SV=1
AIPGENE18506	1.05518	-0.822005	0.652735	-0.885911	5	Golgin subfamily A member 1 OS=Mus musculus GN=Golga1 PE=1 SV=2
AIPGENE18517	-0.998677	0.999084	-0.708891	0.708484	4	Predicted protein OS=Nematostella vectensis GN=v1g203118 PE=4 SV=1
AIPGENE18518	-1.0224	0.685552	-0.676557	1.0134	4	Macrophage scavenger receptor types I and II OS=Mus musculus GN=Msr1 PE=1 SV=3
AIPGENE18520	0.733595	0.982115	-0.970673	-0.745037	2
AIPGENE18521	-1.04008	0.398247	-0.560461	1.2023	3	U4/U6 small nuclear ribonucleoprotein Prp4 OS=Mus musculus GN=Prpf4 PE=1 SV=1
AIPGENE18522	0.905627	-0.748632	0.817903	-0.974898	5	Acid-sensing ion channel 3 OS=Homo sapiens GN=ASIC3 PE=1 SV=2
AIPGENE18534	0.40386	0.959413	-1.38419	0.0209183	4	Collagen alpha-2(I) chain OS=Rattus norvegicus GN=Col1a2 PE=1 SV=3
AIPGENE18543	0.214081	-1.05442	1.28309	-0.442753	5	CG15570 OS=Drosophila melanogaster GN=CG15570 PE=4 SV=1
AIPGENE18552	-0.101284	0.760082	-1.37702	0.71822	4	Acetylcholinesterase OS=Homo sapiens GN=ACHE PE=1 SV=1
AIPGENE1856	-1.07106	-0.191163	-0.0829131	1.34514	3	Transcription factor 15 OS=Gallus gallus GN=TCF15 PE=2 SV=2
AIPGENE18563	-0.15198	-0.785203	1.44869	-0.511511	5	Glycine receptor subunit alpha-3 OS=Rattus norvegicus GN=Glra3 PE=2 SV=1
AIPGENE18566	0.452275	0.891427	0.0691077	-1.41281	2	Pancreatic secretory granule membrane major glycoprotein GP2 OS=Rattus norvegicus GN=Gp2 PE=1 SV=1
AIPGENE18567	-0.585335	-0.939113	0.208383	1.31606	1
AIPGENE18575	1.12585	-0.840729	0.559223	-0.844341	5	Short transient receptor potential channel 6 OS=Homo sapiens GN=TRPC6 PE=1 SV=1
AIPGENE18576	-1.10878	-0.111763	-0.101502	1.32205	3	Carnitine O-acetyltransferase OS=Columba livia GN=CRAT PE=1 SV=1
AIPGENE1858	0.699598	-0.888509	1.0173	-0.828385	5	Putative leucine-rich repeat-containing protein DDB_G0281931 OS=Dictyostelium discoideum GN=DDB_G0281931 PE=4 SV=1
AIPGENE18583	0.846876	-1.11131	0.843845	-0.579412	5	Putative tick transposon (Fragment) OS=Rhipicephalus pulchellus PE=2 SV=1
AIPGENE18585	1.11335	-0.941751	0.5695	-0.741099	5	PR domain zinc finger protein 16 OS=Mus musculus GN=Prdm16 PE=1 SV=1
AIPGENE18592	-0.156632	-0.929525	1.41531	-0.329154	5	Golgi-associated plant pathogenesis-related protein 1 OS=Mus musculus GN=Glipr2 PE=2 SV=3
AIPGENE18593	-0.821754	-0.672441	1.36201	0.132185	1	Very low-density lipoprotein receptor OS=Rattus norvegicus GN=Vldlr PE=2 SV=1
AIPGENE18607	-0.17258	-0.655303	1.4623	-0.634414	5	Golgi-associated plant pathogenesis-related protein 1 OS=Mus musculus GN=Glipr2 PE=2 SV=3
AIPGENE18608	-0.929243	0.953805	-0.795372	0.770809	4	Prosaposin OS=Bos taurus GN=PSAP PE=1 SV=3
AIPGENE18609	-0.805801	-0.586543	-0.0240156	1.41636	3	AT-rich interactive domain-containing protein 2 OS=Homo sapiens GN=ARID2 PE=1 SV=2
AIPGENE18610	-0.639557	-0.677709	-0.136378	1.45364	3	Sulfated glycoprotein 1 OS=Mus musculus GN=Psap PE=1 SV=2
AIPGENE18611	-1.11197	0.52	-0.51577	1.10774	3	Predicted protein OS=Trichoplax adhaerens GN=TRIADDRAFT_59127 PE=4 SV=1
AIPGENE18614	0.477128	-1.14031	1.12283	-0.459651	5	Neuronal acetylcholine receptor subunit alpha-7 OS=Bos taurus GN=CHRNA7 PE=2 SV=1
AIPGENE1862	-0.19416	-0.869264	1.43759	-0.374171	5	Transposon Ty3-I Gag-Pol polyprotein OS=Saccharomyces cerevisiae (strain ATCC 204508 / S288c) GN=TY3B-I PE=3 SV=2
AIPGENE18628	0.752271	-1.4696	0.451093	0.266236	5	Transposon Tf2-6 polyprotein OS=Schizosaccharomyces pombe (strain 972 / ATCC 24843) GN=Tf2-6 PE=3 SV=1
AIPGENE18649	-0.568755	0.82367	-1.11882	0.863904	4	RNA-directed DNA polymerase from mobile element jockey OS=Drosophila melanogaster GN=pol PE=1 SV=1
AIPGENE1865	1.17888	-0.571542	0.43766	-1.045	5	Tetratricopeptide repeat protein 28 OS=Homo sapiens GN=TTC28 PE=1 SV=4
AIPGENE18659	0.743204	-1.18619	0.907961	-0.464971	5	Tetratricopeptide repeat protein 28 OS=Homo sapiens GN=TTC28 PE=1 SV=4
AIPGENE18660	0.764942	-1.25866	0.842158	-0.348443	5	Tetratricopeptide repeat protein 28 OS=Homo sapiens GN=TTC28 PE=1 SV=4
AIPGENE18668	0.962815	-1.15597	0.69577	-0.502613	5	Integrase/recombinase xerD homolog OS=Selenomonas ruminantium GN=xerD PE=3 SV=1
AIPGENE18672	1.02369	-0.821042	0.691583	-0.894235	5	Uncharacterized protein OS=Strongylocentrotus purpuratus GN=Sp-Wap/Wap_2 PE=4 SV=1
AIPGENE18674	0.784664	-0.858533	0.943713	-0.869845	5	Tetratricopeptide repeat protein 28 OS=Homo sapiens GN=TTC28 PE=1 SV=4
AIPGENE18676	-0.0495586	-1.39215	0.821334	0.620377	1
AIPGENE18682	-1.02697	0.216455	-0.480751	1.29126	3	predicted protein [Nematostella vectensis] >gi|156209860|gb|EDO31087.1| predicted protein [Nematostella vectensis]
AIPGENE18683	-0.285847	0.9549	-1.27862	0.609571	4	Serine/threonine-protein phosphatase 6 regulatory ankyrin repeat subunit A OS=Mus musculus GN=Ankrd28 PE=1 SV=1
AIPGENE18684	1.23033	-0.533906	0.344157	-1.04058	5	predicted protein [Nematostella vectensis] >gi|156228441|gb|EDO49240.1| predicted protein [Nematostella vectensis]
AIPGENE18685	0.624457	-1.21957	0.98517	-0.390058	5
AIPGENE18687	1.40656	-0.813352	0.00678523	-0.599996	5	Fibropellin-1 OS=Strongylocentrotus purpuratus GN=EGF1 PE=1 SV=2
AIPGENE18688	-0.277988	1.19267	-1.19285	0.27816	4	POTE ankyrin domain family member E OS=Homo sapiens GN=POTEE PE=1 SV=3
AIPGENE18689	1.27215	-0.539449	0.274823	-1.00752	5
AIPGENE18690	1.40452	-0.389685	-0.0828573	-0.931982	5	Fibropellin-1 OS=Strongylocentrotus purpuratus GN=EGF1 PE=1 SV=2
AIPGENE18691	1.34916	-0.556652	0.130934	-0.923446	5	Fibropellin-1 OS=Strongylocentrotus purpuratus GN=EGF1 PE=1 SV=2
AIPGENE18692	1.41819	-0.548464	-0.0413338	-0.828388	5	Neurogenic locus Notch protein OS=Drosophila melanogaster GN=N PE=1 SV=3
AIPGENE18693	1.29628	0.115526	-0.31239	-1.09942	2	Fibropellin-1 OS=Strongylocentrotus purpuratus GN=EGF1 PE=1 SV=2
AIPGENE18695	0.627588	-1.22611	0.978848	-0.380328	5	Ankyrin repeat domain-containing protein 50 OS=Homo sapiens GN=ANKRD50 PE=1 SV=4
AIPGENE18697	-0.392848	1.17045	-1.15476	0.377158	4	Serine/threonine-protein kinase/endoribonuclease IRE1a OS=Arabidopsis thaliana GN=IRE1A PE=1 SV=1
AIPGENE18698	1.13174	-0.866686	0.550447	-0.815498	5
AIPGENE1870	0.46193	1.10547	-1.19369	-0.373704	2	N-chimaerin OS=Mus musculus GN=Chn1 PE=1 SV=2
AIPGENE18704	1.33629	-0.456725	0.116501	-0.996068	5	Fibropellin-1 OS=Strongylocentrotus purpuratus GN=EGF1 PE=1 SV=2
AIPGENE18717	0.399301	-1.41699	0.905605	0.112089	5	Uncharacterized protein OS=Strongylocentrotus purpuratus GN=Sp-Hypp_650 PE=4 SV=1
AIPGENE18721	0.126167	1.28896	-1.10841	-0.30672	4	Retrovirus-related Pol polyprotein from transposon 17.6 OS=Drosophila melanogaster GN=pol PE=4 SV=1
AIPGENE18723	-1.05048	-0.521227	1.22726	0.344441	1	Predicted protein OS=Nematostella vectensis GN=v1g199870 PE=4 SV=1
AIPGENE1873	-0.869667	-0.833372	0.629035	1.074	1	VPS10 domain-containing receptor SorCS2 OS=Mus musculus GN=Sorcs2 PE=1 SV=2
AIPGENE18730	0.537763	-1.29346	0.991135	-0.235441	5	hypothetical protein BRAFLDRAFT_98594 [Branchiostoma floridae] >gi|229288974|gb|EEN59663.1| hypothetical protein BRAFLDRAFT_98594 [Branchiostoma floridae]
AIPGENE18732	1.06873	-1.10687	0.581181	-0.543036	5	Pogo transposable element with KRAB domain OS=Homo sapiens GN=POGK PE=1 SV=2
AIPGENE18737	1.38121	0.024091	-0.474358	-0.930944	2	Transposon Ty3-G Gag-Pol polyprotein OS=Saccharomyces cerevisiae (strain ATCC 204508 / S288c) GN=TY3B-G PE=1 SV=3
AIPGENE18740	-1.10442	-0.545789	0.579388	1.07083	1	Neutral alpha-glucosidase AB OS=Mus musculus GN=Ganab PE=1 SV=1
AIPGENE18751	0.184087	1.30329	-1.02775	-0.459627	2	Putative tyrosinase-like protein tyr-1 OS=Caenorhabditis elegans GN=tyr-1 PE=3 SV=2
AIPGENE18756	1.10066	0.552183	-0.583832	-1.06901	2	High mobility group protein 20A OS=Homo sapiens GN=HMG20A PE=1 SV=1
AIPGENE18759	-1.08633	-0.0817459	-0.167962	1.33604	3	Dystrophin-like protein 1 OS=Caenorhabditis elegans GN=dyc-1 PE=1 SV=1
AIPGENE1876	0.375466	-1.27673	1.09205	-0.19079	5
AIPGENE18762	#NUM!	#NUM!	#NUM!	#NUM!	2
AIPGENE18767	0.819535	-0.442288	0.826656	-1.2039	5
AIPGENE18807	0.853948	-0.688964	0.861566	-1.02655	5	Chitotriosidase-1 OS=Homo sapiens GN=CHIT1 PE=1 SV=1
AIPGENE18809	-1.16275	0.939576	-0.49682	0.719991	4	SCO-spondin OS=Gallus gallus GN=SSPO PE=2 SV=1
AIPGENE18818	0.907149	-0.843206	0.82361	-0.887553	5	cAMP-dependent protein kinase type II-alpha regulatory subunit OS=Bos taurus GN=PRKAR2A PE=1 SV=2
AIPGENE18825	-0.658726	0.650061	-1.03091	1.03958	4	Fibroblast growth factor receptor OS=Strongylocentrotus purpuratus GN=FGFR PE=2 SV=1
AIPGENE18828	-0.0116142	1.31275	-1.11429	-0.186853	4	Uncharacterized protein OS=Emiliania huxleyi CCMP1516 GN=EMIHUDRAFT_249911 PE=4 SV=1
AIPGENE18835	-0.349283	-1.25766	0.752753	0.854194	1	Glycine N-methyltransferase OS=Rattus norvegicus GN=Gnmt PE=1 SV=2
AIPGENE18837	-0.991851	1.08506	-0.692566	0.599359	4	Sushi, nidogen and EGF-like domain-containing protein 1 OS=Homo sapiens GN=SNED1 PE=2 SV=2
AIPGENE18847	0.951059	0.650048	-0.358313	-1.24279	2	Insulinoma-associated protein 1 OS=Xenopus tropicalis GN=insm1 PE=2 SV=2
AIPGENE1885	-0.796167	0.986793	-0.924224	0.733598	4	Latrophilin-1 OS=Crassostrea gigas GN=CGI_10024211 PE=4 SV=1
AIPGENE18853	-0.722906	1.35585	-0.784859	0.151916	4	Nidogen-1 OS=Homo sapiens GN=NID1 PE=1 SV=3
AIPGENE18854	0.729044	0.480803	0.262677	-1.47252	2	Retinoschisin OS=Takifugu rubripes GN=xlrs1 PE=3 SV=1
AIPGENE18860	-0.784713	-0.248422	-0.429167	1.4623	3	Probable ATP-dependent RNA helicase DDX49 OS=Mus musculus GN=Ddx49 PE=2 SV=1
AIPGENE18861	-0.480183	0.0204023	-0.924083	1.38386	3	predicted protein [Nematostella vectensis] >gi|156229083|gb|EDO49879.1| predicted protein [Nematostella vectensis]
AIPGENE18865	1.07281	-0.249641	0.439288	-1.26245	5	Vascular endothelial growth factor receptor 1 OS=Gallus gallus GN=FLT1 PE=2 SV=1
AIPGENE18870	-0.371379	0.534951	-1.21372	1.05014	4	Probable S-adenosylmethionine-dependent methyltransferase At5g38100 OS=Arabidopsis thaliana GN=At5g38100 PE=2 SV=1
AIPGENE18875	-0.477485	-1.09477	0.375337	1.19692	1	Monocarboxylate transporter 3 OS=Gallus gallus GN=SLC16A3 PE=2 SV=2
AIPGENE1888	-0.017358	-0.553371	1.41022	-0.839494	5	Golgi-associated plant pathogenesis-related protein 1 OS=Homo sapiens GN=GLIPR2 PE=1 SV=3
AIPGENE18887	0.665939	1.02494	-0.649899	-1.04098	2	UBX domain-containing protein 1 OS=Danio rerio GN=ubxn1 PE=2 SV=1
AIPGENE18888	1.08264	-0.339735	0.476042	-1.21895	5
AIPGENE18892	0.388613	1.04496	-0.112844	-1.32072	2	Disintegrin and metalloproteinase domain-containing protein 26A OS=Mus musculus GN=Adam26a PE=2 SV=2
AIPGENE18893	0.679289	-0.648018	1.01348	-1.04475	5	Uncharacterized protein DDB_G0290685 OS=Dictyostelium discoideum GN=DDB_G0290685 PE=2 SV=2
AIPGENE18894	0.057453	-0.954654	1.36589	-0.468692	5	Two pore potassium channel protein sup-9 OS=Caenorhabditis elegans GN=sup-9 PE=1 SV=2
AIPGENE18895	-0.522	0.545441	-1.11393	1.09049	4	Ryncolin-1 OS=Cerberus rynchops PE=1 SV=1
AIPGENE18896	-0.586414	0.475909	-1.04555	1.15605	4	Ryncolin-2 OS=Cerberus rynchops PE=1 SV=1
AIPGENE18897	-0.156808	-0.117512	-1.07197	1.34629	3	Hemicentin-2 OS=Mus musculus GN=Hmcn2 PE=2 SV=1
AIPGENE18899	0.395383	0.446069	-1.49093	0.649478	4	Ryncolin-2 OS=Cerberus rynchops PE=1 SV=1
AIPGENE18900	-0.6076	0.126261	-0.87715	1.35849	3	Ryncolin-3 OS=Cerberus rynchops PE=1 SV=1
AIPGENE18903	0.845648	0.396361	0.20255	-1.44456	2
AIPGENE18908	-0.517746	-1.02532	0.276501	1.26657	1	Differentially expressed in FDCP 8 homolog OS=Homo sapiens GN=DEF8 PE=1 SV=2
AIPGENE18909	0.612075	-1.03664	1.06686	-0.642294	5	NAD-dependent protein deacylase sirtuin-5, mitochondrial OS=Gallus gallus GN=SIRT5 PE=3 SV=1
AIPGENE18923	0.313422	1.23659	-1.06769	-0.482325	2	Ankyrin and armadillo repeat-containing protein OS=Mus musculus GN=Ankar PE=2 SV=1
AIPGENE18924	0.525616	-1.27744	1.01201	-0.260186	5	Septin-7 OS=Pongo abelii GN=SEPT7 PE=2 SV=2
AIPGENE18937	1.06032	-0.631953	0.617859	-1.04623	5	Transcription factor MafG OS=Rattus norvegicus GN=Mafg PE=2 SV=2
AIPGENE1894	-0.512872	-0.225966	-0.72898	1.46782	3
AIPGENE18942	-0.0550404	-1.39226	0.648615	0.798682	1	predicted protein [Nematostella vectensis] >gi|156215764|gb|EDO36716.1| predicted protein [Nematostella vectensis]
AIPGENE18947	0.493083	-1.3421	0.970043	-0.121023	5	Endothelin-converting enzyme 1 OS=Rattus norvegicus GN=Ece1 PE=1 SV=2
AIPGENE1895	-1.07892	-0.0480664	-0.210646	1.33763	3	Golgi-associated plant pathogenesis-related protein 1 OS=Mus musculus GN=Glipr2 PE=2 SV=3
AIPGENE18950	-0.273856	-1.23927	1.10616	0.406963	1	Metastasis suppressor protein 1 OS=Homo sapiens GN=MTSS1 PE=1 SV=2
AIPGENE18961	0.422397	0.989955	-0.0564834	-1.35587	2	Metabotropic glutamate receptor 4 OS=Rattus norvegicus GN=Grm4 PE=1 SV=1
AIPGENE18964	-1.05546	-0.622343	0.625363	1.05244	1	Protein slowmo homolog 2 OS=Sus scrofa GN=SLMO2 PE=3 SV=1
AIPGENE18965	-0.0273622	0.582149	-1.39687	0.842084	4	Zinc metalloproteinase nas-15 OS=Caenorhabditis elegans GN=nas-15 PE=2 SV=2
AIPGENE18966	0.260742	1.28625	-0.974719	-0.572273	2	Brevican core protein (Fragment) OS=Hydra vulgaris GN=BCAN PE=2 SV=1
AIPGENE18971	0.968927	-0.934234	0.753298	-0.787991	5
AIPGENE18972	0.469994	0.832577	0.135345	-1.43792	2	Targeting protein for Xklp2 OS=Mus musculus GN=Tpx2 PE=1 SV=1
AIPGENE18974	0.313736	-0.602282	1.26168	-0.973134	5	Brevican core protein (Fragment) OS=Hydra vulgaris GN=BCAN PE=2 SV=1
AIPGENE18981	-0.506089	1.1749	-1.08933	0.420525	4	Short-chain collagen C4 (Fragment) OS=Ephydatia muelleri PE=2 SV=1
AIPGENE18983	0.998051	-0.781895	0.719319	-0.935475	5	E3 ubiquitin-protein ligase DZIP3 OS=Mus musculus GN=Dzip3 PE=2 SV=2
AIPGENE18987	0.45416	-0.969169	1.18536	-0.670352	5	Collagen alpha-1(XVII) chain OS=Canis familiaris GN=COL17A1 PE=2 SV=2
AIPGENE18990	0.990888	-1.31206	0.510633	-0.189462	5	predicted protein [Nematostella vectensis] >gi|156223152|gb|EDO43990.1| predicted protein [Nematostella vectensis]
AIPGENE18992	0.252765	1.08723	-0.0156883	-1.32431	2	Polyamine-modulated factor 1-binding protein 1 OS=Mus musculus GN=Pmfbp1 PE=2 SV=1
AIPGENE18995	-1.01328	0.649222	-0.679801	1.04386	3	E3 ubiquitin-protein ligase TRIM71 OS=Danio rerio GN=trim71 PE=2 SV=1
AIPGENE18998	0.740154	0.550747	0.16561	-1.45651	5	Dipeptidase 1 OS=Homo sapiens GN=DPEP1 PE=1 SV=3
AIPGENE18999	0.81854	-0.553728	0.864669	-1.12948	5
AIPGENE19	0.461569	-1.32488	1.00567	-0.142364	5	Acetylcholine receptor subunit beta-type acr-3 OS=Caenorhabditis elegans GN=acr-3 PE=2 SV=1
AIPGENE1900	0.473178	1.09594	-0.369859	-1.19926	2	60S ribosomal protein L26 OS=Littorina littorea GN=RPL26 PE=2 SV=1
AIPGENE19007	-0.947587	0.216803	-0.580137	1.31092	3	N-acetyl-beta-glucosaminyl-glycoprotein 4-beta-N-acetylgalactosaminyltransferase 1 OS=Homo sapiens GN=B4GALNT4 PE=1 SV=1
AIPGENE19008	-0.938388	0.428126	-0.695119	1.20538	3	Alpha-1A adrenergic receptor OS=Rattus norvegicus GN=Adra1a PE=2 SV=1
AIPGENE19019	0.695635	1.01679	-0.945695	-0.766735	2	Uncharacterized protein OS=Lottia gigantea GN=LOTGIDRAFT_158251 PE=4 SV=1
AIPGENE19025	0.986332	0.215601	0.192238	-1.39417	2	Alpha-1A adrenergic receptor OS=Rattus norvegicus GN=Adra1a PE=2 SV=1
AIPGENE19030	-0.795139	-0.674057	0.0887922	1.3804	3	Predicted protein OS=Nematostella vectensis GN=v1g241340 PE=4 SV=1
AIPGENE19035	0.122592	1.36721	-0.799522	-0.690277	2	PREDICTED: putative leucine-rich repeat-containing protein DDB_G0290503-like, partial [Saccoglossus kowalevskii]
AIPGENE19036	0.453456	-0.700653	1.18964	-0.942448	5	Hemicentin-1 OS=Homo sapiens GN=HMCN1 PE=1 SV=2
AIPGENE1904	-0.634201	0.50234	-1.01498	1.14684	4	Hemicentin-2 OS=Homo sapiens GN=HMCN2 PE=2 SV=2
AIPGENE19043	-0.761799	-0.807063	0.26595	1.30291	1	predicted protein [Nematostella vectensis] >gi|156228407|gb|EDO49206.1| predicted protein [Nematostella vectensis]
AIPGENE19050	-0.759057	-0.243626	-0.463487	1.46617	3	Collagen alpha-1(XXI) chain OS=Xenopus laevis GN=col21a1 PE=2 SV=1
AIPGENE19059	0.150855	1.08357	-1.33874	0.104312	4	Ankyrin repeat domain-containing protein 27 OS=Pongo abelii GN=ANKRD27 PE=2 SV=1
AIPGENE19081	0.832176	-0.396276	0.795816	-1.23172	5	E3 ubiquitin-protein ligase DZIP3 OS=Mus musculus GN=Dzip3 PE=2 SV=2
AIPGENE19084	0.103503	1.35218	-0.953014	-0.502665	2	MAM domain-containing glycosylphosphatidylinositol anchor protein 2 (Fragment) OS=Macaca fascicularis GN=MDGA2 PE=2 SV=2
AIPGENE19092	1.18047	-0.821524	0.478994	-0.837942	5
AIPGENE19094	0.94868	-0.605594	0.743445	-1.08653	5	Transient receptor potential cation channel subfamily M member 1 OS=Homo sapiens GN=TRPM1 PE=1 SV=2
AIPGENE19097	0.649234	1.04365	-1.01429	-0.678603	2	Transgelin OS=Gallus gallus GN=TAGLN PE=1 SV=3
AIPGENE19101	0.473684	1.04266	-0.239121	-1.27722	2	Transgelin OS=Gallus gallus GN=TAGLN PE=1 SV=3
AIPGENE19102	0.806801	0.632727	-0.0442615	-1.39527	2	Kelch-like protein 3 OS=Homo sapiens GN=KLHL3 PE=1 SV=2
AIPGENE19108	0.490105	1.14451	-1.05598	-0.578633	2	Sorbitol dehydrogenase OS=Bos taurus GN=SORD PE=2 SV=3
AIPGENE19111	-0.647495	0.13515	-0.846378	1.35872	3	Protein quaking OS=Gallus gallus GN=QKI PE=2 SV=2
AIPGENE19114	0.390501	0.607447	-1.4941	0.496156	4	Muscle-specific protein 20 OS=Drosophila melanogaster GN=Mp20 PE=2 SV=2
AIPGENE1912	-0.525589	0.502087	-1.09987	1.12337	3	Tumor necrosis factor-inducible gene 6 protein OS=Homo sapiens GN=TNFAIP6 PE=1 SV=2
AIPGENE19125	0.716383	0.962167	-0.563355	-1.1152	2	Superoxide dismutase [Cu-Zn] OS=Halocynthia roretzi PE=1 SV=2
AIPGENE19128	0.948056	-0.865588	0.779907	-0.862376	5	Transient receptor potential cation channel trpm OS=Drosophila melanogaster GN=Trpm PE=1 SV=1
AIPGENE19138	1.15265	0.439063	-0.470398	-1.12131	2
AIPGENE19147	0.161916	1.34689	-0.857862	-0.650948	2	GREB1-like protein OS=Homo sapiens GN=GREB1L PE=2 SV=2
AIPGENE19152	0.287465	1.20642	-1.16292	-0.330958	2	CDP-diacylglycerol--inositol 3-phosphatidyltransferase OS=Homo sapiens GN=CDIPT PE=1 SV=1
AIPGENE19158	-0.696715	-0.0195509	-0.704337	1.4206	3	2-acylglycerol O-acyltransferase 2-A OS=Xenopus laevis GN=mogat2-a PE=2 SV=1
AIPGENE19159	-0.379669	-1.02708	0.0664043	1.34035	1	Integrin alpha-8 OS=Mus musculus GN=Itga8 PE=1 SV=1
AIPGENE19167	-0.311334	0.680277	-1.27356	0.904619	4	Predicted protein OS=Nematostella vectensis GN=v1g216683 PE=4 SV=1
AIPGENE19170	-0.61203	1.19874	-1.00621	0.419496	4	2-epi-5-epi-valiolone synthase OS=Actinoplanes sp. (strain ATCC 31044 / CBS 674.73 / SE50/110) GN=acbC PE=3 SV=3
AIPGENE19172	-0.822625	0.523113	-0.85144	1.15095	3	Predicted protein OS=Nematostella vectensis GN=v1g239807 PE=4 SV=1
AIPGENE19173	0.0144947	0.830919	-1.41063	0.56522	4
AIPGENE19175	-0.40456	0.81356	-1.22695	0.817951	4	Coagulation factor VIII OS=Sus scrofa GN=F8 PE=1 SV=2
AIPGENE19177	0.162909	0.391937	-1.43196	0.877116	4	Coagulation factor VIII OS=Sus scrofa GN=F8 PE=1 SV=2
AIPGENE19178	-0.583916	0.436646	-1.03486	1.18213	4	Solute carrier family 22 member 15 OS=Mus musculus GN=Slc22a15 PE=2 SV=3
AIPGENE1918	0.203541	-0.941223	1.31768	-0.579996	5	Vacuolar-sorting protein SNF8 OS=Rattus norvegicus GN=Snf8 PE=1 SV=1
AIPGENE19211	0.438805	-1.4212	0.881774	0.100618	5	E3 ubiquitin-protein ligase DZIP3 OS=Homo sapiens GN=DZIP3 PE=1 SV=2
AIPGENE19216	-0.632779	0.0163061	-0.78933	1.4058	3	Acid ceramidase OS=Pan troglodytes GN=ASAH1 PE=2 SV=1
AIPGENE19223	0.814026	-0.770556	0.911715	-0.955185	5	Toxin CaTX-A OS=Carybdea alata PE=1 SV=1
AIPGENE19227	-1.22619	-0.223773	0.280475	1.16949	1	Coiled-coil domain-containing protein 81 OS=Rattus norvegicus GN=Ccdc81 PE=2 SV=1
AIPGENE19231	0.168664	0.842006	-1.44124	0.430573	4	Pogo transposable element with KRAB domain OS=Homo sapiens GN=POGK PE=1 SV=2
AIPGENE19236	1.17902	-0.268796	0.294358	-1.20458	5
AIPGENE19239	-1.22243	-0.298938	0.400795	1.12057	1	Nucleotide exchange factor SIL1 OS=Homo sapiens GN=SIL1 PE=1 SV=1
AIPGENE19248	0.176184	0.600956	-1.46231	0.685171	4
AIPGENE19250	-0.384749	0.360069	-1.15428	1.17896	4	Lysyl oxidase homolog 2A OS=Danio rerio GN=loxl2a PE=2 SV=1
AIPGENE19255	-0.215544	0.976232	-1.30533	0.54464	4	E3 ubiquitin-protein ligase TRIM71 OS=Rattus norvegicus GN=Trim71 PE=3 SV=1
AIPGENE19262	0.0801767	0.710803	-1.43844	0.647464	4	Matrilin-3 OS=Gallus gallus GN=MATN3 PE=2 SV=1
AIPGENE19263	0.924972	-0.423789	0.708376	-1.20956	5	PREDICTED: lymphocyte antigen 6F-like [Danio rerio]
AIPGENE1928	0.666403	-1.27658	0.913402	-0.303223	5	Monocarboxylate transporter 10 OS=Mus musculus GN=Slc16a10 PE=1 SV=1
AIPGENE19315	0.634359	-0.628932	1.04658	-1.052	5	Zinc finger protein 20 OS=Homo sapiens GN=ZNF20 PE=2 SV=2
AIPGENE19326	0.847412	0.878785	-0.962478	-0.763719	2	Proton-coupled folate transporter OS=Xenopus laevis GN=slc46a1 PE=2 SV=1
AIPGENE19331	0.70148	0.513268	0.260576	-1.47532	2	M-phase inducer phosphatase OS=Drosophila melanogaster GN=stg PE=1 SV=2
AIPGENE19334	0.573371	1.01657	-0.36261	-1.22733	2	predicted protein [Nematostella vectensis] >gi|156228017|gb|EDO48818.1| predicted protein [Nematostella vectensis]
AIPGENE19336	0.685049	0.976737	-0.517902	-1.14388	2	Extracellular calcium-sensing receptor OS=Rattus norvegicus GN=Casr PE=1 SV=1
AIPGENE19339	0.384474	-0.889056	1.23577	-0.731186	5	Arylsulfatase J OS=Mus musculus GN=Arsj PE=2 SV=1
AIPGENE1934	0.568982	-1.09626	1.08079	-0.553512	5
AIPGENE19342	1.12849	0.389702	-0.299638	-1.21855	2	Homeobox protein Nkx-2.5 OS=Xenopus laevis GN=nkx-2.5 PE=2 SV=1
AIPGENE19343	0.361732	-0.548029	1.22263	-1.03633	5	Golgi-associated plant pathogenesis-related protein 1 OS=Homo sapiens GN=GLIPR2 PE=1 SV=3
AIPGENE19346	0.432572	1.15219	-0.453547	-1.13121	2	Homeobox protein Nkx-3.2 OS=Mus musculus GN=Nkx3-2 PE=1 SV=2
AIPGENE19367	-0.306379	0.0930602	-1.09224	1.30556	3	Retrovirus-related Pol polyprotein from transposon 412 OS=Drosophila melanogaster GN=POL PE=4 SV=1
AIPGENE1937	0.280814	0.909879	0.236636	-1.42733	2	Predicted protein OS=Nematostella vectensis GN=v1g206692 PE=4 SV=1
AIPGENE19371	-0.119518	0.882656	-1.3602	0.597064	4	Steroid 17-alpha-hydroxylase/17,20 lyase OS=Ictalurus punctatus GN=cyp17a1 PE=2 SV=1
AIPGENE19372	-0.666678	0.625607	-1.01949	1.06056	4
AIPGENE19374	0.862254	-0.552005	0.820499	-1.13075	5	2-5A-dependent ribonuclease OS=Mus musculus GN=Rnasel PE=2 SV=2
AIPGENE19375	-0.592465	0.880813	-1.10114	0.812796	4	Putative uncharacterized protein (Fragment) OS=Amblyomma maculatum PE=2 SV=1
AIPGENE19383	-1.25756	0.28167	-0.168948	1.14484	3	Xaa-Pro aminopeptidase 1 OS=Bos taurus GN=XPNPEP1 PE=2 SV=1
AIPGENE19389	-0.873831	1.07217	-0.82965	0.631315	4	N-acylethanolamine-hydrolyzing acid amidase OS=Mus musculus GN=Naaa PE=2 SV=2
AIPGENE19400	0.854694	0.228915	0.360967	-1.44458	5	Myoferlin OS=Homo sapiens GN=MYOF PE=1 SV=1
AIPGENE19402	-1.33668	-0.0814553	0.391959	1.02617	3	Predicted protein (Fragment) OS=Nematostella vectensis GN=v1g103876 PE=4 SV=1
AIPGENE19407	0.220009	0.637285	-1.4722	0.614902	4	PREDICTED: uncharacterized protein LOC101854436 [Aplysia californica]
AIPGENE19412	-0.505378	-0.785559	-0.158967	1.4499	1	Retrovirus-related Pol polyprotein from transposon opus OS=Drosophila melanogaster GN=pol PE=4 SV=1
AIPGENE19423	-0.952593	-0.741607	1.07886	0.615337	1	Sodium- and chloride-dependent GABA transporter 1 OS=Rattus norvegicus GN=Slc6a1 PE=1 SV=1
AIPGENE19449	0.535438	0.192506	0.734048	-1.46199	5	Myoferlin OS=Xenopus tropicalis GN=myof PE=2 SV=1
AIPGENE19453	0.690026	-1.0886	0.992818	-0.594244	5	Zinc finger and BTB domain-containing protein 49 OS=Mus musculus GN=Zbtb49 PE=2 SV=1
AIPGENE19457	1.12845	-1.00199	0.534525	-0.660982	5	Serine/threonine-protein kinase/endoribonuclease IRE1 OS=Mus musculus GN=Ern1 PE=1 SV=1
AIPGENE1946	0.263712	-0.536599	1.27778	-1.00489	5	Serine/threonine-protein kinase mos OS=Patiria pectinifera GN=mos PE=1 SV=1
AIPGENE19464	0.378999	-0.614234	1.22473	-0.989498	5	Putative leucine-rich repeat-containing protein DDB_G0281931 OS=Dictyostelium discoideum GN=DDB_G0281931 PE=4 SV=1
AIPGENE19465	-1.27738	0.523669	-0.25955	1.01326	3	Retrovirus-related Pol polyprotein from transposon 412 OS=Drosophila melanogaster GN=POL PE=4 SV=1
AIPGENE19469	-0.131798	-1.3415	0.515618	0.957679	1	Sodium- and chloride-dependent betaine transporter OS=Rattus norvegicus GN=Slc6a12 PE=2 SV=1
AIPGENE19472	#NUM!	#NUM!	#NUM!	#NUM!	3	Putative uncharacterized transposon-derived protein F52C9.6 OS=Caenorhabditis elegans GN=F52C9.6 PE=5 SV=1
AIPGENE19482	0.231443	-1.37945	1.01252	0.135481	5	Neurotrypsin OS=Saguinus labiatus GN=PRSS12 PE=3 SV=1
AIPGENE19506	-0.586539	0.711859	-1.0974	0.972081	4	Probable G-protein coupled receptor 133 OS=Bos taurus GN=GPR133 PE=2 SV=1
AIPGENE1953	-1.0474	-0.637259	0.645054	1.0396	1	Nucleolar pre-ribosomal-associated protein 1 OS=Mus musculus GN=Urb1 PE=2 SV=2
AIPGENE19535	0.336352	1.11809	-0.189139	-1.2653	2	Predicted protein OS=Nematostella vectensis GN=v1g207311 PE=4 SV=1
AIPGENE19538	-0.0145268	0.878733	-1.39496	0.530755	4	Hepatic lectin OS=Gallus gallus PE=1 SV=1
AIPGENE19539	-0.142772	1.13625	-1.26974	0.276257	4	Versican core protein OS=Mus musculus GN=Vcan PE=1 SV=2
AIPGENE1955	-0.643804	-0.78084	0.0191412	1.4055	1	Serine/threonine-protein kinase LATS2 OS=Mus musculus GN=Lats2 PE=1 SV=1
AIPGENE19570	0.108038	-1.14243	1.27489	-0.240494	5	Pancreatic triacylglycerol lipase (Fragment) OS=Myocastor coypus GN=PNLIP PE=2 SV=1
AIPGENE19572	#NUM!	#NUM!	#NUM!	#NUM!	4	Tctex1 domain-containing protein 1 OS=Danio rerio GN=tctex1d1 PE=2 SV=1
AIPGENE19573	0.756843	-0.417028	0.877837	-1.21765	5	Angiopoietin-related protein 7 OS=Bos taurus GN=ANGPTL7 PE=2 SV=1
AIPGENE19574	-0.902643	0.734242	-0.819111	0.987512	4	Predicted protein OS=Nematostella vectensis GN=v1g244505 PE=4 SV=1
AIPGENE19575	-0.108677	0.916762	-1.35831	0.55022	4	Tenascin-R OS=Mus musculus GN=Tnr PE=1 SV=2
AIPGENE19577	1.08566	0.61046	-0.919775	-0.77634	2	Membrane-associated guanylate kinase, WW and PDZ domain-containing protein 3 OS=Mus musculus GN=Magi3 PE=1 SV=2
AIPGENE19579	-0.55893	1.49745	-0.518449	-0.420068	2	Ryncolin-4 OS=Cerberus rynchops PE=1 SV=1
AIPGENE19587	-0.0104002	-1.13164	1.30148	-0.159438	5	Chondroitin sulfate ABC exolyase OS=Bacteroides thetaiotaomicron GN=chonabc PE=1 SV=2
AIPGENE19590	-0.446033	0.146306	-1.01948	1.31921	3	RING finger protein nhl-1 OS=Caenorhabditis elegans GN=nhl-1 PE=1 SV=2
AIPGENE19593	0.704505	-1.1392	0.962806	-0.528111	5
AIPGENE19595	0.875397	0.682177	-0.251864	-1.30571	2	Protocadherin Fat 3 OS=Mus musculus GN=Fat3 PE=1 SV=2
AIPGENE19599	-0.661642	0.396567	-0.956001	1.22108	3
AIPGENE19607	0.937576	-0.85931	0.791371	-0.869637	5	Cholecystokinin receptor type A OS=Oryctolagus cuniculus GN=CCKAR PE=2 SV=1
AIPGENE19608	-0.935874	-0.0290137	-0.427994	1.39288	3	Uncharacterized protein OS=Strongylocentrotus purpuratus GN=Sp-Eif2Ba PE=3 SV=1
AIPGENE1962	0.890746	0.335055	0.206556	-1.43236	5	POU domain protein CF1A OS=Drosophila melanogaster GN=vvl PE=2 SV=5
AIPGENE19620	1.19612	0.347237	-0.412701	-1.13066	2	Predicted protein OS=Nematostella vectensis GN=v1g242265 PE=4 SV=1
AIPGENE19621	1.05829	0.640601	-0.964646	-0.734243	2	Predicted protein OS=Nematostella vectensis GN=v1g211848 PE=4 SV=1
AIPGENE19622	0.413554	-0.692658	1.21432	-0.935215	5	Retrovirus-related Pol polyprotein from transposon 17.6 OS=Drosophila melanogaster GN=pol PE=4 SV=1
AIPGENE19623	0.562267	0.107213	0.771664	-1.44114	5	Tetratricopeptide repeat protein 28 OS=Homo sapiens GN=TTC28 PE=1 SV=4
AIPGENE19627	0.488557	1.16499	-0.690778	-0.962772	2	Uncharacterized protein OS=Phytophthora parasitica P1569 GN=F443_06508 PE=4 SV=1
AIPGENE19629	0.0516101	-1.0478	1.33573	-0.339541	5	COUP transcription factor 1 OS=Mus musculus GN=Nr2f1 PE=2 SV=2
AIPGENE19640	-1.01515	-0.610313	0.441298	1.18416	1	Aldehyde dehydrogenase family 3 member B1 OS=Homo sapiens GN=ALDH3B1 PE=1 SV=1
AIPGENE19643	-0.903415	0.304103	-0.678039	1.27735	3	Unconventional myosin-XV OS=Homo sapiens GN=MYO15A PE=1 SV=2
AIPGENE19644	-1.04377	-0.667411	0.878504	0.832673	1	Cleavage and polyadenylation specificity factor subunit 1 OS=Bos taurus GN=CPSF1 PE=1 SV=1
AIPGENE19660	-0.60343	0.117981	-0.876231	1.36168	3	Dermatan-sulfate epimerase-like protein OS=Homo sapiens GN=DSEL PE=2 SV=2
AIPGENE19666	-1.02826	-0.686867	0.862606	0.852525	1	Phospholipase A2 OS=Urticina crassicornis PE=1 SV=1
AIPGENE19679	1.01817	-0.486062	0.624311	-1.15642	5	Delta-like protein 1 OS=Rattus norvegicus GN=Dll1 PE=2 SV=1
AIPGENE1968	-0.908385	0.455551	-0.739186	1.19202	3	E3 ubiquitin-protein ligase TRIM33 OS=Homo sapiens GN=TRIM33 PE=1 SV=3
AIPGENE19685	-0.357936	-0.553529	1.49258	-0.581114	5	Expansin-YoaJ OS=Bacillus subtilis (strain 168) GN=yoaJ PE=1 SV=1
AIPGENE19686	-0.509661	-0.756115	-0.193986	1.45976	3	Adenylyltransferase and sulfurtransferase MOCS3 OS=Culex quinquefasciatus GN=CPIJ001621 PE=3 SV=1
AIPGENE19689	-0.361066	0.649055	-1.24101	0.953022	4	Neurexin-3 OS=Homo sapiens GN=NRXN3 PE=1 SV=4
AIPGENE19691	0.97085	-0.167506	0.5221	-1.32544	5	E3 ubiquitin-protein ligase TRIM71 OS=Danio rerio GN=trim71 PE=2 SV=1
AIPGENE19708	-0.937182	0.213089	-0.590353	1.31445	3	Putative uncharacterized protein OS=Aureococcus anophagefferens GN=AURANDRAFT_60931 PE=4 SV=1
AIPGENE19709	0.879264	-0.98663	0.843522	-0.736156	5	Polycystic kidney disease protein 1-like 2 OS=Mus musculus GN=Pkd1l2 PE=2 SV=1
AIPGENE19710	0.0309107	-1.09912	1.31527	-0.247067	5	Carbonic anhydrase-related protein 10 OS=Mus musculus GN=Ca10 PE=2 SV=1
AIPGENE19711	0.96526	0.194889	0.243733	-1.40388	2	Polycystic kidney disease protein 1-like 2 OS=Mus musculus GN=Pkd1l2 PE=2 SV=1
AIPGENE19722	0.525538	-0.2609	1.01239	-1.27703	5	Chitin binding protein domain containing protein OS=Haemonchus contortus GN=HCOI_01844400 PE=4 SV=1
AIPGENE19728	-0.669249	-0.520626	-0.291954	1.48183	3	Delta(8)-fatty-acid desaturase OS=Helianthus annuus GN=sld1 PE=1 SV=1
AIPGENE19734	0.610618	0.852425	-0.0872117	-1.37583	2	Talpid3-like protein OS=Nematostella vectensis PE=2 SV=1
AIPGENE19737	0.468655	-0.966807	1.17686	-0.678708	5	Carbonic anhydrase 2 OS=Tribolodon hakonensis GN=ca2 PE=2 SV=3
AIPGENE19741	0.707886	0.822335	-0.1942	-1.33602	2	Expansin-YoaJ OS=Bacillus subtilis (strain 168) GN=yoaJ PE=1 SV=1
AIPGENE19748	0.273177	1.2616	-0.488114	-1.04666	2	60S ribosomal protein L4-1 OS=Arabidopsis thaliana GN=RPL4A PE=2 SV=1
AIPGENE1977	0.401137	1.20286	-0.571995	-1.032	2	40S ribosomal protein S4 OS=Ixodes scapularis GN=RpS4 PE=2 SV=1
AIPGENE19779	-0.723742	0.877694	-0.997302	0.843351	4	Lipase member H OS=Oryctolagus cuniculus GN=LIPH PE=2 SV=1
AIPGENE19791	-0.401728	0.327944	-1.13109	1.20487	4	Organic cation transporter protein OS=Drosophila melanogaster GN=Orct PE=1 SV=1
AIPGENE19794	0.4458	1.17805	-1.0299	-0.593949	2	Non-specific lipid-transfer protein OS=Oryctolagus cuniculus GN=SCP2 PE=1 SV=1
AIPGENE19796	0.895526	-0.788559	0.832656	-0.939623	5	Zinc finger protein 367 OS=Rattus norvegicus GN=Znf367 PE=2 SV=1
AIPGENE19797	0.415707	0.0987889	0.901431	-1.41593	5	Ras-related protein Rap-1 OS=Caenorhabditis elegans GN=rap-1 PE=3 SV=1
AIPGENE19802	0.512802	1.00321	-0.21881	-1.2972	2	Xanthine dehydrogenase OS=Drosophila melanogaster GN=ry PE=2 SV=2
AIPGENE19805	0.8796	-0.697535	0.837185	-1.01925	5	Patched domain-containing protein 3 OS=Mus musculus GN=Ptchd3 PE=1 SV=1
AIPGENE19813	0.13705	1.30463	-0.374484	-1.0672	2	A disintegrin and metalloproteinase with thrombospondin motifs 6 OS=Homo sapiens GN=ADAMTS6 PE=2 SV=2
AIPGENE19816	0.106928	1.31456	-1.06443	-0.357058	2	Benzaldehyde dehydrogenase (NAD(+)) OS=Arabidopsis thaliana GN=AAO4 PE=1 SV=2
AIPGENE19821	0.201795	1.33245	-0.708287	-0.825953	2	Xanthine dehydrogenase/oxidase OS=Bos taurus GN=XDH PE=1 SV=4
AIPGENE19822	0.736259	-0.318325	0.856223	-1.27416	5	Ephrin type-A receptor 3 OS=Danio rerio GN=epha3 PE=2 SV=1
AIPGENE19829	0.752048	-0.106796	0.729715	-1.37497	5	Contactin-3 OS=Homo sapiens GN=CNTN3 PE=1 SV=3
AIPGENE19831	-0.668439	1.36007	-0.827591	0.135956	4	Dihydropyrimidine dehydrogenase [NADP(+)] OS=Mus musculus GN=Dpyd PE=1 SV=1
AIPGENE19839	-0.194898	1.46067	-0.749899	-0.515869	2
AIPGENE19840	0.0216773	1.40651	-0.687585	-0.740601	2	Sperm-associated antigen 17 OS=Homo sapiens GN=SPAG17 PE=1 SV=1
AIPGENE19848	-0.8895	-0.168121	-0.371535	1.42916	3	Protein quaking OS=Gallus gallus GN=QKI PE=2 SV=2
AIPGENE19858	0.608802	1.07828	-0.991118	-0.695962	2
AIPGENE19872	-0.605777	-0.301451	-0.578527	1.48576	3	Putative uncharacterized protein OS=Branchiostoma floridae GN=BRAFLDRAFT_70664 PE=4 SV=1
AIPGENE19875	1.24683	0.36845	-0.757268	-0.858017	2	Tetratricopeptide repeat protein 28 OS=Homo sapiens GN=TTC28 PE=1 SV=4
AIPGENE19880	1.1854	-0.819547	0.471387	-0.837238	5	Uncharacterized protein OS=Strongylocentrotus purpuratus GN=Sp-Hypp_1426 PE=4 SV=1
AIPGENE19881	-0.643762	-0.549281	-0.290098	1.48314	3
AIPGENE19884	-1.14373	0.220017	-0.318158	1.24187	3	Putative uncharacterized protein OS=Branchiostoma floridae GN=BRAFLDRAFT_91496 PE=4 SV=1
AIPGENE19887	1.34507	-0.188109	-0.08548	-1.07149	5	Tetratricopeptide repeat protein 28 OS=Homo sapiens GN=TTC28 PE=1 SV=4
AIPGENE1989	1.08074	-0.981135	0.60762	-0.707227	5
AIPGENE199	0.472371	-0.776094	1.18347	-0.879744	5	POU domain, class 4, transcription factor 3 OS=Danio rerio GN=pou4f3 PE=2 SV=2
AIPGENE1991	0.67128	-1.13838	0.989985	-0.52289	5
AIPGENE19912	-0.698785	0.474297	-0.951134	1.17562	3	Tripartite motif-containing protein 2 OS=Bos taurus GN=TRIM2 PE=2 SV=1
AIPGENE19919	-0.861369	-0.766186	0.397523	1.23003	1	Nardilysin OS=Pongo abelii GN=NRD1 PE=2 SV=1
AIPGENE1992	0.823639	-1.16803	0.84228	-0.497894	5
AIPGENE19921	-0.866091	-0.8647	0.912089	0.818702	1	HEAT repeat-containing protein 1 OS=Homo sapiens GN=HEATR1 PE=1 SV=3
AIPGENE19928	-0.556332	-1.06863	0.474646	1.15032	1	Transposon TX1 uncharacterized 149 kDa protein OS=Xenopus laevis PE=4 SV=1
AIPGENE19929	-0.477739	0.0827179	-0.961563	1.35658	3	Peroxidasin-like protein OS=Homo sapiens GN=PXDNL PE=1 SV=3
AIPGENE1993	0.512997	1.13496	-1.03708	-0.610879	2	Interstitial collagenase OS=Bos taurus GN=MMP1 PE=1 SV=1
AIPGENE19930	0.859243	-0.948025	0.868712	-0.779929	5	Ephrin type-A receptor 4 OS=Homo sapiens GN=EPHA4 PE=1 SV=1
AIPGENE19933	-0.422839	0.0655337	-0.994607	1.35191	3	Lactadherin OS=Rattus norvegicus GN=Mfge8 PE=2 SV=1
AIPGENE19934	0.431729	-1.29944	1.04566	-0.177944	5	Insoluble matrix shell protein 1 (Fragment) OS=Venerupis philippinarum PE=1 SV=1
AIPGENE1994	1.02192	-0.784523	0.691251	-0.928645	5
AIPGENE19945	-0.543592	0.995852	-1.12349	0.671232	4	Coagulation factor V OS=Mus musculus GN=F5 PE=1 SV=1
AIPGENE19948	-1.1071	-0.227194	0.0219529	1.31234	3	NFX1-type zinc finger-containing protein 1 OS=Mus musculus GN=Znfx1 PE=2 SV=3
AIPGENE19959	-1.06311	-0.362372	0.1117	1.31378	1	NFX1-type zinc finger-containing protein 1 OS=Mus musculus GN=Znfx1 PE=2 SV=3
AIPGENE1996	0.552688	0.85472	-0.00599618	-1.40141	2
AIPGENE19963	-0.409932	0.591351	-1.20107	1.01965	4	TNF receptor-associated factor 4 OS=Homo sapiens GN=TRAF4 PE=1 SV=1
AIPGENE19964	-0.829343	0.69152	-0.886204	1.02403	4	Catechol O-methyltransferase domain-containing protein 1 OS=Homo sapiens GN=COMTD1 PE=1 SV=1
AIPGENE19965	0.73384	-1.19745	0.910084	-0.446472	5	SH3 and PX domain-containing protein 2A OS=Homo sapiens GN=SH3PXD2A PE=1 SV=1
AIPGENE19980	0.734614	0.988107	-0.854267	-0.868454	2
AIPGENE1999	-0.0258309	1.40558	-0.879372	-0.500378	2	Calmodulin-like protein 3 OS=Rattus norvegicus GN=Calml3 PE=2 SV=1
AIPGENE2	-1.24407	0.728685	-0.370202	0.885585	3	PREDICTED: uncharacterized protein LOC102307237 [Haplochromis burtoni]
AIPGENE20	0.553693	1.0918	-0.551104	-1.09439	2	Probable 60S ribosomal protein L37-A OS=Drosophila melanogaster GN=RpL37a PE=1 SV=1
AIPGENE20007	-0.569538	-0.92767	0.159436	1.33777	1	Protein Wnt-4 OS=Homo sapiens GN=WNT4 PE=1 SV=4
AIPGENE2001	-1.01359	-0.694945	0.977017	0.73152	1
AIPGENE20022	1.06254	0.0904441	0.197506	-1.35049	5	Viral A-type inclusion protein, putative OS=Trichomonas vaginalis GN=TVAG_355490 PE=4 SV=1
AIPGENE20026	0.214801	1.3268	-0.821673	-0.719933	2	Soma ferritin OS=Lymnaea stagnalis PE=2 SV=2
AIPGENE20028	0.16709	1.10358	-1.32341	0.0527416	2	Ectonucleotide pyrophosphatase/phosphodiesterase family member 5 OS=Homo sapiens GN=ENPP5 PE=1 SV=1
AIPGENE20033	0.556185	1.12078	-0.719277	-0.957685	2	Zinc metalloproteinase nas-6 OS=Caenorhabditis elegans GN=nas-6 PE=2 SV=2
AIPGENE20035	0.670416	-1.29856	0.891564	-0.263417	5	Neurocalcin-delta OS=Xenopus tropicalis GN=ncald PE=2 SV=1
AIPGENE20036	-0.538578	-0.94982	1.33585	0.152544	1	Serine/threonine-protein kinase SIK2 OS=Homo sapiens GN=SIK2 PE=1 SV=1
AIPGENE20041	1.09228	-0.869197	0.60488	-0.827968	5
AIPGENE20042	-0.246452	0.819036	-1.31209	0.739504	4	Ankyrin repeat and MYND domain-containing protein 1 OS=Mus musculus GN=Ankmy1 PE=2 SV=1
AIPGENE20046	0.689184	0.0639768	0.681083	-1.43424	5	Mitochondrial glutamate carrier 2 OS=Mus musculus GN=Slc25a18 PE=2 SV=4
AIPGENE20052	-1.02074	-0.695946	0.847422	0.869266	1	Sphingomyelin synthase-related protein 1 OS=Mus musculus GN=Samd8 PE=2 SV=1
[truncated: 3,416 more rows]
